# Supplementary material for: Global Expression Analysis Revealed Novel Gender-Specific Gene Expression Features in the Blood Fluke Parasite Schistosoma japonicum
Source: PLoS One. 2011 Apr 6;6(4):e18267. doi: 10.1371/journal.pone.0018267 (PMC3071802; doi:10.1371/journal.pone.0018267)
Supplement: Table S2 — Genes showed significant differences in expression in female versus male parasite and the biological functions associated. The function of genes identified were classified into general (First Class) and more defined (Second Class). The number of genes up- (# of Up), down-regulated (# of Down) as well as the contig names were listed. (XLS) [file pone.0018267.s002.xls]

## Sheet: Total_Distinct_Diff_GO_Class
First Class	Second Class	# of Up	# of Down	Up Genes	Down Genes
Biological Process	anatomical structure formation	27	33	CNUS0000095502.1|CNUS0000095795.1|CNUS0000096024.1|CNUS0000096262.1|CNUS0000096898.1|CNUS0000097232.1|CNUS0000097762.1|CNUS0000098042.1|CNUS0000098151.1|CNUS0000098452.1|CNUS0000098822.1|CNUS0000098855.1|CNUS0000100099.1|CNUS0000100493.1|CNUS0000101074.1|CNUS0000101392.1|CNUS0000101955.1|CNUS0000102883.1|CNUS0000103264.1|CNUS0000103392.1|CNUS0000103503.1|CNUS0000103563.1|CNUS0000103577.1|CNUS0000…	CNUS0000095414.1|CNUS0000095611.1|CNUS0000095776.1|CNUS0000095930.1|CNUS0000095963.1|CNUS0000096102.1|CNUS0000096927.1|CNUS0000097306.1|CNUS0000097908.1|CNUS0000098434.1|CNUS0000098871.1|CNUS0000099239.1|CNUS0000099517.1|CNUS0000099997.1|CNUS0000100032.1|CNUS0000100033.1|CNUS0000100565.1|CNUS0000100877.1|CNUS0000101154.1|CNUS0000101333.1|CNUS0000101464.1|CNUS0000101619.1|CNUS0000102748.1|CNUS0000…
Biological Process	biological adhesion	20	2	CNUS0000096523.1|CNUS0000096572.1|CNUS0000097168.1|CNUS0000097824.1|CNUS0000098485.1|CNUS0000098538.1|CNUS0000099636.1|CNUS0000100234.1|CNUS0000100516.1|CNUS0000100661.1|CNUS0000101328.1|CNUS0000101361.1|CNUS0000102149.1|CNUS0000102243.1|CNUS0000102785.1|CNUS0000103048.1|CNUS0000103584.1|CNUS0000103686.1|CNUS0000104139.1|CNUS0000104705.1|	CNUS0000101196.1|CNUS0000105077.1|
Biological Process	biological regulation	202	135	CNUS0000095450.1|CNUS0000095514.1|CNUS0000095520.1|CNUS0000095525.1|CNUS0000095538.1|CNUS0000095592.1|CNUS0000095601.1|CNUS0000095709.1|CNUS0000095898.1|CNUS0000095907.1|CNUS0000095950.1|CNUS0000096007.1|CNUS0000096009.1|CNUS0000096021.1|CNUS0000096040.1|CNUS0000096138.1|CNUS0000096282.1|CNUS0000096288.1|CNUS0000096294.1|CNUS0000096339.1|CNUS0000096476.1|CNUS0000096546.1|CNUS0000096550.1|CNUS0000…	CNUS0000095402.1|CNUS0000095469.1|CNUS0000095556.1|CNUS0000095725.1|CNUS0000095963.1|CNUS0000095967.1|CNUS0000096044.1|CNUS0000096051.1|CNUS0000096080.1|CNUS0000096109.1|CNUS0000096162.1|CNUS0000096165.1|CNUS0000096214.1|CNUS0000096286.1|CNUS0000096531.1|CNUS0000096576.1|CNUS0000096667.1|CNUS0000096827.1|CNUS0000096845.1|CNUS0000096928.1|CNUS0000097147.1|CNUS0000097148.1|CNUS0000097186.1|CNUS0000…
Biological Process	cellular component biogenesis	34	39	CNUS0000095502.1|CNUS0000095795.1|CNUS0000096024.1|CNUS0000096262.1|CNUS0000096318.1|CNUS0000096898.1|CNUS0000097232.1|CNUS0000097762.1|CNUS0000098042.1|CNUS0000098151.1|CNUS0000098452.1|CNUS0000098822.1|CNUS0000098855.1|CNUS0000099266.1|CNUS0000099790.1|CNUS0000100099.1|CNUS0000100493.1|CNUS0000101074.1|CNUS0000101392.1|CNUS0000101822.1|CNUS0000101955.1|CNUS0000102004.1|CNUS0000102883.1|CNUS0000…	CNUS0000095414.1|CNUS0000095611.1|CNUS0000095776.1|CNUS0000095930.1|CNUS0000095963.1|CNUS0000096102.1|CNUS0000096658.1|CNUS0000096927.1|CNUS0000097306.1|CNUS0000097908.1|CNUS0000098434.1|CNUS0000098871.1|CNUS0000099239.1|CNUS0000099517.1|CNUS0000099997.1|CNUS0000100032.1|CNUS0000100033.1|CNUS0000100565.1|CNUS0000100877.1|CNUS0000101154.1|CNUS0000101333.1|CNUS0000101464.1|CNUS0000101549.1|CNUS0000…
Biological Process	cellular component organization	44	54	CNUS0000095458.1|CNUS0000095502.1|CNUS0000095661.1|CNUS0000095795.1|CNUS0000095862.1|CNUS0000096009.1|CNUS0000096024.1|CNUS0000096134.1|CNUS0000096226.1|CNUS0000096262.1|CNUS0000096898.1|CNUS0000097023.1|CNUS0000097232.1|CNUS0000097762.1|CNUS0000098042.1|CNUS0000098151.1|CNUS0000098152.1|CNUS0000098452.1|CNUS0000098753.1|CNUS0000098822.1|CNUS0000098855.1|CNUS0000100099.1|CNUS0000100493.1|CNUS0000…	CNUS0000095414.1|CNUS0000095611.1|CNUS0000095776.1|CNUS0000095804.1|CNUS0000095874.1|CNUS0000095930.1|CNUS0000095944.1|CNUS0000095963.1|CNUS0000096102.1|CNUS0000096105.1|CNUS0000096569.1|CNUS0000096604.1|CNUS0000096870.1|CNUS0000096927.1|CNUS0000097199.1|CNUS0000097306.1|CNUS0000097513.1|CNUS0000097765.1|CNUS0000097908.1|CNUS0000098044.1|CNUS0000098434.1|CNUS0000098848.1|CNUS0000098871.1|CNUS0000…
Biological Process	cellular process	609	618	CNUS0000095411.1|CNUS0000095450.1|CNUS0000095451.1|CNUS0000095458.1|CNUS0000095489.1|CNUS0000095502.1|CNUS0000095507.1|CNUS0000095511.1|CNUS0000095514.1|CNUS0000095520.1|CNUS0000095522.1|CNUS0000095525.1|CNUS0000095538.1|CNUS0000095566.1|CNUS0000095576.1|CNUS0000095592.1|CNUS0000095594.1|CNUS0000095601.1|CNUS0000095624.1|CNUS0000095629.1|CNUS0000095661.1|CNUS0000095709.1|CNUS0000095719.1|CNUS0000…	CNUS0000095402.1|CNUS0000095414.1|CNUS0000095417.1|CNUS0000095441.1|CNUS0000095452.1|CNUS0000095460.1|CNUS0000095469.1|CNUS0000095470.1|CNUS0000095475.1|CNUS0000095488.1|CNUS0000095556.1|CNUS0000095574.1|CNUS0000095582.1|CNUS0000095593.1|CNUS0000095611.1|CNUS0000095620.1|CNUS0000095648.1|CNUS0000095657.1|CNUS0000095725.1|CNUS0000095735.1|CNUS0000095748.1|CNUS0000095776.1|CNUS0000095781.1|CNUS0000…
Biological Process	death	5	3	CNUS0000096868.1|CNUS0000099285.1|CNUS0000100904.1|CNUS0000102107.1|CNUS0000107442.1|	CNUS0000096735.1|CNUS0000099105.1|CNUS0000100094.1|
Biological Process	developmental process	13	3	CNUS0000095661.1|CNUS0000095709.1|CNUS0000095858.1|CNUS0000095867.1|CNUS0000098029.1|CNUS0000098151.1|CNUS0000098902.1|CNUS0000099285.1|CNUS0000100904.1|CNUS0000101584.1|CNUS0000102107.1|CNUS0000106057.1|CNUS0000107442.1|	CNUS0000100094.1|CNUS0000105546.1|CNUS0000106722.1|
Biological Process	establishment of localization	164	151	CNUS0000095395.1|CNUS0000095451.1|CNUS0000095495.1|CNUS0000095538.1|CNUS0000095578.1|CNUS0000095596.1|CNUS0000095646.1|CNUS0000095676.1|CNUS0000095756.1|CNUS0000095812.1|CNUS0000095834.1|CNUS0000095836.1|CNUS0000095863.1|CNUS0000095898.1|CNUS0000095953.1|CNUS0000095965.1|CNUS0000096070.1|CNUS0000096235.1|CNUS0000096271.1|CNUS0000096291.1|CNUS0000096293.1|CNUS0000096338.1|CNUS0000096353.1|CNUS0000…	CNUS0000095414.1|CNUS0000095541.1|CNUS0000095545.1|CNUS0000095776.1|CNUS0000095838.1|CNUS0000095930.1|CNUS0000096023.1|CNUS0000096080.1|CNUS0000096126.1|CNUS0000096297.1|CNUS0000096330.1|CNUS0000096425.1|CNUS0000096430.1|CNUS0000096479.1|CNUS0000096495.1|CNUS0000096541.1|CNUS0000096574.1|CNUS0000096650.1|CNUS0000096807.1|CNUS0000096816.1|CNUS0000096925.1|CNUS0000096927.1|CNUS0000096929.1|CNUS0000…
Biological Process	growth	1	0	CNUS0000096841.1|
Biological Process	immune system process	3	2	CNUS0000097117.1|CNUS0000099274.1|CNUS0000105994.1|	CNUS0000100837.1|CNUS0000103072.1|
Biological Process	localization	168	153	CNUS0000095395.1|CNUS0000095451.1|CNUS0000095495.1|CNUS0000095538.1|CNUS0000095578.1|CNUS0000095596.1|CNUS0000095646.1|CNUS0000095676.1|CNUS0000095756.1|CNUS0000095812.1|CNUS0000095834.1|CNUS0000095836.1|CNUS0000095863.1|CNUS0000095898.1|CNUS0000095953.1|CNUS0000095965.1|CNUS0000096009.1|CNUS0000096070.1|CNUS0000096235.1|CNUS0000096271.1|CNUS0000096291.1|CNUS0000096293.1|CNUS0000096338.1|CNUS0000…	CNUS0000095414.1|CNUS0000095541.1|CNUS0000095545.1|CNUS0000095776.1|CNUS0000095838.1|CNUS0000095930.1|CNUS0000096023.1|CNUS0000096080.1|CNUS0000096126.1|CNUS0000096297.1|CNUS0000096330.1|CNUS0000096425.1|CNUS0000096430.1|CNUS0000096479.1|CNUS0000096495.1|CNUS0000096541.1|CNUS0000096574.1|CNUS0000096650.1|CNUS0000096807.1|CNUS0000096816.1|CNUS0000096925.1|CNUS0000096927.1|CNUS0000096929.1|CNUS0000…
Biological Process	locomotion	2	0	CNUS0000100060.1|CNUS0000103422.1|
Biological Process	metabolic process	502	572	CNUS0000095411.1|CNUS0000095450.1|CNUS0000095451.1|CNUS0000095489.1|CNUS0000095507.1|CNUS0000095511.1|CNUS0000095514.1|CNUS0000095520.1|CNUS0000095522.1|CNUS0000095525.1|CNUS0000095566.1|CNUS0000095576.1|CNUS0000095594.1|CNUS0000095601.1|CNUS0000095624.1|CNUS0000095629.1|CNUS0000095641.1|CNUS0000095719.1|CNUS0000095789.1|CNUS0000095807.1|CNUS0000095832.1|CNUS0000095858.1|CNUS0000095865.1|CNUS0000…	CNUS0000095402.1|CNUS0000095441.1|CNUS0000095452.1|CNUS0000095460.1|CNUS0000095470.1|CNUS0000095475.1|CNUS0000095488.1|CNUS0000095508.1|CNUS0000095524.1|CNUS0000095574.1|CNUS0000095582.1|CNUS0000095593.1|CNUS0000095602.1|CNUS0000095620.1|CNUS0000095636.1|CNUS0000095648.1|CNUS0000095657.1|CNUS0000095720.1|CNUS0000095735.1|CNUS0000095748.1|CNUS0000095781.1|CNUS0000095814.1|CNUS0000095827.1|CNUS0000…
Biological Process	multi\-organism process	1	0	CNUS0000099412.1|
Biological Process	multicellular organismal process	17	6	CNUS0000095709.1|CNUS0000095858.1|CNUS0000095867.1|CNUS0000098029.1|CNUS0000098151.1|CNUS0000100126.1|CNUS0000100904.1|CNUS0000101584.1|CNUS0000102088.1|CNUS0000102488.1|CNUS0000103172.1|CNUS0000103785.1|CNUS0000104572.1|CNUS0000104893.1|CNUS0000105180.1|CNUS0000106057.1|CNUS0000107442.1|	CNUS0000097578.1|CNUS0000100125.1|CNUS0000102183.1|CNUS0000105090.1|CNUS0000105546.1|CNUS0000106722.1|
Biological Process	obsolete biological process	44	48	CNUS0000095478.1|CNUS0000096335.1|CNUS0000096437.1|CNUS0000096496.1|CNUS0000096497.1|CNUS0000096596.1|CNUS0000096814.1|CNUS0000096903.1|CNUS0000098214.1|CNUS0000099149.1|CNUS0000099230.1|CNUS0000099642.1|CNUS0000100056.1|CNUS0000100234.1|CNUS0000100526.1|CNUS0000100527.1|CNUS0000101149.1|CNUS0000101274.1|CNUS0000101287.1|CNUS0000101366.1|CNUS0000101501.1|CNUS0000101550.1|CNUS0000101757.1|CNUS0000…	CNUS0000095498.1|CNUS0000095964.1|CNUS0000096152.1|CNUS0000096327.1|CNUS0000096430.1|CNUS0000096835.1|CNUS0000096887.1|CNUS0000096893.1|CNUS0000097221.1|CNUS0000097377.1|CNUS0000097559.1|CNUS0000097684.1|CNUS0000097772.1|CNUS0000097930.1|CNUS0000098051.1|CNUS0000098063.1|CNUS0000098160.1|CNUS0000098258.1|CNUS0000098579.1|CNUS0000098680.1|CNUS0000098914.1|CNUS0000099176.1|CNUS0000099342.1|CNUS0000…
Biological Process	pigmentation	189	128	CNUS0000095450.1|CNUS0000095514.1|CNUS0000095520.1|CNUS0000095525.1|CNUS0000095592.1|CNUS0000095601.1|CNUS0000095709.1|CNUS0000095898.1|CNUS0000095907.1|CNUS0000096007.1|CNUS0000096021.1|CNUS0000096040.1|CNUS0000096282.1|CNUS0000096288.1|CNUS0000096339.1|CNUS0000096476.1|CNUS0000096546.1|CNUS0000096550.1|CNUS0000096642.1|CNUS0000096680.1|CNUS0000096715.1|CNUS0000096716.1|CNUS0000096741.1|CNUS0000…	CNUS0000095402.1|CNUS0000095469.1|CNUS0000095556.1|CNUS0000095725.1|CNUS0000095963.1|CNUS0000095967.1|CNUS0000096044.1|CNUS0000096051.1|CNUS0000096109.1|CNUS0000096162.1|CNUS0000096165.1|CNUS0000096214.1|CNUS0000096286.1|CNUS0000096531.1|CNUS0000096667.1|CNUS0000096827.1|CNUS0000096845.1|CNUS0000096928.1|CNUS0000097147.1|CNUS0000097148.1|CNUS0000097186.1|CNUS0000097377.1|CNUS0000097449.1|CNUS0000…
Biological Process	reproduction	1	0	CNUS0000102586.1|
Biological Process	reproductive process	1	0	CNUS0000102586.1|
Biological Process	response to stimulus	23	24	CNUS0000095608.1|CNUS0000095765.1|CNUS0000095774.1|CNUS0000096820.1|CNUS0000097117.1|CNUS0000097457.1|CNUS0000098722.1|CNUS0000098956.1|CNUS0000099002.1|CNUS0000099230.1|CNUS0000099274.1|CNUS0000100361.1|CNUS0000100901.1|CNUS0000101188.1|CNUS0000101601.1|CNUS0000102758.1|CNUS0000103172.1|CNUS0000103498.1|CNUS0000104506.1|CNUS0000105236.1|CNUS0000105800.1|CNUS0000105976.1|CNUS0000105994.1|	CNUS0000095908.1|CNUS0000095976.1|CNUS0000096014.1|CNUS0000096531.1|CNUS0000097559.1|CNUS0000097811.1|CNUS0000098227.1|CNUS0000098261.1|CNUS0000098354.1|CNUS0000099055.1|CNUS0000099800.1|CNUS0000100120.1|CNUS0000100837.1|CNUS0000101008.1|CNUS0000101692.1|CNUS0000101973.1|CNUS0000102087.1|CNUS0000102232.1|CNUS0000102880.1|CNUS0000103072.1|CNUS0000103205.1|CNUS0000103608.1|CNUS0000106323.1|CNUS0000…
Biological Process	viral reproduction	1	0	CNUS0000100067.1|
Cellular Component	cell	604	574	CNUS0000095395.1|CNUS0000095400.1|CNUS0000095450.1|CNUS0000095451.1|CNUS0000095458.1|CNUS0000095489.1|CNUS0000095495.1|CNUS0000095502.1|CNUS0000095514.1|CNUS0000095520.1|CNUS0000095522.1|CNUS0000095538.1|CNUS0000095576.1|CNUS0000095578.1|CNUS0000095596.1|CNUS0000095601.1|CNUS0000095646.1|CNUS0000095656.1|CNUS0000095661.1|CNUS0000095676.1|CNUS0000095719.1|CNUS0000095756.1|CNUS0000095795.1|CNUS0000…	CNUS0000095414.1|CNUS0000095441.1|CNUS0000095469.1|CNUS0000095475.1|CNUS0000095498.1|CNUS0000095541.1|CNUS0000095545.1|CNUS0000095556.1|CNUS0000095570.1|CNUS0000095572.1|CNUS0000095574.1|CNUS0000095582.1|CNUS0000095611.1|CNUS0000095620.1|CNUS0000095621.1|CNUS0000095633.1|CNUS0000095648.1|CNUS0000095720.1|CNUS0000095721.1|CNUS0000095731.1|CNUS0000095735.1|CNUS0000095742.1|CNUS0000095748.1|CNUS0000…
Cellular Component	cell part	604	574	CNUS0000095395.1|CNUS0000095400.1|CNUS0000095450.1|CNUS0000095451.1|CNUS0000095458.1|CNUS0000095489.1|CNUS0000095495.1|CNUS0000095502.1|CNUS0000095514.1|CNUS0000095520.1|CNUS0000095522.1|CNUS0000095538.1|CNUS0000095576.1|CNUS0000095578.1|CNUS0000095596.1|CNUS0000095601.1|CNUS0000095646.1|CNUS0000095656.1|CNUS0000095661.1|CNUS0000095676.1|CNUS0000095719.1|CNUS0000095756.1|CNUS0000095795.1|CNUS0000…	CNUS0000095414.1|CNUS0000095441.1|CNUS0000095469.1|CNUS0000095475.1|CNUS0000095498.1|CNUS0000095541.1|CNUS0000095545.1|CNUS0000095556.1|CNUS0000095570.1|CNUS0000095572.1|CNUS0000095574.1|CNUS0000095582.1|CNUS0000095611.1|CNUS0000095620.1|CNUS0000095621.1|CNUS0000095633.1|CNUS0000095648.1|CNUS0000095720.1|CNUS0000095721.1|CNUS0000095731.1|CNUS0000095735.1|CNUS0000095742.1|CNUS0000095748.1|CNUS0000…
Cellular Component	envelope	12	18	CNUS0000095578.1|CNUS0000095661.1|CNUS0000096291.1|CNUS0000096903.1|CNUS0000097323.1|CNUS0000100309.1|CNUS0000100769.1|CNUS0000101472.1|CNUS0000101840.1|CNUS0000102229.1|CNUS0000105520.1|CNUS0000106034.1|	CNUS0000095570.1|CNUS0000095776.1|CNUS0000096541.1|CNUS0000096925.1|CNUS0000097221.1|CNUS0000097717.1|CNUS0000098723.1|CNUS0000098848.1|CNUS0000099869.1|CNUS0000101254.1|CNUS0000102136.1|CNUS0000102330.1|CNUS0000102367.1|CNUS0000102485.1|CNUS0000104238.1|CNUS0000104568.1|CNUS0000105122.1|CNUS0000105455.1|
Cellular Component	extracellular region	22	10	CNUS0000095429.1|CNUS0000095462.1|CNUS0000095554.1|CNUS0000095676.1|CNUS0000095709.1|CNUS0000096597.1|CNUS0000096841.1|CNUS0000097101.1|CNUS0000098152.1|CNUS0000098613.1|CNUS0000098614.1|CNUS0000098615.1|CNUS0000099066.1|CNUS0000099072.1|CNUS0000099412.1|CNUS0000101289.1|CNUS0000101972.1|CNUS0000102154.1|CNUS0000103945.1|CNUS0000104582.1|CNUS0000104776.1|CNUS0000106539.1|	CNUS0000095428.1|CNUS0000096109.1|CNUS0000096479.1|CNUS0000096870.1|CNUS0000098944.1|CNUS0000100243.1|CNUS0000101894.1|CNUS0000102138.1|CNUS0000103272.1|CNUS0000103715.1|
Cellular Component	extracellular region part	9	4	CNUS0000095462.1|CNUS0000095676.1|CNUS0000096597.1|CNUS0000098613.1|CNUS0000098614.1|CNUS0000098615.1|CNUS0000102154.1|CNUS0000103945.1|CNUS0000104776.1|	CNUS0000096479.1|CNUS0000098944.1|CNUS0000100243.1|CNUS0000103715.1|
Cellular Component	macromolecular complex	129	182	CNUS0000095451.1|CNUS0000095502.1|CNUS0000095719.1|CNUS0000095795.1|CNUS0000095905.1|CNUS0000096024.1|CNUS0000096053.1|CNUS0000096067.1|CNUS0000096198.1|CNUS0000096200.1|CNUS0000096235.1|CNUS0000096262.1|CNUS0000096271.1|CNUS0000096451.1|CNUS0000096452.1|CNUS0000096663.1|CNUS0000096776.1|CNUS0000096798.1|CNUS0000096817.1|CNUS0000096818.1|CNUS0000096858.1|CNUS0000096898.1|CNUS0000096922.1|CNUS0000…	CNUS0000095414.1|CNUS0000095475.1|CNUS0000095574.1|CNUS0000095582.1|CNUS0000095620.1|CNUS0000095748.1|CNUS0000095776.1|CNUS0000095804.1|CNUS0000095874.1|CNUS0000095894.1|CNUS0000095930.1|CNUS0000095963.1|CNUS0000096199.1|CNUS0000096201.1|CNUS0000096264.1|CNUS0000096301.1|CNUS0000096409.1|CNUS0000096461.1|CNUS0000096495.1|CNUS0000096522.1|CNUS0000096531.1|CNUS0000096616.1|CNUS0000096650.1|CNUS0000…
Cellular Component	membrane\-enclosed lumen	9	10	CNUS0000097232.1|CNUS0000098452.1|CNUS0000099593.1|CNUS0000100116.1|CNUS0000101955.1|CNUS0000103392.1|CNUS0000104382.1|CNUS0000105309.1|CNUS0000107793.1|	CNUS0000095963.1|CNUS0000096531.1|CNUS0000097442.1|CNUS0000098263.1|CNUS0000098848.1|CNUS0000101464.1|CNUS0000102485.1|CNUS0000103493.1|CNUS0000105017.1|CNUS0000107925.1|
Cellular Component	organelle	206	246	CNUS0000095450.1|CNUS0000095458.1|CNUS0000095502.1|CNUS0000095514.1|CNUS0000095520.1|CNUS0000095522.1|CNUS0000095576.1|CNUS0000095578.1|CNUS0000095601.1|CNUS0000095661.1|CNUS0000095795.1|CNUS0000095862.1|CNUS0000095907.1|CNUS0000095965.1|CNUS0000096009.1|CNUS0000096024.1|CNUS0000096040.1|CNUS0000096061.1|CNUS0000096067.1|CNUS0000096198.1|CNUS0000096200.1|CNUS0000096226.1|CNUS0000096262.1|CNUS0000…	CNUS0000095475.1|CNUS0000095498.1|CNUS0000095545.1|CNUS0000095570.1|CNUS0000095574.1|CNUS0000095611.1|CNUS0000095720.1|CNUS0000095742.1|CNUS0000095776.1|CNUS0000095781.1|CNUS0000095804.1|CNUS0000095874.1|CNUS0000095894.1|CNUS0000095963.1|CNUS0000095994.1|CNUS0000096044.1|CNUS0000096051.1|CNUS0000096102.1|CNUS0000096105.1|CNUS0000096126.1|CNUS0000096165.1|CNUS0000096199.1|CNUS0000096201.1|CNUS0000…
Cellular Component	organelle part	85	91	CNUS0000095458.1|CNUS0000095502.1|CNUS0000095522.1|CNUS0000095578.1|CNUS0000095661.1|CNUS0000095795.1|CNUS0000095862.1|CNUS0000095965.1|CNUS0000096024.1|CNUS0000096198.1|CNUS0000096200.1|CNUS0000096226.1|CNUS0000096262.1|CNUS0000096291.1|CNUS0000096451.1|CNUS0000096452.1|CNUS0000096582.1|CNUS0000096663.1|CNUS0000096776.1|CNUS0000096898.1|CNUS0000096903.1|CNUS0000096967.1|CNUS0000097077.1|CNUS0000…	CNUS0000095570.1|CNUS0000095776.1|CNUS0000095804.1|CNUS0000095874.1|CNUS0000095963.1|CNUS0000096051.1|CNUS0000096126.1|CNUS0000096199.1|CNUS0000096201.1|CNUS0000096301.1|CNUS0000096531.1|CNUS0000096541.1|CNUS0000096870.1|CNUS0000096925.1|CNUS0000096929.1|CNUS0000097199.1|CNUS0000097221.1|CNUS0000097442.1|CNUS0000097717.1|CNUS0000097761.1|CNUS0000097764.1|CNUS0000097834.1|CNUS0000097908.1|CNUS0000…
Cellular Component	synapse	4	3	CNUS0000102851.1|CNUS0000105177.1|CNUS0000105180.1|CNUS0000107402.1|	CNUS0000095545.1|CNUS0000096297.1|CNUS0000098678.1|
Cellular Component	synapse part	4	3	CNUS0000102851.1|CNUS0000105177.1|CNUS0000105180.1|CNUS0000107402.1|	CNUS0000095545.1|CNUS0000096297.1|CNUS0000098678.1|
Cellular Component	virion	1	0	CNUS0000104462.1|
Cellular Component	virion part	1	0	CNUS0000104462.1|
Molecular Function	antioxidant activity	3	2	CNUS0000099230.1|CNUS0000104395.1|CNUS0000105800.1|	CNUS0000097559.1|CNUS0000098447.1|
Molecular Function	auxiliary transport protein activity	1	0	CNUS0000099412.1|
Molecular Function	binding	733	656	CNUS0000095400.1|CNUS0000095411.1|CNUS0000095450.1|CNUS0000095458.1|CNUS0000095466.1|CNUS0000095482.1|CNUS0000095491.1|CNUS0000095501.1|CNUS0000095502.1|CNUS0000095511.1|CNUS0000095514.1|CNUS0000095520.1|CNUS0000095525.1|CNUS0000095552.1|CNUS0000095554.1|CNUS0000095566.1|CNUS0000095587.1|CNUS0000095592.1|CNUS0000095594.1|CNUS0000095596.1|CNUS0000095601.1|CNUS0000095603.1|CNUS0000095615.1|CNUS0000…	CNUS0000095402.1|CNUS0000095413.1|CNUS0000095414.1|CNUS0000095417.1|CNUS0000095434.1|CNUS0000095441.1|CNUS0000095452.1|CNUS0000095460.1|CNUS0000095470.1|CNUS0000095519.1|CNUS0000095539.1|CNUS0000095582.1|CNUS0000095593.1|CNUS0000095632.1|CNUS0000095648.1|CNUS0000095657.1|CNUS0000095716.1|CNUS0000095720.1|CNUS0000095731.1|CNUS0000095735.1|CNUS0000095740.1|CNUS0000095747.1|CNUS0000095748.1|CNUS0000…
Molecular Function	catalytic activity	486	534	CNUS0000095395.1|CNUS0000095411.1|CNUS0000095451.1|CNUS0000095458.1|CNUS0000095478.1|CNUS0000095489.1|CNUS0000095507.1|CNUS0000095511.1|CNUS0000095557.1|CNUS0000095566.1|CNUS0000095594.1|CNUS0000095596.1|CNUS0000095624.1|CNUS0000095629.1|CNUS0000095641.1|CNUS0000095646.1|CNUS0000095660.1|CNUS0000095661.1|CNUS0000095768.1|CNUS0000095789.1|CNUS0000095795.1|CNUS0000095807.1|CNUS0000095832.1|CNUS0000…	CNUS0000095413.1|CNUS0000095441.1|CNUS0000095452.1|CNUS0000095470.1|CNUS0000095480.1|CNUS0000095483.1|CNUS0000095488.1|CNUS0000095498.1|CNUS0000095505.1|CNUS0000095508.1|CNUS0000095524.1|CNUS0000095539.1|CNUS0000095565.1|CNUS0000095593.1|CNUS0000095602.1|CNUS0000095620.1|CNUS0000095636.1|CNUS0000095648.1|CNUS0000095677.1|CNUS0000095720.1|CNUS0000095735.1|CNUS0000095748.1|CNUS0000095781.1|CNUS0000…
Molecular Function	electron carrier activity	6	12	CNUS0000096437.1|CNUS0000096497.1|CNUS0000101149.1|CNUS0000101287.1|CNUS0000102170.1|CNUS0000107663.1|	CNUS0000097377.1|CNUS0000097761.1|CNUS0000098051.1|CNUS0000098063.1|CNUS0000098723.1|CNUS0000098914.1|CNUS0000098997.1|CNUS0000099078.1|CNUS0000099511.1|CNUS0000101409.1|CNUS0000103316.1|CNUS0000105569.1|
Molecular Function	enzyme regulator activity	34	30	CNUS0000095554.1|CNUS0000095934.1|CNUS0000096715.1|CNUS0000096716.1|CNUS0000097334.1|CNUS0000097606.1|CNUS0000097969.1|CNUS0000098143.1|CNUS0000098762.1|CNUS0000099112.1|CNUS0000100019.1|CNUS0000100112.1|CNUS0000100126.1|CNUS0000100516.1|CNUS0000100676.1|CNUS0000100704.1|CNUS0000100729.1|CNUS0000100774.1|CNUS0000101289.1|CNUS0000101630.1|CNUS0000102435.1|CNUS0000102606.1|CNUS0000102758.1|CNUS0000…	CNUS0000095435.1|CNUS0000095967.1|CNUS0000096083.1|CNUS0000096929.1|CNUS0000097241.1|CNUS0000097291.1|CNUS0000097298.1|CNUS0000097484.1|CNUS0000097766.1|CNUS0000098282.1|CNUS0000098922.1|CNUS0000099167.1|CNUS0000099682.1|CNUS0000099762.1|CNUS0000099769.1|CNUS0000100069.1|CNUS0000100125.1|CNUS0000100219.1|CNUS0000100495.1|CNUS0000101278.1|CNUS0000101585.1|CNUS0000102412.1|CNUS0000102503.1|CNUS0000…
Molecular Function	molecular transducer activity	36	22	CNUS0000095400.1|CNUS0000095511.1|CNUS0000095709.1|CNUS0000095858.1|CNUS0000096007.1|CNUS0000096655.1|CNUS0000096741.1|CNUS0000097117.1|CNUS0000097157.1|CNUS0000097971.1|CNUS0000098029.1|CNUS0000098270.1|CNUS0000098469.1|CNUS0000098608.1|CNUS0000098704.1|CNUS0000098904.1|CNUS0000099243.1|CNUS0000099330.1|CNUS0000099585.1|CNUS0000100318.1|CNUS0000100717.1|CNUS0000100826.1|CNUS0000102180.1|CNUS0000…	CNUS0000096297.1|CNUS0000097186.1|CNUS0000097517.1|CNUS0000097914.1|CNUS0000097957.1|CNUS0000098455.1|CNUS0000098678.1|CNUS0000098939.1|CNUS0000099602.1|CNUS0000100608.1|CNUS0000100837.1|CNUS0000101330.1|CNUS0000102453.1|CNUS0000102486.1|CNUS0000102561.1|CNUS0000103500.1|CNUS0000104771.1|CNUS0000106126.1|CNUS0000106722.1|CNUS0000106817.1|CNUS0000107455.1|CNUS0000107856.1|
Molecular Function	obsolete molecular function	36	27	CNUS0000095789.1|CNUS0000095858.1|CNUS0000095865.1|CNUS0000096315.1|CNUS0000096339.1|CNUS0000097175.1|CNUS0000097344.1|CNUS0000097536.1|CNUS0000097828.1|CNUS0000098250.1|CNUS0000098507.1|CNUS0000098538.1|CNUS0000098956.1|CNUS0000099297.1|CNUS0000099327.1|CNUS0000099435.1|CNUS0000100966.1|CNUS0000101034.1|CNUS0000101061.1|CNUS0000101317.1|CNUS0000102107.1|CNUS0000102304.1|CNUS0000102313.1|CNUS0000…	CNUS0000095469.1|CNUS0000095508.1|CNUS0000096031.1|CNUS0000096109.1|CNUS0000096203.1|CNUS0000096214.1|CNUS0000096736.1|CNUS0000096827.1|CNUS0000097421.1|CNUS0000097512.1|CNUS0000097829.1|CNUS0000098024.1|CNUS0000099105.1|CNUS0000099782.1|CNUS0000100222.1|CNUS0000101096.1|CNUS0000101308.1|CNUS0000101408.1|CNUS0000103480.1|CNUS0000103500.1|CNUS0000103885.1|CNUS0000104238.1|CNUS0000104608.1|CNUS0000…
Molecular Function	proteasome regulator activity	1	0	CNUS0000096053.1|
Molecular Function	structural molecule activity	46	68	CNUS0000095462.1|CNUS0000095676.1|CNUS0000095795.1|CNUS0000096009.1|CNUS0000096067.1|CNUS0000096262.1|CNUS0000096798.1|CNUS0000096858.1|CNUS0000097087.1|CNUS0000097235.1|CNUS0000097974.1|CNUS0000098032.1|CNUS0000098613.1|CNUS0000098614.1|CNUS0000098615.1|CNUS0000098647.1|CNUS0000098910.1|CNUS0000098938.1|CNUS0000098981.1|CNUS0000099155.1|CNUS0000099480.1|CNUS0000099586.1|CNUS0000099790.1|CNUS0000…	CNUS0000095475.1|CNUS0000095574.1|CNUS0000095894.1|CNUS0000096264.1|CNUS0000096409.1|CNUS0000096461.1|CNUS0000096479.1|CNUS0000096616.1|CNUS0000096734.1|CNUS0000096794.1|CNUS0000096927.1|CNUS0000097341.1|CNUS0000097442.1|CNUS0000097624.1|CNUS0000097650.1|CNUS0000097764.1|CNUS0000097908.1|CNUS0000098404.1|CNUS0000098434.1|CNUS0000098453.1|CNUS0000098551.1|CNUS0000098557.1|CNUS0000098709.1|CNUS0000…
Molecular Function	transcription regulator activity	52	36	CNUS0000095450.1|CNUS0000095514.1|CNUS0000095520.1|CNUS0000095601.1|CNUS0000096040.1|CNUS0000096282.1|CNUS0000096288.1|CNUS0000096476.1|CNUS0000096546.1|CNUS0000096550.1|CNUS0000096680.1|CNUS0000096741.1|CNUS0000096922.1|CNUS0000097457.1|CNUS0000097793.1|CNUS0000097866.1|CNUS0000098240.1|CNUS0000098345.1|CNUS0000098452.1|CNUS0000098460.1|CNUS0000098471.1|CNUS0000098532.1|CNUS0000098600.1|CNUS0000…	CNUS0000095963.1|CNUS0000096044.1|CNUS0000096165.1|CNUS0000096286.1|CNUS0000096531.1|CNUS0000097148.1|CNUS0000097186.1|CNUS0000097517.1|CNUS0000097914.1|CNUS0000097916.1|CNUS0000097957.1|CNUS0000098261.1|CNUS0000098263.1|CNUS0000099055.1|CNUS0000099800.1|CNUS0000100121.1|CNUS0000100436.1|CNUS0000100747.1|CNUS0000101464.1|CNUS0000101619.1|CNUS0000101880.1|CNUS0000102453.1|CNUS0000102639.1|CNUS0000…
Molecular Function	translation regulator activity	6	9	CNUS0000097287.1|CNUS0000098094.1|CNUS0000099388.1|CNUS0000100191.1|CNUS0000101763.1|CNUS0000102139.1|	CNUS0000095657.1|CNUS0000095944.1|CNUS0000095979.1|CNUS0000097025.1|CNUS0000097464.1|CNUS0000098602.1|CNUS0000100436.1|CNUS0000100509.1|CNUS0000105233.1|
Molecular Function	transporter activity	99	94	CNUS0000095395.1|CNUS0000095451.1|CNUS0000095495.1|CNUS0000095538.1|CNUS0000095578.1|CNUS0000095596.1|CNUS0000095646.1|CNUS0000095812.1|CNUS0000095836.1|CNUS0000095863.1|CNUS0000095953.1|CNUS0000096235.1|CNUS0000096271.1|CNUS0000096293.1|CNUS0000096353.1|CNUS0000096596.1|CNUS0000096655.1|CNUS0000096818.1|CNUS0000096903.1|CNUS0000096922.1|CNUS0000096973.1|CNUS0000097007.1|CNUS0000097104.1|CNUS0000…	CNUS0000095414.1|CNUS0000095498.1|CNUS0000095541.1|CNUS0000095545.1|CNUS0000095776.1|CNUS0000095930.1|CNUS0000096023.1|CNUS0000096126.1|CNUS0000096297.1|CNUS0000096330.1|CNUS0000096425.1|CNUS0000096495.1|CNUS0000096541.1|CNUS0000096574.1|CNUS0000096650.1|CNUS0000096807.1|CNUS0000096925.1|CNUS0000096927.1|CNUS0000096929.1|CNUS0000097246.1|CNUS0000097267.1|CNUS0000097300.1|CNUS0000097306.1|CNUS0000…
