# Supplementary material for: Global Expression Analysis Revealed Novel Gender-Specific Gene Expression Features in the Blood Fluke Parasite Schistosoma japonicum
Source: PLoS One. 2011 Apr 6;6(4):e18267. doi: 10.1371/journal.pone.0018267 (PMC3071802; doi:10.1371/journal.pone.0018267)
Supplement: Table S3 — Tags mapped to either sense, antisense strand or both stands of the genes identified. The first column is the gene name, the second column ‘Both’ means gene expressed in both strand. ‘# of Detected’ is the number of tags detected by sequencing. ‘Total Express’ means total times of detected tags including both female and male. ‘Sjc-F Expression and Sjc-M Expression’ means total times of detected tags in female and male respectively. ‘Total TPM’ means total times of detected tags per million, and Sjc-F TPM, Sjc-M TPM means total times of detected tags per million in female and male respectively. ‘M-F’ means difference between the TPM value of Sjc-M and Sjc-F. Up in the Mark column means the TPM value of Sjc-M is higher than that of Sjc-F. The last column ‘Tags’ represents tag positions in genome, for example. “Y” means the tag is distinct. The numbers represent the position of the “CATG” from the 3′ end of the gene, total TPM and the TPMs of the same tag in Sjc-F and Sjc-F respectively. (XLS) [file pone.0018267.s003.xls]

## Sheet: Expressed_Both_Sense
Gene Name	Type	Sense Tags											AntiSense Tags										Blastx KEGG						Interpro	GO
		# of Detected Tags	Total Expression	Sjc-F Expression	Sjc-M Expression	Total TPM	Sjc-F TPM	Sjc-M TPM	M-F	Mark	P-value	Tags	# of Detected Tags	Total Expression	Sjc-F Expression	Sjc-M Expression	Total TPM	Sjc-F TPM	Sjc-M TPM	Mark	P-value	Tags	Best hits	Identity	Score	E-value	Annotation	Pathway		GO Molecular Function	GO Cellular Component	GO Biological Process
CNUS0000099003.1	Both	5	38310	5847	32463	10385.6	1597.2	8788.4	7191.2	Up	0	599-37889-5762-32127|492-262-72-190|459-29-9-20|439-1-1-0|240-129-3-126|	5	1985	352	1633	538.2	96.2	442.1	Up	0	240-773-169-604|439-528-53-475|459-22-12-10|492-22-9-13|599-640-109-531|	bta:327709	43	177	2e-43	GSTM1; glutathione S-transferase M1 (EC:2.5.1.18); K00799 glutathione S-transferase [EC:2.5.1.18]	|Metabolism; Metabolism of Other Amino Acids; Glutathione metabolism[PATH:ko00480-Map:ko00480];|Metabolism; Xenobiotics Biodegradation and Metabolism; Drugmetabolism - cytochrome P450 [PATH:ko00982-Map:ko00982];|Metabolism; Xenobiotics Biodegradation and Metabolism; Metabolism ofxenobiotics by cytochrome P450 [PATH:ko00980-Map:ko00980];|	|%IPR004045:Glutathione S-transferase, N-terminal :%IPR004046:Glutathione S-transferase, C-terminal|
CNUS0000095615.1	Both	4	19867	2728	17139	5385.1	745.2	4639.9	3894.7	Up	0	1923-23-6-17|667-19783-2714-17069|543-33-8-25|147-28-0-28|	3	201	61	140	54.6	16.7	37.9	Up	0	543-174-42-132|667-25-19-6|1923-2-0-2|	gga:415296	97	731	0	RCJMB04_1h13, ACTG1; actin, gamma 1 ; K05692 actin beta/gamma 1	|Cellular Processes; Cell Communication; Adherens junction[PATH:ko04520-Map:ko04520];|Cellular Processes; Cell Communication; Focal adhesion[PATH:ko04510-Map:ko04510];|Cellular Processes; Cell Communication; Tight junction[PATH:ko04530-Map:ko04530];|Cellular Processes; Cell Motility; Regulation of actin cytoskeleton[PATH:ko04810-Map:ko04810];|Cellular Processes; Immune System; Leukocyte transendo…	|%IPR004000:Actin/actin-like :%IPR004001:Actin|	|GO:0005515:protein binding|GO:0005524:ATP binding|
CNUS0000103033.1	Both	7	13546	402	13144	3668.2	109.8	3558.4	3448.6	Up	0	3455-2-0-2|1822-1-0-1|892-60-0-60|660-860-34-826|502-11930-302-11628|321-451-39-412|149-242-27-215|	4	1527	115	1412	413.7	31.4	382.3	Up	0	149-1138-54-1084|321-325-60-265|660-60-1-59|861-4-0-4|							|%IPR001372:Dynein light chain, type 1 :%IPR002048:Calcium-binding EF-hand|	|GO:0003777:microtubule motor activity|GO:0005509:calcium ion binding|	|GO:0005875:microtubule associated complex|	|GO:0007017:microtubule-based process|
CNUS0000096138.1	Both	10	12496	2054	10442	3387.9	561.1	2826.9	2265.8	Up	0	1947-7-3-4|1743-542-284-258|938-11557-1548-10009|874-283-164-119|847-21-21-0|778-38-17-21|671-18-2-16|599-8-5-3|476-17-9-8|365-5-1-4|	11	711	154	557	192.9	42.1	150.8	Up	0	365-208-33-175|476-57-11-46|599-182-36-146|659-8-3-5|759-87-18-69|778-6-3-3|847-68-30-38|874-11-4-7|938-73-8-65|1743-3-1-2|1947-8-7-1|	tad:TRIADDRAFT_63119	55	368	1e-100	expressed hypothetical protein ; K01363 cathepsin B [EC:3.4.22.1]	|Cellular Processes; Immune System; Antigen processing andpresentation [PATH:ko04612-Map:ko04612];|Protein Families; Metabolism; Peptidases [BR:ko01002];|	|%IPR000169:Peptidase, cysteine peptidase active site :%IPR000668:Peptidase C1A, papain C-terminal|	|GO:0004197:cysteine-type endopeptidase activity|GO:0008234:cysteine-type peptidase activity|		|GO:0006508:proteolysis|GO:0050790:regulation of catalytic activity|
CNUS0000097332.1	Both	7	15334	3980	11354	4161	1087.2	3073.8	1986.6	Up	0	3412-1-0-1|1718-40-1-39|1490-12-4-8|1306-15131-3859-11272|1196-109-94-15|789-12-5-7|361-29-17-12|	8	894	163	731	242.4	44.5	197.9	Up	0	361-12-2-10|789-33-7-26|977-9-6-3|1196-556-77-479|1306-208-46-162|1490-4-2-2|1718-58-20-38|1763-14-3-11|	xla:447602	60	238	2e-61	MGC84815 protein		|%IPR000504:RNA recognition motif, RNP-1 :%IPR012677:Nucleotide-binding, alpha-beta plait|	|GO:0000166:nucleotide binding|GO:0003676:nucleic acid binding|
CNUS0000100904.1	Both	2	7341	140	7201	1987.7	38.2	1949.5	1911.3	Up	0	779-7327-137-7190|446-14-3-11|	2	488	66	422	132.3	18	114.2	Up	0	446-435-48-387|779-53-18-35|							|%IPR001370:Proteinase inhibitor I32, inhibitor of apoptosis :|		|GO:0005622:intracellular|	|GO:0006916:anti-apoptosis|
CNUS0000099409.1	Both	6	7853	841	7012	2128	229.7	1898.3	1668.6	Up	0	826-7502-685-6817|520-201-67-134|369-28-21-7|220-74-44-30|141-41-19-22|48-7-5-2|	6	1034	372	662	280.8	101.6	179.2	Up	0	48-344-131-213|141-50-4-46|220-59-26-33|369-52-48-4|520-103-90-13|826-426-73-353|	bmy:Bm1_34930	96	744	0	actin 2; K05692 actin beta/gamma 1	|Cellular Processes; Cell Communication; Adherens junction[PATH:ko04520-Map:ko04520];|Cellular Processes; Cell Communication; Focal adhesion[PATH:ko04510-Map:ko04510];|Cellular Processes; Cell Communication; Tight junction[PATH:ko04530-Map:ko04530];|Cellular Processes; Cell Motility; Regulation of actin cytoskeleton[PATH:ko04810-Map:ko04810];|Cellular Processes; Immune System; Leukocyte transendo…	|%IPR004000:Actin/actin-like :%IPR004001:Actin|	|GO:0005515:protein binding|GO:0005524:ATP binding|
CNUS0000100558.1	Both	14	7473	820	6653	2025.1	224	1801.1	1577.1	Up	0	6414-5516-622-4894|5730-1781-161-1620|5477-26-0-26|5200-12-0-12|5080-10-2-8|4831-16-5-11|4278-25-11-14|4069-12-1-11|3973-4-4-0|1982-56-12-44|1638-5-0-5|996-5-1-4|710-4-1-3|412-1-0-1|	13	1029	138	891	278.9	37.7	241.2	Up	0	710-1-0-1|996-3-0-3|1638-3-0-3|1982-5-2-3|3973-20-3-17|4027-1-0-1|4278-19-8-11|4831-18-8-10|5080-6-4-2|5200-14-2-12|5477-34-2-32|5730-80-16-64|6414-825-93-732|	tca:659358	51	1771	0	similar to Myosin heavy chain CG17927-PF ; K10352 myosin heavy chain	|Cellular Processes; Cell Communication; Tight junction[PATH:ko04530-Map:ko04530];|Protein Families; Cellular Processes and Signaling; Cytoskeletonproteins [BR:ko04812];|	|%IPR000048:IQ calmodulin-binding region :%IPR001609:Myosin head, motor region|	|GO:0000166:nucleotide binding|GO:0003774:motor activity|GO:0005524:ATP binding|	|GO:0016459:myosin complex|
CNUS0000104301.1	Both	9	12520	3750	8770	3398.6	1024.4	2374.2	1349.8	Up	0	2943-5-3-2|2521-10187-2770-7417|2372-1843-821-1022|2051-332-109-223|2006-8-4-4|1594-98-20-78|1469-7-4-3|1178-12-4-8|383-28-15-13|	9	2332	1000	1332	633.8	273.2	360.6	Up	0	383-8-5-3|1178-77-18-59|1469-48-20-28|1594-18-15-3|2000-99-10-89|2006-40-8-32|2051-17-7-10|2372-1096-447-649|2521-929-470-459|	cin:100176110	21	141	2e-31	similar to surfactant B protein, putative		|%IPR003119:Saposin type A :%IPR007856:Saposin-like type B, 1|		|GO:0005764:lysosome|	|GO:0006629:lipid metabolic process|GO:0006665:sphingolipid metabolic process|
CNUS0000097836.1	Both	4	7712	1710	6002	2092	467.1	1624.9	1157.8	Up	0	499-7603-1658-5945|394-19-6-13|350-1-0-1|259-89-46-43|	4	1270	261	1009	344.5	71.3	273.2	Up	0	259-866-186-680|350-266-54-212|394-116-12-104|499-22-9-13|	xtr:448652	76	148	9e-35	dynll1; dynein, light chain, LC8-type 1 ; K10418 dynein light chain LC8-type	|Protein Families; Cellular Processes and Signaling; Cytoskeletonproteins [BR:ko04812];|	|%IPR001372:Dynein light chain, type 1 :|	|GO:0003777:microtubule motor activity|	|GO:0005875:microtubule associated complex|	|GO:0007017:microtubule-based process|
CNUS0000104096.1	Both	2	8766	2473	6293	2379.2	675.5	1703.6	1028.1	Up	0	402-8555-2411-6144|191-211-62-149|	2	721	503	218	196.4	137.4	59	Down	0	191-322-260-62|402-399-243-156|	spo:SPAC20G4.06c	38	78.2	1e-13	adf1; cofilin ; K05765 cofilin	|Cellular Processes; Cell Motility; Regulation of actin cytoskeleton[PATH:ko04810-Map:ko04810];|Cellular Processes; Development; Axon guidance [PATH:ko04360-Map:ko04360];|Protein Families; Cellular Processes and Signaling; Cytoskeletonproteins [BR:ko04812];|	|%IPR002108:Actin-binding, cofilin/tropomyosin type :|	|GO:0003779:actin binding|	|GO:0005622:intracellular|
CNUS0000101188.1	Both	5	10731	3560	7171	2913.8	972.5	1941.3	968.8	Up	0	3348-146-71-75|3188-17-7-10|937-5-3-2|436-10503-3437-7066|298-60-42-18|	5	670	380	290	182.3	103.8	78.5	Down	0.000114	286-399-212-187|436-254-164-90|3068-1-1-0|3175-1-1-0|3348-15-2-13|	nve:NEMVE_v1g236573	41	113	2e-24	predicted protein		|%IPR006015:Universal stress protein (Usp) :%IPR006016:UspA|			|GO:0006950:response to stress|
CNUS0000101720.1	Both	4	4204	315	3889	1138.9	86	1052.8	966.8	Up	0	1436-1-0-1|1205-10-7-3|165-4178-303-3875|32-15-5-10|	2	95	63	32	25.9	17.2	8.7	Down	0.000889	32-53-40-13|165-42-23-19|
CNUS0000102329.1	Both	4	5236	833	4403	1419.5	227.5	1192	964.5	Up	0	1762-4953-715-4238|1355-161-108-53|835-69-7-62|285-53-3-50|	4	1059	13	1046	286.7	3.6	283.2	Up	0	285-57-0-57|835-3-2-1|1355-392-9-383|1762-607-2-605|	rno:54321	45	130	6e-29	Cnn3; calponin 3, acidic		|%IPR000557:Calponin repeat :%IPR001715:Calponin-like actin-binding|	|GO:0003779:actin binding|		|GO:0031032:actomyosin structure organization and biogenesis|
CNUS0000096024.1	Both	1	4115	345	3770	1114.9	94.2	1020.6	926.4	Up	0	316-4115-345-3770|	1	294	257	37	80.2	70.2	10	Down	0	316-294-257-37|	tca:658253	94	167	1e-40	similar to Histone H2B		|%IPR000558:Histone H2B :%IPR007125:Histone core|	|GO:0003677:DNA binding|	|GO:0000786:nucleosome|GO:0005634:nucleus|	|GO:0006334:nucleosome assembly|GO:0007001:chromosome organization and biogenesis (sensu Eukaryota)|
CNUS0000098240.1	Both	5	34749	15613	19136	9445.4	4264.9	5180.5	915.6	Up	0	887-10-4-6|796-33707-15338-18369|684-807-176-631|596-97-36-61|96-128-59-69|	4	2119	414	1705	574.7	113.1	461.6	Up	0	96-74-15-59|596-1778-260-1518|684-55-38-17|796-212-101-111|	cbr:CBG17289	67	316	6e-85	Hypothetical protein CBG17289 ; K06630 tyrosine 3-monooxygenase/tryptophan 5-monooxygenase activation protein	|Cellular Processes; Cell Growth and Death; Cell cycle [PATH:ko04110-Map:ko04110];|	|%IPR000005:Helix-turn-helix, AraC type :%IPR000308:14-3-3 protein|	|GO:0003700:transcription factor activity|GO:0019904:protein domain specific binding|GO:0043565:sequence-specific DNA binding|	|GO:0005622:intracellular|	|GO:0006355:regulation of transcription, DNA-dependent|
CNUS0000096666.1	Both	2	3780	280	3500	1024	76.5	947.5	871	Up	0	1217-1-0-1|622-3779-280-3499|	2	415	62	353	112.5	16.9	95.6	Up	0	622-414-62-352|1217-1-0-1|
CNUS0000099825.1	Both	3	5055	946	4109	1370.8	258.4	1112.4	854	Up	0	412-4824-837-3987|407-179-93-86|213-52-16-36|	3	1060	123	937	287.3	33.6	253.7	Up	0	213-745-95-650|407-269-19-250|412-46-9-37|							|%IPR001372:Dynein light chain, type 1 :%IPR001623:Heat shock protein DnaJ, N-terminal|	|GO:0003777:microtubule motor activity|GO:0005509:calcium ion binding|GO:0031072:heat shock protein binding|	|GO:0005875:microtubule associated complex|	|GO:0007017:microtubule-based process|
CNUS0000099486.1	Both	3	16927	6873	10054	4599.3	1877.4	2721.8	844.4	Up	0	547-16812-6767-10045|245-89-84-5|85-26-22-4|	4	591	487	104	161.2	133	28.2	Down	0	56-25-23-2|85-1-1-0|245-11-9-2|547-554-454-100|	mdo:100010333	67	184	4e-45	hypothetical protein LOC100010333 ; K01275 cathepsin C [EC:3.4.14.1]	|Protein Families; Metabolism; Peptidases [BR:ko01002];|	|%IPR000169:Peptidase, cysteine peptidase active site :%IPR000668:Peptidase C1A, papain C-terminal|	|GO:0004197:cysteine-type endopeptidase activity|GO:0008234:cysteine-type peptidase activity|		|GO:0006508:proteolysis|
CNUS0000100899.1	Both	5	3111	107	3004	842.5	29.2	813.2	784	Up	0	661-3054-96-2958|630-38-11-27|485-8-0-8|197-10-0-10|156-1-0-1|	5	167	3	164	45.2	0.8	44.4	Up	0	156-39-0-39|197-85-2-83|485-26-0-26|630-16-1-15|661-1-0-1|							|%IPR000301:CD9/CD37/CD63 antigen :%IPR008952:Tetraspanin|		|GO:0016021:integral to membrane|
CNUS0000095795.1	Both	5	8341	2731	5610	2264.8	746	1518.7	772.7	Up	0	956-8208-2665-5543|896-6-6-0|621-44-27-17|97-76-27-49|37-7-6-1|	5	738	347	391	200.6	94.8	105.9	Up	0.220804	37-282-212-70|97-32-28-4|621-159-62-97|896-197-21-176|956-68-24-44|	nve:NEMVE_v1g188669	96	855	0	predicted protein ; K07374 tubulin alpha	|Cellular Processes; Cell Communication; Gap junction [PATH:ko04540-Map:ko04540];|Protein Families; Cellular Processes and Signaling; Cytoskeletonproteins [BR:ko04812];|	|%IPR000217:Tubulin :%IPR002452:Alpha tubulin|	|GO:0003924:GTPase activity|GO:0005198:structural molecule activity|GO:0005525:GTP binding|	|GO:0005874:microtubule|GO:0043234:protein complex|	|GO:0007017:microtubule-based process|GO:0007018:microtubule-based movement|GO:0051258:protein polymerization|
CNUS0000096697.1	Both	6	4892	1022	3870	1326.9	279.2	1047.7	768.5	Up	0	2354-31-1-30|2325-2-0-2|2307-1-1-0|1762-1-0-1|472-4849-1016-3833|206-8-4-4|	5	62	16	46	16.8	4.4	12.5	Up	0.000219	206-39-13-26|472-20-3-17|1762-1-0-1|2276-1-0-1|2354-1-0-1|
CNUS0000100507.1	Both	6	8226	2693	5533	2233.5	735.6	1497.9	762.3	Up	0	1719-8112-2641-5471|1476-24-10-14|757-44-14-30|730-3-2-1|489-10-4-6|196-33-22-11|	6	255	118	137	69.3	32.2	37.1	Up	0.33848	196-30-21-9|489-48-26-22|730-35-28-7|757-2-1-1|1476-80-21-59|1719-60-21-39|	xla:495336	56	733	0	hypothetical LOC495336		|%IPR000504:RNA recognition motif, RNP-1 :%IPR002004:Polyadenylate-binding protein/Hyperplastic disc protein|	|GO:0000166:nucleotide binding|GO:0003676:nucleic acid binding|GO:0003723:RNA binding|
CNUS0000096150.1	Both	5	3050	201	2849	826.2	54.9	771.3	716.4	Up	0	720-31-23-8|537-2950-138-2812|277-36-23-13|198-22-15-7|139-11-2-9|	4	363	180	183	98.7	49.2	49.5	Up	0.903973	139-177-105-72|198-20-8-12|277-36-19-17|537-130-48-82|	dme:Dmel_CG1349	55	191	2e-47	dj-1beta		|%IPR002818:ThiJ/PfpI :%IPR006287:DJ-1|
CNUS0000096629.1	Both	4	2937	153	2784	795.5	41.8	753.7	711.9	Up	0	770-2863-117-2746|389-47-34-13|172-17-2-15|74-10-0-10|	5	268	59	209	72.7	16.1	56.6	Up	0	74-46-14-32|172-36-3-33|247-21-6-15|389-99-7-92|770-66-29-37|	tca:663031	48	161	1e-38	similar to CG1019-PA, isoform A		|%IPR001781:Zinc finger, LIM-type :|	|GO:0008270:zinc ion binding|
CNUS0000106854.1	Both	6	4798	1085	3713	1301.6	296.4	1005.2	708.8	Up	0	940-3805-708-3097|752-817-289-528|616-65-16-49|525-56-46-10|344-47-19-28|257-8-7-1|	5	405	118	287	109.9	32.2	77.7	Up	0	257-13-4-9|344-8-5-3|616-304-91-213|752-59-6-53|940-21-12-9|	cbr:CBG13946	47	102	5e-21	Hypothetical protein CBG13946		|%IPR001715:Calponin-like actin-binding :|
CNUS0000101630.1	Both	2	4433	997	3436	1202.5	272.3	930.2	657.9	Up	0	205-4402-966-3436|181-31-31-0|	1	70	22	48	19	6	13	Up	0.002826	181-70-22-48|	dre:393238	47	92.4	6e-18	zgc:56530		|%IPR000010:Proteinase inhibitor I25, cystatin :%IPR001713:Proteinase inhibitor I25A, stefin A|	|GO:0004866:endopeptidase inhibitor activity|GO:0004869:cysteine protease inhibitor activity|	|GO:0005622:intracellular|
CNUS0000097644.1	Both	3	3532	625	2907	957.7	170.7	787	616.3	Up	0	2237-3-0-3|307-68-20-48|84-3461-605-2856|	3	1128	636	492	306.9	173.7	133.2	Down	2e-06	84-1120-634-486|238-6-0-6|307-2-2-0|							|%IPR008138:Saposin-like type B, 2 :%IPR008139:Saposin B|
CNUS0000097760.1	Both	1	3984	853	3131	1080.6	233	847.6	614.6	Up	0	1442-3984-853-3131|	1	377	145	232	102.4	39.6	62.8	Up	2.7e-05	1442-377-145-232|
CNUS0000107464.1	Both	8	4882	1340	3542	1324.9	366	958.9	592.9	Up	0	1825-11-7-4|1642-4722-1269-3453|1443-83-28-55|1393-11-5-6|853-18-10-8|607-24-16-8|345-11-3-8|290-2-2-0|	6	563	291	272	153.1	79.5	73.6	Down	0.251015	290-26-10-16|345-3-2-1|607-16-12-4|1393-110-90-20|1443-15-5-10|1642-393-172-221|	dre:334086	35	320	1e-85	hspa4; heat shock protein 4 ; K09489 heat shock 70kDa protein 4	|Cellular Processes; Immune System; Antigen processing andpresentation [PATH:ko04612-Map:ko04612];|Environmental Information Processing; Membrane Transport; Pores ionchannels|Protein Families; Genetic Information Processing; Chaperones andfolding catalysts [BR:ko03110];|	|%IPR001023:Heat shock protein Hsp70 :%IPR013126:Heat shock protein 70|	|GO:0005524:ATP binding|
CNUS0000100529.1	Both	8	3368	618	2750	913.3	168.8	744.5	575.7	Up	0	3277-1-0-1|1936-2249-215-2034|1698-984-327-657|1477-47-39-8|1398-11-10-1|1023-62-15-47|356-13-11-2|286-1-1-0|	6	409	82	327	110.9	22.4	88.5	Up	0	286-13-3-10|1023-36-4-32|1398-95-40-55|1477-32-2-30|1698-140-8-132|1936-93-25-68|	dme:Dmel_CG6016	37	260	1e-67	CG6016 (EC:2.7.8.1); K00993 ethanolaminephosphotransferase [EC:2.7.8.1]	|Metabolism; Lipid Metabolism; Ether lipid metabolism [PATH:ko00565-Map:ko00565];|Metabolism; Lipid Metabolism; Glycerophospholipid metabolism[PATH:ko00564-Map:ko00564];|Metabolism; Metabolism of Other Amino Acids; Aminophosphonatemetabolism [PATH:ko00440-Map:ko00440];|	|%IPR000462:CDP-alcohol phosphatidyltransferase :%IPR014472:Choline/ethanolaminephosphotransferase|	|GO:0016780:phosphotransferase activity, for other substituted phosphate groups|	|GO:0016020:membrane|	|GO:0008654:phospholipid biosynthetic process|
CNUS0000100526.1	Both	2	2983	427	2556	808.6	116.6	692	575.4	Up	0	1129-2530-175-2355|967-453-252-201|	3	406	341	65	110.7	93.1	17.6	Down	0	196-35-28-7|967-24-23-1|1129-347-290-57|	ecb:100057016	62	367	1e-100	LDHA; lactate dehydrogenase A ; K00016 L-lactate dehydrogenase [EC:1.1.1.27]	|Metabolism; Amino Acid Metabolism; Cysteine metabolism[PATH:ko00272-Map:ko00272];|Metabolism; Carbohydrate Metabolism; Glycolysis / Gluconeogenesis[PATH:ko00010-Map:ko00010];|Metabolism; Carbohydrate Metabolism; Propanoate metabolism[PATH:ko00640-Map:ko00640];|Metabolism; Carbohydrate Metabolism; Pyruvate metabolism[PATH:ko00620-Map:ko00620];|	|%IPR001236:Lactate/malate dehydrogenase :%IPR001557:L-lactate/malate dehydrogenase|	|GO:0003824:catalytic activity|GO:0004459:L-lactate dehydrogenase activity|GO:0016491:oxidoreductase activity|GO:0016616:oxidoreductase activity, acting on the CH-OH group of donors, NAD or NADP as acceptor|	|GO:0005737:cytoplasm|	|GO:0005975:carbohydrate metabolic process|GO:0006096:glycolysis|GO:0006100:tricarboxylic acid cycle intermediate metabolic process|GO:0019642:anaerobic glycolysis|GO:0044262:cellular carbohydrate metabolic process|
CNUS0000099484.1	Both	4	3843	870	2973	1042.5	237.7	804.9	567.2	Up	0	1740-323-276-47|1439-3417-563-2854|1198-90-23-67|346-13-8-5|	4	212	96	116	57.6	26.2	31.4	Up	0.245426	346-16-14-2|1198-53-33-20|1439-113-47-66|1740-30-2-28|	oaa:100081326	49	439	1e-121	hypothetical protein LOC100081326		|%IPR000169:Peptidase, cysteine peptidase active site :%IPR000668:Peptidase C1A, papain C-terminal|	|GO:0004197:cysteine-type endopeptidase activity|GO:0008234:cysteine-type peptidase activity|		|GO:0006508:proteolysis|
CNUS0000099181.1	Both	3	2294	102	2192	621.3	27.9	593.4	565.5	Up	0	2115-18-17-1|489-2244-65-2179|36-32-20-12|	3	512	216	296	139.1	59	80.1	Up	0.001339	36-17-7-10|489-295-77-218|2115-200-132-68|	bfo:BRAFLDRAFT_115583	65	229	3e-59	hypothetical protein ; K11434 protein arginine N-methyltransferase 1 [EC:2.1.1.-]	|Protein Families; Genetic Information Processing; Chromosome[BR:ko03036];|
CNUS0000102650.1	Both	2	67873	32756	35117	18454.6	8947.7	9506.9	559.2	Up	0	1053-67809-32743-35066|611-64-13-51|	3	1735	569	1166	471.1	155.4	315.7	Up	0	494-185-73-112|611-128-106-22|1053-1422-390-1032|	tad:TRIADDRAFT_63119	45	311	2e-83	expressed hypothetical protein ; K01363 cathepsin B [EC:3.4.22.1]	|Cellular Processes; Immune System; Antigen processing andpresentation [PATH:ko04612-Map:ko04612];|Protein Families; Metabolism; Peptidases [BR:ko01002];|	|%IPR000169:Peptidase, cysteine peptidase active site :%IPR000668:Peptidase C1A, papain C-terminal|	|GO:0004197:cysteine-type endopeptidase activity|GO:0008234:cysteine-type peptidase activity|		|GO:0006508:proteolysis|GO:0050790:regulation of catalytic activity|
CNUS0000099048.1	Both	2	5034	1478	3556	1366.4	403.7	962.7	559	Up	0	574-2366-542-1824|183-2668-936-1732|	2	892	403	489	242.5	110.1	132.4	Up	0.014428	183-489-193-296|574-403-210-193|	mdo:100017193	60	166	4e-40	similar to EDF-1 ; K03627 putative transcription factor	|Genetic Information Processing; Transcription; Other transcriptionrelated proteins|	|%IPR001387:Helix-turn-helix type 3 :%IPR010982:Lambda repressor-like, DNA-binding|	|GO:0003677:DNA binding|GO:0043565:sequence-specific DNA binding|
CNUS0000095812.1	Both	4	17451	7662	9789	4743.1	2093	2650.1	557.1	Up	0	883-1-1-0|628-45-11-34|396-9560-2228-7332|138-7845-5422-2423|	3	2079	583	1496	564.3	159.3	405	Up	0	138-1660-520-1140|396-417-63-354|628-2-0-2|	dgr:Dgri_GH15313	47	91.3	1e-17	GH15313 gene product from transcript GH15313-RA		|%IPR000463:Cytosolic fatty-acid binding :%IPR000566:Lipocalin-related protein and Bos/Can/Equ allergen|	|GO:0005215:transporter activity|GO:0005488:binding|GO:0008289:lipid binding|		|GO:0006810:transport|
CNUS0000096899.1	Both	3	3656	803	2853	991.7	219.3	772.4	553.1	Up	0	782-2-1-1|400-1-1-0|262-3653-801-2852|	3	292	13	279	79.1	3.6	75.5	Up	0	262-284-6-278|400-5-4-1|533-3-3-0|
CNUS0000096913.1	Both	3	2229	163	2066	603.8	44.5	559.3	514.8	Up	0	820-1-0-1|646-2170-161-2009|247-58-2-56|	2	56	0	56	15.2	0	15.2	Up	0	247-29-0-29|646-27-0-27|	xtr:496750	25	78.2	3e-13	hypothetical LOC496750
CNUS0000100195.1	Both	4	2166	134	2032	586.7	36.6	550.1	513.5	Up	0	878-5-1-4|619-11-7-4|483-2080-77-2003|50-70-49-21|	3	417	157	260	113.3	42.9	70.4	Up	2e-06	50-4-2-2|483-412-155-257|878-1-0-1|	xla:734382	75	289	4e-77	hypothetical protein MGC114731 ; K04392 Ras-related C3 botulinum toxin substrate 1	|Cellular Processes; Cell Communication; Adherens junction[PATH:ko04520-Map:ko04520];|Cellular Processes; Cell Communication; Focal adhesion[PATH:ko04510-Map:ko04510];|Cellular Processes; Cell Motility; Regulation of actin cytoskeleton[PATH:ko04810-Map:ko04810];|Cellular Processes; Development; Axon guidance [PATH:ko04360-Map:ko04360];|Cellular Processes; Immune System; B cell receptor signaling …	|%IPR001806:Ras GTPase :%IPR003577:Ras small GTPase, Ras type|	|GO:0005525:GTP binding|	|GO:0005622:intracellular|	|GO:0007264:small GTPase mediated signal transduction|GO:0015031:protein transport|
CNUS0000098343.1	Both	3	2352	233	2119	637.3	63.6	573.7	510.1	Up	0	1800-2199-188-2011|1362-83-0-83|97-70-45-25|	3	119	21	98	32.3	5.7	26.5	Up	0	97-43-2-41|1362-9-1-8|1800-67-18-49|
CNUS0000104777.1	Both	4	3918	1017	2901	1063.2	277.8	785.4	507.6	Up	0	1123-3754-951-2803|759-115-40-75|533-41-21-20|275-8-5-3|	5	445	40	405	120.6	10.9	109.6	Up	0	275-101-12-89|437-15-5-10|533-4-3-1|759-43-5-38|1123-282-15-267|	bfo:BRAFLDRAFT_114217	28	109	1e-22	hypothetical protein		|%IPR000301:CD9/CD37/CD63 antigen :|		|GO:0016021:integral to membrane|
CNUS0000096485.1	Both	2	3404	762	2642	923.4	208.1	715.2	507.1	Up	0	2737-9-8-1|2517-3395-754-2641|	1	1004	167	837	272.2	45.6	226.6	Up	0	2517-1004-167-837|
CNUS0000100720.1	Both	2	2561	365	2196	694.2	99.7	594.5	494.8	Up	0	999-2311-236-2075|182-250-129-121|	1	102	11	91	27.6	3	24.6	Up	0	999-102-11-91|	cel:R12H7.1	29	159	2e-37	unc-9; UNCoordinated		|%IPR000990:Innexin :|		|GO:0005921:gap junction|
CNUS0000095466.1	Both	1	2863	542	2321	776.4	148.1	628.3	480.2	Up	0	400-2863-542-2321|	1	415	164	251	112.7	44.8	68	Up	7e-05	400-415-164-251|	lma:LmjF36.1640	27	96.7	7e-19	universal minicircle sequence binding protein (UMSBP) ; K09250 cellular nucleic acid-binding protein	|Protein Families; Genetic Information Processing; Transcriptionfactors [BR:ko03000];|	|%IPR001878:Zinc finger, CCHC-type :%IPR013084:Zinc finger, CCHC retroviral-type|	|GO:0003676:nucleic acid binding|GO:0008270:zinc ion binding|
CNUS0000104677.1	Both	9	2085	195	1890	564.9	53.3	511.7	458.4	Up	0	2047-5-0-5|1869-3-1-2|1722-4-0-4|1388-1-0-1|1078-2-0-2|634-2058-189-1869|483-10-3-7|443-1-1-0|165-1-1-0|	7	162	69	93	44	18.8	25.2	Up	0.08906	165-13-7-6|443-18-5-13|634-31-2-29|1078-4-1-3|1722-58-32-26|1869-9-8-1|2047-29-14-15|	cin:100185576	44	122	7e-27	similar to RAB18, member RAS oncogene family		|%IPR003577:Ras small GTPase, Ras type :%IPR003578:Ras small GTPase, Rho type|	|GO:0005525:GTP binding|	|GO:0005622:intracellular|	|GO:0007264:small GTPase mediated signal transduction|GO:0015031:protein transport|
CNUS0000102780.1	Both	3	2117	222	1895	573.7	60.6	513	452.4	Up	0	775-2079-213-1866|744-9-3-6|395-29-6-23|	3	73	14	59	19.8	3.8	16	Up	0	395-36-3-33|744-28-2-26|775-9-9-0|	dre:336977	57	313	6e-84	hagh; hydroxyacylglutathione hydrolase (EC:3.1.2.6); K01069 hydroxyacylglutathione hydrolase [EC:3.1.2.6]	|Metabolism; Carbohydrate Metabolism; Pyruvate metabolism[PATH:ko00620-Map:ko00620];|	|%IPR001279:Beta-lactamase-like :|	|GO:0016787:hydrolase activity|
CNUS0000102514.1	Both	8	5568	1947	3621	1512.1	531.8	980.3	448.5	Up	0	1859-1-1-0|1333-59-31-28|1162-5304-1833-3471|1047-60-17-43|528-111-44-67|252-21-13-8|126-8-5-3|19-4-3-1|	6	540	160	380	146.6	43.7	102.9	Up	0	126-3-2-1|252-13-3-10|528-15-8-7|1047-390-120-270|1162-111-23-88|1333-8-4-4|	xla:447398	80	686	0	MGC84749 protein		|%IPR000597:Ribosomal protein L3 :%IPR009000:Translation elongation and initiation factors/Ribosomal, beta-barrel|	|GO:0003735:structural constituent of ribosome|	|GO:0005622:intracellular|GO:0005840:ribosome|	|GO:0006412:translation|
CNUS0000100898.1	Both	4	2072	208	1864	561.4	56.8	504.6	447.8	Up	0	1065-1-1-0|396-2057-194-1863|200-11-10-1|139-3-3-0|	4	41	20	21	11.1	5.5	5.7	Up	0.949973	139-19-11-8|200-4-1-3|396-16-8-8|1065-2-0-2|							|%IPR000301:CD9/CD37/CD63 antigen :%IPR008952:Tetraspanin|		|GO:0016021:integral to membrane|
CNUS0000097642.1	Both	3	3943	1156	2787	1070.3	315.8	754.5	438.7	Up	0	3413-8-7-1|2431-1-0-1|444-3934-1149-2785|	3	342	158	184	93	43.2	49.8	Up	0.255701	444-340-157-183|3334-1-1-0|3413-1-0-1|							|%IPR008139:Saposin B :%IPR011001:Saposin-like|
CNUS0000104258.1	Both	2	2064	224	1840	559.3	61.2	498.1	436.9	Up	0	648-2051-224-1827|416-13-0-13|	2	541	201	340	147	54.9	92	Up	0	416-311-167-144|648-230-34-196|							|%IPR000301:CD9/CD37/CD63 antigen :%IPR008952:Tetraspanin|		|GO:0016021:integral to membrane|
CNUS0000105103.1	Both	6	1676	31	1645	453.8	8.5	445.3	436.8	Up	0	1505-1062-14-1048|1267-597-11-586|1184-7-3-4|725-7-1-6|489-1-0-1|129-2-2-0|	7	1221	214	1007	331.1	58.5	272.6	Up	0	129-2-2-0|489-6-2-4|725-7-3-4|1102-57-37-20|1184-7-3-4|1267-13-6-7|1505-1129-161-968|	mdo:100024705	32	72	5e-11	similar to basigin long ; K06535 basigin	|Protein Families; Cellular Processes and Signaling; Cellularantigens [BR:ko04090];|	|%IPR003599:Immunoglobulin subtype :%IPR007110:Immunoglobulin-like|
CNUS0000098938.1	Both	4	1932	174	1758	523.5	47.5	475.9	428.4	Up	0	2805-1-1-0|1076-29-11-18|709-1874-154-1720|415-28-8-20|	2	140	34	106	38	9.3	28.7	Up	0	415-103-29-74|709-37-5-32|	nve:NEMVE_v1g179973	67	389	1e-106	predicted protein		|%IPR005484:Ribosomal protein L18/L5 :%IPR005485:Ribosomal protein L5, eukaryotic|	|GO:0003735:structural constituent of ribosome|GO:0008097:5S rRNA binding|	|GO:0005622:intracellular|GO:0005840:ribosome|	|GO:0006412:translation|
CNUS0000105800.1	Both	5	2549	501	2048	691.3	136.9	554.4	417.5	Up	0	2383-1-1-0|2069-1-1-0|1718-2545-497-2048|1476-1-1-0|686-1-1-0|	4	182	154	28	49.6	42.1	7.6	Down	0	686-1-1-0|1476-1-1-0|1718-178-150-28|2026-2-2-0|	bfo:BRAFLDRAFT_131657	71	112	4e-24	hypothetical protein		|%IPR000889:Glutathione peroxidase :%IPR012335:Thioredoxin fold|	|GO:0004602:glutathione peroxidase activity|		|GO:0006979:response to oxidative stress|
CNUS0000100552.1	Both	2	2315	390	1925	627.7	106.5	521.1	414.6	Up	0	453-2309-389-1920|57-6-1-5|	2	45	2	43	12.2	0.5	11.6	Up	0	49-2-0-2|453-43-2-41|	xtr:550035	61	79	6e-14	rab18; RAB18, member RAS oncogene family		|%IPR001806:Ras GTPase :%IPR002078:RNA polymerase sigma factor 54, interaction|	|GO:0005524:ATP binding|GO:0005525:GTP binding|GO:0008134:transcription factor binding|	|GO:0005622:intracellular|	|GO:0006355:regulation of transcription, DNA-dependent|GO:0007264:small GTPase mediated signal transduction|GO:0015031:protein transport|
CNUS0000101280.1	Both	7	2554	512	2042	692.7	139.9	552.8	412.9	Up	0	1789-1975-223-1752|1636-482-243-239|1478-74-44-30|1241-9-1-8|1044-11-1-10|969-1-0-1|811-2-0-2|	9	356	111	245	96.6	30.3	66.3	Up	0	577-18-2-16|928-3-0-3|1044-10-0-10|1222-55-22-33|1241-6-2-4|1379-47-31-16|1478-7-0-7|1636-148-37-111|1789-62-17-45|	dre:337142	39	160	1e-37	cnn3b, zgc:112050; calponin 3, acidic b		|%IPR000557:Calponin repeat :%IPR001715:Calponin-like actin-binding|	|GO:0003779:actin binding|		|GO:0031032:actomyosin structure organization and biogenesis|
CNUS0000098688.1	Both	6	2232	353	1879	605.1	96.4	508.7	412.3	Up	0	2432-1-0-1|1907-1984-253-1731|1584-129-62-67|1476-80-29-51|1010-26-6-20|705-12-3-9|	5	608	213	395	165.1	58.2	106.9	Up	0	705-8-1-7|1010-12-5-7|1476-67-9-58|1584-224-191-33|1907-297-7-290|	dgr:Dgri_GH12375	44	185	3e-45	GH12375 gene product from transcript GH12375-RA		|%IPR001312:Hexokinase :|	|GO:0004396:hexokinase activity|GO:0005524:ATP binding|		|GO:0006096:glycolysis|
CNUS0000103924.1	Both	5	3015	748	2267	818.1	204.3	613.7	409.4	Up	0	919-2985-748-2237|905-1-0-1|798-2-0-2|713-2-0-2|82-25-0-25|	4	227	86	141	61.7	23.5	38.2	Up	0.000599	82-80-45-35|713-74-18-56|798-13-3-10|905-60-20-40|	xtr:779904	92	820	0	tubb2c; tubulin, beta 2C ; K07375 tubulin beta	|Cellular Processes; Cell Communication; Gap junction [PATH:ko04540-Map:ko04540];|Protein Families; Cellular Processes and Signaling; Cytoskeletonproteins [BR:ko04812];|	|%IPR000217:Tubulin :%IPR002453:Beta tubulin|	|GO:0003924:GTPase activity|GO:0005198:structural molecule activity|GO:0005525:GTP binding|	|GO:0005874:microtubule|GO:0043234:protein complex|	|GO:0007017:microtubule-based process|GO:0007018:microtubule-based movement|GO:0051258:protein polymerization|
CNUS0000102737.1	Both	4	1924	212	1712	521.4	57.9	463.5	405.6	Up	0	2645-2-1-1|821-1-1-0|771-14-11-3|247-1907-199-1708|	2	81	27	54	22	7.4	14.6	Up	0.004115	247-57-27-30|771-24-0-24|	cin:100186361	49	206	8e-52	similar to ribosomal protein L6 ; K02934 large subunit ribosomal protein L6e	|Genetic Information Processing; Translation; Ribosome [PATH:ko03010-Map:ko03010];|Protein Families; Genetic Information Processing; Ribosome[BR:ko03011];|	|%IPR000915:Ribosomal protein L6E :|	|GO:0003735:structural constituent of ribosome|	|GO:0005622:intracellular|GO:0005840:ribosome|	|GO:0006412:translation|
CNUS0000102783.1	Both	2	1506	8	1498	407.7	2.2	405.5	403.3	Up	0	875-1495-8-1487|380-11-0-11|	2	159	9	150	43.1	2.5	40.6	Up	0	380-112-6-106|875-47-3-44|	spu:592990	38	205	2e-51	similar to Dehydrogenase/reductase (SDR family) member 1 ; K11163 dehydrogenase/reductase SDR family member 1 [EC:1.1.-.-]	|Unclassified; Metabolism; Other enzymes|	|%IPR002198:Short-chain dehydrogenase/reductase SDR :%IPR002347:Glucose/ribitol dehydrogenase|	|GO:0016491:oxidoreductase activity|		|GO:0008152:metabolic process|
CNUS0000098218.1	Both	3	2495	503	1992	676.7	137.4	539.3	401.9	Up	0	515-2360-394-1966|343-120-96-24|273-15-13-2|	3	539	162	377	146.3	44.3	102.1	Up	0	273-189-75-114|343-137-61-76|515-213-26-187|	nve:NEMVE_v1g105478	40	73.9	2e-12	predicted protein ; K08504 blocked early in transport 1	|Genetic Information Processing; Folding, Sorting and Degradation;SNARE interactions in vesicular transport [PATH:ko04130-Map:ko04130];|Protein Families; Genetic Information Processing; SNAREs[BR:ko04131];|	|%IPR000727:Target SNARE coiled-coil region :|
CNUS0000100602.1	Both	2	3674	1097	2577	997.3	299.7	697.6	397.9	Up	0	626-3613-1063-2550|217-61-34-27|	2	596	309	287	162.1	84.4	77.7	Down	0.208239	217-89-52-37|626-507-257-250|	bta:534704	37	70.5	2e-11	TPD52L2; tumor protein D52-like 2		|%IPR007327:Tumor protein D52 :|
CNUS0000100361.1	Both	3	2331	437	1894	632.1	119.4	512.7	393.3	Up	0	1499-1863-336-1527|983-466-100-366|900-2-1-1|	3	599	99	500	162.4	27	135.4	Up	0	900-224-25-199|983-9-2-7|1499-366-72-294|	dre:393536	37	246	1e-63	rad23b; RAD23 homolog B (S. cerevisiae) ; K10839 UV excision repair protein RAD23 homolog B	|Genetic Information Processing; Replication and Repair; Nucleotideexcision repair [PATH:ko03420-Map:ko03420];|Protein Families; Genetic Information Processing; DNA repair andrecombination proteins [BR:ko03400];|Protein Families; Genetic Information Processing; Ubiquitin system[BR:ko04121];|	|%IPR000449:Ubiquitin-associated/translation elongation factor EF1B, N-terminal :%IPR000626:Ubiquitin|		|GO:0005634:nucleus|	|GO:0006289:nucleotide-excision repair|GO:0006464:protein modification process|
CNUS0000101795.1	Both	5	1608	94	1514	435.5	25.7	409.9	384.2	Up	0	4151-1-1-0|3857-8-1-7|2311-1509-56-1453|2003-86-34-52|186-4-2-2|	5	974	178	796	264.1	48.6	215.5	Up	0	186-1-1-0|1004-2-1-1|1362-2-1-1|2003-207-77-130|2311-762-98-664|	dre:373077	42	388	1e-106	thoc1; THO complex 1		|%IPR001509:NAD-dependent epimerase/dehydratase :%IPR005886:UDP-glucose 4-epimerase|	|GO:0003824:catalytic activity|GO:0003978:UDP-glucose 4-epimerase activity|GO:0050662:coenzyme binding|		|GO:0006012:galactose metabolic process|GO:0044237:cellular metabolic process|
CNUS0000107243.1	Both	2	2296	442	1854	622.7	120.7	501.9	381.2	Up	0	49-2283-433-1850|20-13-9-4|	1	19	12	7	5.2	3.3	1.9	Down	0.225955	49-19-12-7|	gga:769659	71	78.2	1e-13	similar to ornithine aminotransferase (gyrate atrophy)		|%IPR005814:Aminotransferase class-III :%IPR010164:Ornithine aminotransferase|	|GO:0003824:catalytic activity|GO:0008483:transaminase activity|GO:0030170:pyridoxal phosphate binding|
CNUS0000097968.1	Both	8	1823	244	1579	494.1	66.7	427.5	360.8	Up	0	3562-62-9-53|3191-1674-219-1455|2752-42-9-33|2604-3-1-2|1810-5-1-4|423-20-3-17|151-13-1-12|25-4-1-3|	7	492	96	396	133.4	26.2	107.2	Up	0	25-6-2-4|151-4-1-3|423-13-1-12|1810-3-0-3|2604-21-9-12|2752-19-1-18|3191-426-82-344|	api:100167379	31	392	1e-107	similar to muscle myosin heavy chain		|%IPR002928:Myosin tail :%IPR009053:Prefoldin|	|GO:0003774:motor activity|	|GO:0016459:myosin complex|
CNUS0000101957.1	Both	5	2299	482	1817	623.6	131.7	491.9	360.2	Up	0	762-20-10-10|487-2241-445-1796|384-30-20-10|151-2-1-1|69-6-6-0|	5	94	25	69	25.5	6.8	18.7	Up	1.1e-05	69-29-17-12|151-18-5-13|384-25-3-22|487-15-0-15|762-7-0-7|	bmy:Bm1_45035	64	214	1e-54	Probable myosin regulatory light chain; K10351 myosin light chain 2/5/7/9, regulatory	|Cellular Processes; Cell Communication; Focal adhesion[PATH:ko04510-Map:ko04510];|Cellular Processes; Cell Communication; Tight junction[PATH:ko04530-Map:ko04530];|Cellular Processes; Cell Motility; Regulation of actin cytoskeleton[PATH:ko04810-Map:ko04810];|Cellular Processes; Immune System; Leukocyte transendothelialmigration [PATH:ko04670-Map:ko04670];|Protein Families; Cellular Processes and…	|%IPR002048:Calcium-binding EF-hand :%IPR011992:EF-Hand type|	|GO:0005509:calcium ion binding|
CNUS0000095578.1	Both	8	1753	214	1539	475.1	58.5	416.6	358.1	Up	0	2985-1-1-0|2672-1722-195-1527|2101-1-1-0|1000-1-0-1|600-6-3-3|541-2-1-1|133-19-12-7|119-1-1-0|	5	104	80	24	28.4	21.9	6.5	Down	0	119-41-39-2|541-24-21-3|600-4-1-3|2101-1-0-1|2672-34-19-15|	xla:734449	30	105	2e-21	vdac2; Voltage-dependent anion-selective channel protein 2 ; K05862 voltage-dependent anion channel	|Environmental Information Processing; Signal Transduction; Calciumsignaling pathway [PATH:ko04020-Map:ko04020];|Human Diseases; Neurodegenerative Diseases; Huntington's disease[PATH:ko05016-Map:ko05016];|Human Diseases; Neurodegenerative Diseases; Parkinson's disease[PATH:ko05012-Map:ko05012];|	|%IPR001925:Porin, eukaryotic type :|	|GO:0008308:voltage-gated ion-selective channel activity|	|GO:0005741:mitochondrial outer membrane|	|GO:0006820:anion transport|
CNUS0000104728.1	Both	4	6625	2648	3977	1800	723.3	1076.7	353.4	Up	0	716-12-1-11|317-6582-2624-3958|208-25-23-2|79-6-0-6|	4	305	146	159	82.9	39.9	43	Up	0.624317	79-28-16-12|208-77-31-46|317-101-66-35|716-99-33-66|
CNUS0000103680.1	Both	3	2708	704	2004	734.8	192.3	542.5	350.2	Up	0	1036-1-0-1|721-2607-693-1914|327-100-11-89|	1	148	13	135	40.1	3.6	36.5	Up	0	721-148-13-135|
CNUS0000103597.1	Both	6	1876	297	1579	508.6	81.1	427.5	346.4	Up	0	2533-1-1-0|1580-3-0-3|997-1-0-1|671-50-2-48|133-1805-287-1518|14-16-7-9|	2	54	17	37	14.7	4.6	10	Up	0.008926	133-53-17-36|638-1-0-1|	xla:447125	65	107	1e-22	MGC85360 protein		|%IPR001781:Zinc finger, LIM-type :|	|GO:0008270:zinc ion binding|
CNUS0000099982.1	Both	2	1477	108	1369	400.1	29.5	370.6	341.1	Up	0	1704-4-1-3|269-1473-107-1366|	3	84	20	64	22.8	5.5	17.3	Up	3e-06	269-61-16-45|1369-1-0-1|1704-22-4-18|							|%IPR000473:Ribosomal protein L36 :|	|GO:0003735:structural constituent of ribosome|	|GO:0005622:intracellular|GO:0005840:ribosome|	|GO:0006412:translation|
CNUS0000102192.1	Both	5	2651	697	1954	719.4	190.4	529	338.6	Up	0	1341-2629-680-1949|489-8-5-3|357-3-2-1|238-2-1-1|131-9-9-0|	5	267	160	107	72.7	43.7	29	Down	0.000495	131-166-100-66|238-46-43-3|357-10-3-7|489-5-4-1|685-40-10-30|	api:100164598	43	395	1e-108	similar to AGAP007393-PB		|%IPR005788:Disulphide isomerase :%IPR005792:Protein disulphide isomerase|	|GO:0016853:isomerase activity|	|GO:0005783:endoplasmic reticulum|	|GO:0045454:cell redox homeostasis|
CNUS0000095619.1	Both	18	1360	58	1302	368.3	15.8	352.5	336.7	Up	0	8244-1282-21-1261|7784-27-12-15|7628-4-0-4|7403-2-1-1|7040-9-2-7|6823-1-1-0|6589-1-0-1|5388-2-2-0|4653-2-0-2|4101-8-6-2|3697-4-3-1|3462-3-3-0|3243-1-0-1|3006-3-0-3|1085-8-5-3|758-1-1-0|301-1-1-0|34-1-0-1|	9	63	23	40	17.1	6.3	10.8	Up	0.042731	34-13-12-1|103-1-0-1|3697-1-0-1|4101-9-1-8|7006-2-2-0|7403-6-3-3|7628-9-1-8|7784-7-2-5|8244-15-2-13|	dre:100000002	19	131	7e-28	similar to CG6639 CG6639-PA
CNUS0000101083.1	Both	5	1350	66	1284	365.6	18	347.6	329.6	Up	0	1355-21-3-18|1188-48-32-16|932-1236-17-1219|476-40-14-26|25-5-0-5|	5	349	65	284	94.6	17.8	76.9	Up	0	25-9-4-5|476-18-8-10|932-317-52-265|1188-2-1-1|1355-3-0-3|
CNUS0000099194.1	Both	6	1384	93	1291	374.9	25.4	349.5	324.1	Up	0	3307-1-1-0|2281-538-51-487|2216-793-37-756|1625-10-3-7|717-35-1-34|208-7-0-7|	4	2635	1957	678	718.1	534.6	183.5	Down	0	2216-2617-1953-664|2281-5-2-3|2884-9-1-8|3307-4-1-3|
CNUS0000100732.1	Both	4	2290	558	1732	621.3	152.4	468.9	316.5	Up	0	1048-1879-412-1467|600-384-138-246|430-23-6-17|364-4-2-2|	4	573	428	145	156.2	116.9	39.3	Down	0	364-67-3-64|430-5-2-3|600-28-13-15|1048-473-410-63|	bfo:BRAFLDRAFT_115348	49	413	1e-114	hypothetical protein ; K08057 calreticulin	|Cellular Processes; Immune System; Antigen processing andpresentation [PATH:ko04612-Map:ko04612];|Protein Families; Cellular Processes and Signaling; Glycan BindngProteins [BR:ko04091];|Protein Families; Genetic Information Processing; Chaperones andfolding catalysts [BR:ko03110];|	|%IPR000886:Endoplasmic reticulum targeting sequence :%IPR001580:Calreticulin/calnexin|	|GO:0005509:calcium ion binding|GO:0051082:unfolded protein binding|	|GO:0005783:endoplasmic reticulum|	|GO:0006457:protein folding|
CNUS0000102261.1	Both	7	4925	1870	3055	1337.9	510.8	827.1	316.3	Up	0	2686-1-1-0|2456-4434-1673-2761|2399-45-36-9|2257-60-55-5|2125-241-50-191|1548-8-3-5|415-136-52-84|	6	695	382	313	189.1	104.3	84.7	Down	0.002658	415-43-24-19|1069-1-0-1|2125-144-14-130|2257-295-200-95|2399-141-94-47|2456-71-50-21|
CNUS0000096222.1	Both	2	1482	160	1322	401.6	43.7	357.9	314.2	Up	0	385-1481-160-1321|74-1-0-1|	4	11	2	9	3	0.5	2.4	Up	0.039167	74-1-0-1|236-3-1-2|334-5-0-5|338-2-1-1|	tad:TRIADDRAFT_61874	43	72.8	9e-12	hypothetical protein		|%IPR001841:Zinc finger, RING-type :%IPR013083:Zinc finger, RING/FYVE/PHD-type|	|GO:0005515:protein binding|GO:0008270:zinc ion binding|
CNUS0000097273.1	Both	8	1311	78	1233	355.1	21.3	333.8	312.5	Up	0	2984-2-1-1|2724-1-1-0|1711-5-3-2|1483-1208-66-1142|1086-83-4-79|280-9-3-6|208-1-0-1|66-2-0-2|	5	65	12	53	17.6	3.3	14.3	Up	1e-06	208-2-0-2|280-1-0-1|1086-45-12-33|1483-13-0-13|1711-4-0-4|	dwi:Dwil_GK24366	32	275	5e-72	GK24366 gene product from transcript GK24366-RA		|%IPR001837:Adenylate cyclase-associated CAP :%IPR006599:Adenylate cyclase-associated CAP/tubulin binding cofactor C|	|GO:0008179:adenylate cyclase binding|		|GO:0045761:regulation of adenylate cyclase activity|
CNUS0000102235.1	Both	3	1194	27	1167	323.3	7.4	315.9	308.5	Up	0	1834-1156-23-1133|1686-3-2-1|1291-35-2-33|	4	77	10	67	20.9	2.7	18.1	Up	0	506-3-0-3|1291-12-1-11|1686-55-5-50|1834-7-4-3|	tad:TRIADDRAFT_51991	26	115	6e-24	hypothetical protein		|%IPR001806:Ras GTPase :%IPR002078:RNA polymerase sigma factor 54, interaction|	|GO:0005524:ATP binding|GO:0005525:GTP binding|GO:0008134:transcription factor binding|	|GO:0005622:intracellular|	|GO:0006355:regulation of transcription, DNA-dependent|GO:0007264:small GTPase mediated signal transduction|GO:0015031:protein transport|
CNUS0000100099.1	Both	5	2645	750	1895	717.9	204.9	513	308.1	Up	0	3886-2-2-0|1191-2535-725-1810|903-17-4-13|836-1-0-1|37-90-19-71|	5	183	46	137	49.7	12.6	37.1	Up	0	37-31-24-7|802-43-19-24|836-3-0-3|880-2-2-0|1191-104-1-103|	nve:NEMVE_v1g188669	94	820	0	predicted protein ; K07374 tubulin alpha	|Cellular Processes; Cell Communication; Gap junction [PATH:ko04540-Map:ko04540];|Protein Families; Cellular Processes and Signaling; Cytoskeletonproteins [BR:ko04812];|	|%IPR000217:Tubulin :%IPR002452:Alpha tubulin|	|GO:0003924:GTPase activity|GO:0005198:structural molecule activity|GO:0005525:GTP binding|	|GO:0005874:microtubule|GO:0043234:protein complex|	|GO:0007017:microtubule-based process|GO:0007018:microtubule-based movement|GO:0051258:protein polymerization|
CNUS0000103219.1	Both	6	1920	390	1530	520.7	106.5	414.2	307.7	Up	0	3583-4-0-4|826-4-0-4|566-32-28-4|343-1849-342-1507|165-28-18-10|77-3-2-1|	5	364	176	188	99	48.1	50.9	Up	0.725789	77-136-78-58|165-20-7-13|343-150-83-67|566-1-1-0|3583-57-7-50|	api:100158698	43	114	2e-24	similar to cytochrome c oxidase polypeptide IV		|%IPR004203:Cytochrome c oxidase subunit IV :|	|GO:0004129:cytochrome-c oxidase activity|		|GO:0006118:electron transport|
CNUS0000104838.1	Both	1	1967	419	1548	533.5	114.5	419.1	304.6	Up	0	1208-1967-419-1548|	2	166	104	62	45.2	28.4	16.8	Down	0.000563	1067-140-97-43|1208-26-7-19|	tca:662223	39	176	2e-42	similar to CG7041-PA		|%IPR000953:Chromo :%IPR008251:Chromo shadow|	|GO:0003682:chromatin binding|	|GO:0000785:chromatin|GO:0005634:nucleus|	|GO:0006333:chromatin assembly or disassembly|
CNUS0000099973.1	Both	8	1370	130	1240	371.2	35.5	335.7	300.2	Up	0	5263-3-1-2|3491-1-0-1|3042-1249-60-1189|2465-106-68-38|2014-3-0-3|1549-4-1-3|1237-1-0-1|301-3-0-3|	9	166	16	150	45	4.4	40.6	Up	0	301-21-2-19|1237-4-2-2|1276-1-0-1|1549-1-0-1|1897-5-0-5|2014-1-0-1|2465-62-0-62|3042-14-0-14|5263-57-12-45|	tca:660533	28	265	1e-68	similar to CG1915-PC, isoform C		|%IPR003598:Immunoglobulin subtype 2 :%IPR003599:Immunoglobulin subtype|
CNUS0000104261.1	Both	6	1872	380	1492	507.7	103.8	403.9	300.1	Up	0	2244-1700-341-1359|2140-42-7-35|1669-31-8-23|1293-91-20-71|836-4-2-2|364-4-2-2|	7	442	55	387	119.8	15	104.8	Up	0	364-13-5-8|1293-23-7-16|1610-118-2-116|1632-9-8-1|1669-1-0-1|2140-250-20-230|2244-28-13-15|	dme:Dmel_CG32171	43	339	1e-91	Lmpt; Limpet		|%IPR001781:Zinc finger, LIM-type :|	|GO:0008270:zinc ion binding|
CNUS0000099999.1	Both	4	1861	375	1486	504.7	102.4	402.3	299.9	Up	0	573-1742-334-1408|321-113-40-73|260-4-1-3|46-2-0-2|	5	119	16	103	32.3	4.4	27.9	Up	0	46-6-0-6|178-9-2-7|260-4-1-3|321-6-2-4|573-94-11-83|	dre:559420	40	175	2e-42	zgc:175098		|%IPR006634:TRAM, LAG1 and CLN8 homology :|		|GO:0016021:integral to membrane|
CNUS0000102961.1	Both	6	2875	888	1987	780.5	242.6	537.9	295.3	Up	0	535-1-0-1|354-883-367-516|333-28-19-9|208-1932-486-1446|164-24-12-12|85-7-4-3|	6	313	80	233	84.9	21.9	63.1	Up	0	85-234-54-180|164-26-9-17|208-33-8-25|333-16-8-8|354-3-1-2|535-1-0-1|	spu:591043	87	167	1e-40	similar to outer arm dynein LC6 ; K10418 dynein light chain LC8-type	|Protein Families; Cellular Processes and Signaling; Cytoskeletonproteins [BR:ko04812];|	|%IPR001372:Dynein light chain, type 1 :|	|GO:0003777:microtubule motor activity|	|GO:0005875:microtubule associated complex|	|GO:0007017:microtubule-based process|
CNUS0000103720.1	Both	2	2181	547	1634	591.8	149.4	442.4	293	Up	0	2086-9-2-7|505-2172-545-1627|	3	40	30	10	10.9	8.2	2.7	Down	0.001134	505-38-28-10|1062-1-1-0|1417-1-1-0|	tca:655256	28	75.1	1e-12	similar to CG9053-PA, isoform A		|%IPR015717:ST2 receptor binding protein related :|
CNUS0000095905.1	Both	5	1598	259	1339	433.2	70.7	362.5	291.8	Up	0	3644-1-0-1|810-1578-249-1329|760-3-2-1|348-10-3-7|31-6-5-1|	3	48	16	32	13	4.4	8.7	Up	0.027199	348-4-1-3|760-37-12-25|810-7-3-4|	dmo:Dmoj_GI17532	57	256	6e-67	GI17532 gene product from transcript GI17532-RA		|%IPR006109:NAD-dependent glycerol-3-phosphate dehydrogenase, C-terminal :%IPR006168:NAD-dependent glycerol-3-phosphate dehydrogenase|	|GO:0004367:glycerol-3-phosphate dehydrogenase (NAD+) activity|GO:0016491:oxidoreductase activity|GO:0016614:oxidoreductase activity, acting on CH-OH group of donors|GO:0016616:oxidoreductase activity, acting on the CH-OH group of donors, NAD or NADP as acceptor|GO:0050662:coenzyme binding|GO:0051287:NAD binding|	|GO:0005737:cytoplasm|GO:0009331:glycerol-3-phosphate dehydrogenase complex|	|GO:0005975:carbohydrate metabolic process|GO:0006072:glycerol-3-phosphate metabolic process|GO:0046168:glycerol-3-phosphate catabolic process|
CNUS0000106243.1	Both	1	1107	16	1091	299.7	4.4	295.4	291	Up	0	65-1107-16-1091|	1	3	0	3	0.8	0	0.8	Up		65-3-0-3|
CNUS0000104898.1	Both	5	1260	96	1164	341.3	26.2	315.1	288.9	Up	0	427-1167-39-1128|329-34-27-7|233-16-9-7|81-42-21-21|41-1-0-1|	5	372	168	204	101.1	45.9	55.2	Up	0.112763	41-20-7-13|81-2-2-0|233-288-136-152|329-13-6-7|427-49-17-32|	xtr:496650	41	107	1e-22	hypothetical LOC496650		|%IPR000701:Succinate dehydrogenase, cytochrome b subunit :%IPR014314:Succinate dehydrogenase, cytochrome b556 subunit|	|GO:0000104:succinate dehydrogenase activity|	|GO:0016020:membrane|	|GO:0006099:tricarboxylic acid cycle|GO:0006118:electron transport|
CNUS0000100896.1	Both	4	1522	242	1280	412.6	66.1	346.5	280.4	Up	0	729-1421-215-1206|654-32-8-24|429-54-16-38|252-15-3-12|	4	484	49	435	131.1	13.4	117.8	Up	0	252-347-43-304|429-54-1-53|654-80-5-75|729-3-0-3|	cfa:474391	24	72.8	1e-11	CD63; CD63 molecule ; K06497 CD63 antigen	|Protein Families; Cellular Processes and Signaling; Cellularantigens [BR:ko04090];|	|%IPR000301:CD9/CD37/CD63 antigen :%IPR008952:Tetraspanin|		|GO:0016021:integral to membrane|
CNUS0000098319.1	Both	4	2926	942	1984	794.4	257.3	537.1	279.8	Up	0	1327-2878-913-1965|873-30-14-16|723-3-3-0|151-15-12-3|	5	296	71	225	80.3	19.4	60.9	Up	0	151-14-5-9|673-45-12-33|723-7-6-1|873-37-2-35|1327-193-46-147|	bta:538592	71	386	1e-105	PGK2; phosphoglycerate kinase 2 (EC:2.7.2.3); K00927 phosphoglycerate kinase [EC:2.7.2.3]	|Metabolism; Carbohydrate Metabolism; Glycolysis / Gluconeogenesis[PATH:ko00010-Map:ko00010];|Metabolism; Energy Metabolism; Carbon fixation in photosyntheticorganisms [PATH:ko00710-Map:ko00710];|
CNUS0000099388.1	Both	5	2758	866	1892	748.8	236.6	512.2	275.6	Up	0	982-2534-772-1762|941-32-19-13|371-158-59-99|324-2-1-1|196-32-15-17|	5	320	139	181	87	38	49	Up	0.036815	196-22-13-9|324-37-15-22|371-10-5-5|941-245-106-139|982-6-0-6|	xtr:493571	44	310	8e-83	eif5; eif5 protein ; K03262 translation initiation factor eIF-5	|Protein Families; Genetic Information Processing; Translationfactors [BR:ko03012];|	|%IPR002735:Translation initiation factor IF2/IF5 :%IPR003307:eIF4-gamma/eIF5/eIF2-epsilon|	|GO:0003743:translation initiation factor activity|		|GO:0006413:translational initiation|GO:0006446:regulation of translational initiation|
CNUS0000100562.1	Both	9	4351	1663	2688	1182	454.3	727.7	273.4	Up	0	2329-1-1-0|1499-3859-1376-2483|1431-263-214-49|881-147-20-127|618-70-48-22|595-1-1-0|515-5-0-5|451-2-2-0|109-3-1-2|	7	835	277	558	226.7	75.7	151.1	Up	0	109-7-2-5|451-16-0-16|515-4-0-4|595-7-2-5|881-244-49-195|1431-502-195-307|1499-55-29-26|							|%IPR007110:Immunoglobulin-like :%IPR013783:Immunoglobulin-like fold|
CNUS0000095687.1	Both	3	2481	733	1748	673.4	200.2	473.2	273	Up	0	507-2432-708-1724|216-28-17-11|55-21-8-13|	3	227	74	153	61.6	20.2	41.4	Up	1e-06	55-23-6-17|216-14-4-10|507-190-64-126|	hsa:135295	51	101	3e-20	SRrp35; serine-arginine repressor protein (35 kDa)		|%IPR000504:RNA recognition motif, RNP-1 :%IPR012677:Nucleotide-binding, alpha-beta plait|	|GO:0000166:nucleotide binding|GO:0003676:nucleic acid binding|
CNUS0000096335.1	Both	7	1604	297	1307	435	81.1	353.8	272.7	Up	0	6181-1587-283-1304|5963-4-4-0|5417-3-2-1|4915-3-2-1|3997-3-3-0|2334-2-1-1|408-2-2-0|	5	22	14	8	6	3.8	2.2	Down	0.177713	408-1-1-0|3997-1-1-0|5417-4-3-1|5963-9-5-4|6181-7-4-3|	xtr:100145159	31	249	1e-63	hypothetical protein LOC100145159		|%IPR001128:Cytochrome P450 :%IPR001611:Leucine-rich repeat|	|GO:0000287:magnesium ion binding|GO:0004427:inorganic diphosphatase activity|GO:0004497:monooxygenase activity|GO:0005506:iron ion binding|GO:0005515:protein binding|GO:0020037:heme binding|	|GO:0005737:cytoplasm|	|GO:0006118:electron transport|GO:0006796:phosphate metabolic process|
CNUS0000099895.1	Both	5	1579	285	1294	428.2	77.9	350.3	272.4	Up	0	2451-39-4-35|2313-3-3-0|823-1351-192-1159|701-157-69-88|87-29-17-12|	6	404	182	222	109.8	49.7	60.1	Up	0.08956	87-7-3-4|701-94-14-80|823-101-22-79|1630-1-0-1|2313-3-2-1|2451-198-141-57|	xtr:549273	82	292	3e-78	skp1; S-phase kinase-associated protein 1 ; K03094 S-phase kinase-associated protein 1	|Cellular Processes; Cell Growth and Death; Cell cycle - yeast[PATH:ko04111-Map:ko04111];|Cellular Processes; Cell Growth and Death; Cell cycle [PATH:ko04110-Map:ko04110];|Environmental Information Processing; Signal Transduction; TGF-betasignaling pathway [PATH:ko04350-Map:ko04350];|Environmental Information Processing; Signal Transduction; Wntsignaling pathway [PATH:ko04310-Map:ko04310];|Geneti…	|%IPR001232:SKP1 component :%IPR011333:BTB/POZ fold|	|GO:0005515:protein binding|
CNUS0000096322.1	Both	8	1503	248	1255	407.5	67.7	339.8	272.1	Up	0	5430-1307-137-1170|5337-19-7-12|5267-52-33-19|5142-20-19-1|4609-46-23-23|4244-28-11-17|3573-27-14-13|448-4-4-0|	11	299	121	178	81.2	33.1	48.2	Up	0.002323	163-1-1-0|1902-2-1-1|2188-1-0-1|2779-2-2-0|3434-1-1-0|4244-16-9-7|4609-42-9-33|5142-110-3-107|5267-23-5-18|5337-87-79-8|5430-14-11-3|	cel:H39E23.1	38	631	1e-179	par-1; abnormal embryonic PARtitioning of cytoplasm ; K08798 MAP/microtubule affinity-regulating kinase [EC:2.7.11.1]	|Protein Families; Metabolism; Protein kinases [BR:ko01001];|	|%IPR000719:Protein kinase, core :%IPR001245:Tyrosine protein kinase|	|GO:0004672:protein kinase activity|GO:0004674:protein serine/threonine kinase activity|GO:0004713:protein-tyrosine kinase activity|GO:0005524:ATP binding|		|GO:0006468:protein amino acid phosphorylation|
CNUS0000102313.1	Both	3	1891	448	1443	513	122.4	390.7	268.3	Up	0	896-1-0-1|365-1866-433-1433|103-24-15-9|	3	66	35	31	18	9.6	8.4	Down	0.541177	93-19-13-6|103-3-3-0|365-44-19-25|	dre:541342	32	127	3e-28	spcs2; signal peptidase complex subunit 2 homolog (S. cerevisiae) (EC:3.4.-.-); K01423	|Metabolism; Amino Acid Metabolism; Lysine degradation [PATH:ko00310-Map:ko00310];|Metabolism; Metabolism of Cofactors and Vitamins; Biotin metabolism[PATH:ko00780-Map:ko00780];|	|%IPR009582:Microsomal signal peptidase 25 kDa subunit :|	|GO:0009003:signal peptidase activity|	|GO:0005787:signal peptidase complex|GO:0005792:microsome|GO:0016021:integral to membrane|	|GO:0006465:signal peptide processing|
CNUS0000102445.1	Both	2	1353	182	1171	366.7	49.7	317	267.3	Up	0	121-1350-181-1169|66-3-1-2|	2	20	7	13	5.4	1.9	3.5	Up	0.201764	66-15-6-9|121-5-1-4|	aga:AgaP_AGAP011535	80	195	6e-49	AGAP011535-PA		|%IPR001232:SKP1 component :%IPR011333:BTB/POZ fold|	|GO:0005515:protein binding|
CNUS0000103536.1	Both	4	1073	51	1022	290.6	13.9	276.7	262.8	Up	0	4274-1067-45-1022|4143-2-2-0|4009-3-3-0|2909-1-1-0|	2	23	17	6	6.3	4.6	1.6	Down	0.018081	4143-6-3-3|4274-17-14-3|	rno:363633	68	1692	0	Polr2a, Polr2a_mapped; polymerase (RNA) II (DNA directed) polypeptide A, 220kDa ; K03006 DNA-directed RNA polymerase II subunit A [EC:2.7.7.6]	|Genetic Information Processing; Transcription; RNA polymerase[PATH:ko03020-Map:ko03020];|Human Diseases; Neurodegenerative Diseases; Huntington's disease[PATH:ko05016-Map:ko05016];|Protein Families; Genetic Information Processing; DNA repair andrecombination proteins [BR:ko03400];|	|%IPR000722:RNA polymerase, alpha subunit :%IPR006592:RNA polymerase, N-terminal|	|GO:0003677:DNA binding|GO:0003899:DNA-directed RNA polymerase activity|	|GO:0005634:nucleus|	|GO:0006350:transcription|
CNUS0000100945.1	Both	3	1095	64	1031	296.6	17.5	279.1	261.6	Up	0	727-10-2-8|609-1082-60-1022|572-3-2-1|	5	57	11	46	15.5	3	12.5	Up	6e-06	179-38-7-31|201-1-0-1|370-13-1-12|572-4-2-2|727-1-1-0|							|%IPR002999:Tudor :|	|GO:0003676:nucleic acid binding|
CNUS0000106464.1	Both	7	1417	226	1191	384.2	61.7	322.4	260.7	Up	0	1634-1-0-1|1471-12-0-12|1398-1-0-1|1149-1297-191-1106|996-37-3-34|927-16-10-6|658-53-22-31|	5	301	96	205	81.7	26.2	55.5	Up	0	658-27-9-18|927-73-19-54|996-104-43-61|1149-95-23-72|1471-2-2-0|	dre:406315	52	202	1e-50	zgc:73061		|%IPR001806:Ras GTPase :%IPR003579:Ras small GTPase, Rab type|	|GO:0005525:GTP binding|		|GO:0007264:small GTPase mediated signal transduction|GO:0015031:protein transport|
CNUS0000105786.1	Both	2	1392	214	1178	377.4	58.5	318.9	260.4	Up	0	3289-1-0-1|18-1391-214-1177|	2	28	10	18	7.6	2.7	4.9	Up	0.151334	18-25-8-17|3289-3-2-1|
CNUS0000096572.1	Both	2	1396	235	1161	378.5	64.2	314.3	250.1	Up	0	1414-1333-225-1108|818-63-10-53|	2	61	41	20	16.6	11.2	5.4	Down	0.005059	818-43-23-20|1414-18-18-0|	mmu:12492	34	235	3e-60	Scarb2; scavenger receptor class B, member 2		|%IPR002159:CD36 antigen :%IPR005479:Carbamoyl-phosphate synthase L chain, ATP-binding|	|GO:0005524:ATP binding|	|GO:0016020:membrane|	|GO:0007155:cell adhesion|
CNUS0000106682.1	Both	2	1148	115	1033	311.1	31.4	279.7	248.3	Up	0	504-8-4-4|124-1140-111-1029|	1	46	23	23	12.5	6.3	6.2	Down	0.921144	124-46-23-23|	dpo:Dpse_GA18734	50	85.5	7e-16	GA18734 gene product from transcript GA18734-RA ; K09561 STIP1 homology and U-box containing protein 1 [EC:6.3.2.19]	|Genetic Information Processing; Folding, Sorting and Degradation;Ubiquitin mediated proteolysis [PATH:ko04120-Map:ko04120];|Protein Families; Genetic Information Processing; Chaperones andfolding catalysts [BR:ko03110];|Protein Families; Genetic Information Processing; Ubiquitin system[BR:ko04121];|	|%IPR011990:Tetratricopeptide-like helical :%IPR013026:Tetratricopeptide region|	|GO:0005488:binding|
CNUS0000101638.1	Both	8	1610	347	1263	436.7	94.8	341.9	247.1	Up	0	3766-2-0-2|2568-2-0-2|1660-1566-333-1233|1115-27-5-22|1030-4-4-0|505-2-2-0|322-1-1-0|77-6-2-4|	5	111	40	71	30.1	10.9	19.2	Up	0.005282	77-4-1-3|322-5-4-1|1030-10-0-10|1115-6-3-3|1660-86-32-54|
CNUS0000097643.1	Both	4	1241	173	1068	336.4	47.3	289.1	241.8	Up	0	829-1-0-1|727-10-9-1|503-366-117-249|441-864-47-817|	3	419	153	266	113.8	41.8	72	Up	0	441-358-105-253|503-58-47-11|727-3-1-2|							|%IPR008138:Saposin-like type B, 2 :%IPR008139:Saposin B|
CNUS0000098005.1	Both	7	1759	434	1325	477.3	118.6	358.7	240.1	Up	0	3773-2-0-2|2468-570-92-478|2265-1087-299-788|1228-93-40-53|412-4-2-2|285-2-1-1|246-1-0-1|	7	110	53	57	29.9	14.5	15.4	Up	0.819349	246-2-2-0|592-2-2-0|749-1-0-1|1228-6-3-3|2265-89-45-44|2468-7-1-6|3773-3-0-3|	api:100161626	32	122	5e-26	similar to AGAP001751-PA		|%IPR002482:Peptidoglycan-binding LysM :%IPR006571:TLDc|			|GO:0016998:cell wall catabolic process|
CNUS0000106632.1	Both	1	981	47	934	265.7	12.8	252.9	240.1	Up	0	70-981-47-934|	1	44	15	29	11.9	4.1	7.9	Up	0.044	70-44-15-29|	ame:551149	55	97.1	2e-19	similar to Myosin-2 essential light chain (Myosin II essential light chain) (Nonmuscle myosin essential light chain) ; K05738 myosin light chain 1/3/4/6, alkali	|Protein Families; Cellular Processes and Signaling; Cytoskeletonproteins [BR:ko04812];|	|%IPR002048:Calcium-binding EF-hand :%IPR011992:EF-Hand type|	|GO:0005509:calcium ion binding|
CNUS0000098214.1	Both	4	1845	489	1356	500.7	133.6	367.1	233.5	Up	0	1555-1280-218-1062|1278-261-165-96|562-273-82-191|343-31-24-7|	4	340	103	237	92.3	28.1	64.2	Up	0	343-30-7-23|562-11-5-6|1278-100-8-92|1555-199-83-116|	nve:NEMVE_v1g234636	39	198	2e-49	predicted protein ; K08360 cytochrome b-561	|Environmental Information Processing; Membrane Transport; Electrontransfer carriers|	|%IPR004877:Cytochrome b561 :%IPR006593:Cytochrome b561 / ferric reductase transmembrane|		|GO:0016021:integral to membrane|	|GO:0006118:electron transport|
CNUS0000104786.1	Both	3	950	45	905	257.3	12.3	245	232.7	Up	0	874-8-0-8|617-932-45-887|321-10-0-10|	3	26	9	17	7.1	2.5	4.6	Up	0.134987	321-4-3-1|617-20-6-14|874-2-0-2|	xla:380442	26	76.3	7e-13	cg4618; hypothetical protein MGC64560		|%IPR005024:Snf7 :|			|GO:0015031:protein transport|
CNUS0000098358.1	Both	8	1048	94	954	283.9	25.7	258.3	232.6	Up	0	2923-993-78-915|2777-4-3-1|2398-38-10-28|2301-4-0-4|2122-6-3-3|1985-1-0-1|1771-1-0-1|1605-1-0-1|	9	133	76	57	36.2	20.8	15.4	Down	0.069327	1132-2-2-0|1605-13-4-9|1771-4-2-2|2122-6-5-1|2270-4-4-0|2301-2-1-1|2398-10-4-6|2777-59-39-20|2923-33-15-18|	dan:Dana_GF11276	34	362	4e-98	GF11276 gene product from transcript GF11276-RA		|%IPR001752:Kinesin, motor region :|	|GO:0003777:microtubule motor activity|GO:0005524:ATP binding|	|GO:0005875:microtubule associated complex|	|GO:0007018:microtubule-based movement|
CNUS0000102528.1	Both	3	1550	357	1193	420.5	97.5	323	225.5	Up	0	1012-2-1-1|936-1280-167-1113|546-268-189-79|	2	45	6	39	12.2	1.6	10.6	Up	1e-06	936-44-6-38|1012-1-0-1|	xla:496039	45	216	8e-55	hypothetical LOC496039		|%IPR002198:Short-chain dehydrogenase/reductase SDR :%IPR002347:Glucose/ribitol dehydrogenase|	|GO:0016491:oxidoreductase activity|		|GO:0008152:metabolic process|
CNUS0000099473.1	Both	6	1244	208	1036	337.3	56.8	280.5	223.7	Up	0	2279-1-0-1|1347-1-0-1|959-1009-93-916|667-225-113-112|501-6-2-4|238-2-0-2|	5	1211	651	560	329.4	177.8	151.6	Down	0.001763	238-16-5-11|501-5-3-2|667-10-9-1|959-1179-633-546|1943-1-1-0|	dre:337237	47	163	3e-39	reep5; receptor accessory protein 5		|%IPR004345:TB2/DP1 and HVA22 related protein :|
CNUS0000098409.1	Both	10	1334	257	1077	361.8	70.2	291.6	221.4	Up	0	9885-195-24-171|7184-1102-210-892|7153-10-9-1|6901-18-7-11|6253-1-1-0|4717-2-2-0|3975-1-1-0|3153-1-0-1|1848-2-1-1|883-2-2-0|	3	236	79	157	64.1	21.6	42.5	Up	1e-06	6901-3-2-1|7153-232-77-155|8634-1-0-1|	xla:379633	38	397	1e-108	MGC68848; Eukaryotic translation initiation factor 3 subunit 10 ; K03254 translation initiation factor eIF-3 subunit 10	|Protein Families; Genetic Information Processing; Translationfactors [BR:ko03012];|	|%IPR000330:SNF2-related :%IPR001650:DNA/RNA helicase, C-terminal|	|GO:0003676:nucleic acid binding|GO:0003677:DNA binding|GO:0004386:helicase activity|GO:0005524:ATP binding|
CNUS0000096167.1	Both	2	1260	225	1035	341.7	61.5	280.2	218.7	Up	0	691-1134-124-1010|205-126-101-25|	2	189	54	135	51.3	14.8	36.5	Up	0	205-56-28-28|691-133-26-107|	ddi:DDB_0230101	35	148	2e-34	tmkA; dTMP kinase ; K00943 dTMP kinase [EC:2.7.4.9]	|Metabolism; Nucleotide Metabolism; Pyrimidine metabolism[PATH:ko00240-Map:ko00240];|	|%IPR000062:Thymidylate kinase :|	|GO:0004798:thymidylate kinase activity|GO:0005524:ATP binding|		|GO:0006233:dTDP biosynthetic process|GO:0006235:dTTP biosynthetic process|
CNUS0000099283.1	Both	3	1341	267	1074	363.7	72.9	290.8	217.9	Up	0	640-2-0-2|508-55-31-24|176-1284-236-1048|	2	131	24	107	35.5	6.6	29	Up	0	176-11-2-9|508-120-22-98|
CNUS0000095418.1	Both	5	1248	221	1027	338.4	60.4	278	217.6	Up	0	2181-1-1-0|472-1240-214-1026|410-2-2-0|223-4-3-1|136-1-1-0|	4	36	27	9	9.8	7.4	2.4	Down	0.002015	80-8-4-4|118-10-8-2|223-12-10-2|410-6-5-1|	dmo:Dmoj_GI19977	42	114	2e-24	GI19977 gene product from transcript GI19977-RA		|%IPR006616:Protein of unknown function DM9 :|
CNUS0000107380.1	Both	1	940	73	867	254.7	19.9	234.7	214.8	Up	0	147-940-73-867|	1	7	3	4	1.9	0.8	1.1	Up	0.734314	147-7-3-4|
CNUS0000097838.1	Both	3	1066	140	926	288.9	38.2	250.7	212.5	Up	0	1200-1-0-1|1132-1051-137-914|158-14-3-11|	3	127	15	112	34.4	4.1	30.3	Up	0	158-77-11-66|592-2-0-2|1132-48-4-44|							|%IPR001372:Dynein light chain, type 1 :|	|GO:0003777:microtubule motor activity|	|GO:0005875:microtubule associated complex|	|GO:0007017:microtubule-based process|
CNUS0000097427.1	Both	4	824	20	804	223.1	5.5	217.7	212.2	Up	0	1719-1-0-1|575-815-15-800|559-2-2-0|175-6-3-3|	2	35	7	28	9.5	1.9	7.6	Up	0.000533	85-12-7-5|175-23-0-23|
CNUS0000099790.1	Both	3	6489	2844	3645	1763.7	776.9	986.8	209.9	Up	0	2075-1-1-0|774-6422-2784-3638|34-66-59-7|	2	113	34	79	30.7	9.3	21.4	Up	4.5e-05	34-26-4-22|774-87-30-57|	gga:417158	57	314	3e-84	RPL7A; ribosomal protein L7a ; K02936 large subunit ribosomal protein L7Ae	|Genetic Information Processing; Translation; Ribosome [PATH:ko03010-Map:ko03010];|Protein Families; Genetic Information Processing; Ribosome[BR:ko03011];|	|%IPR001921:Ribosomal protein L7A :%IPR004037:Ribosomal protein L7Ae|	|GO:0003735:structural constituent of ribosome|	|GO:0005622:intracellular|GO:0005840:ribosome|GO:0030529:ribonucleoprotein complex|	|GO:0006412:translation|GO:0042254:ribosome biogenesis and assembly|
CNUS0000100527.1	Both	3	915	71	844	247.9	19.4	228.5	209.1	Up	0	546-908-64-844|389-3-3-0|260-4-4-0|	2	116	42	74	31.5	11.5	20	Up	0.004883	355-8-0-8|546-108-42-66|	tca:656589	51	192	4e-48	similar to Ecdysone-inducible gene L3 CG10160-PA ; K00016 L-lactate dehydrogenase [EC:1.1.1.27]	|Metabolism; Amino Acid Metabolism; Cysteine metabolism[PATH:ko00272-Map:ko00272];|Metabolism; Carbohydrate Metabolism; Glycolysis / Gluconeogenesis[PATH:ko00010-Map:ko00010];|Metabolism; Carbohydrate Metabolism; Propanoate metabolism[PATH:ko00640-Map:ko00640];|Metabolism; Carbohydrate Metabolism; Pyruvate metabolism[PATH:ko00620-Map:ko00620];|	|%IPR001236:Lactate/malate dehydrogenase :%IPR011304:L-lactate dehydrogenase|	|GO:0003824:catalytic activity|GO:0004459:L-lactate dehydrogenase activity|GO:0016491:oxidoreductase activity|	|GO:0005737:cytoplasm|	|GO:0005975:carbohydrate metabolic process|GO:0006100:tricarboxylic acid cycle intermediate metabolic process|GO:0019642:anaerobic glycolysis|
CNUS0000105987.1	Both	3	1347	287	1060	365.4	78.4	287	208.6	Up	0	3118-1-0-1|620-1067-187-880|173-279-100-179|	3	27	8	19	7.3	2.2	5.1	Up	0.041211	146-10-3-7|620-16-4-12|2513-1-1-0|	bfo:BRAFLDRAFT_219108	44	87.4	2e-16	hypothetical protein		|%IPR000571:Zinc finger, CCCH-type :|	|GO:0003676:nucleic acid binding|GO:0008270:zinc ion binding|
CNUS0000099155.1	Both	1	2946	1084	1862	800.2	296.1	504.1	208	Up	0	250-2946-1084-1862|	1	245	189	56	66.8	51.6	15.2	Down	0	250-245-189-56|	xtr:394724	76	207	2e-52	MGC75699; ribosomal protein S3 ; K02985 small subunit ribosomal protein S3e	|Genetic Information Processing; Translation; Ribosome [PATH:ko03010-Map:ko03010];|Protein Families; Genetic Information Processing; Ribosome[BR:ko03011];|	|%IPR001351:Ribosomal protein S3, C-terminal :|	|GO:0003735:structural constituent of ribosome|	|GO:0005622:intracellular|GO:0005840:ribosome|	|GO:0006412:translation|
CNUS0000101997.1	Both	3	2132	680	1452	578.8	185.7	393.1	207.4	Up	0	303-2046-645-1401|59-85-34-51|25-1-1-0|	3	229	103	126	62.2	28.1	34.1	Up	0.193763	25-9-9-0|59-5-5-0|303-215-89-126|	ppp:PHYPADRAFT_172303	44	97.8	1e-19	hypothetical protein; K09550 prefoldin subunit 4	|Protein Families; Genetic Information Processing; Chaperones andfolding catalysts [BR:ko03110];|	|%IPR002777:Prefoldin beta-like :%IPR009053:Prefoldin|	|GO:0051082:unfolded protein binding|	|GO:0016272:prefoldin complex|	|GO:0006457:protein folding|
CNUS0000106250.1	Both	2	1128	181	947	305.8	49.4	256.4	207	Up	0	520-1117-173-944|50-11-8-3|	3	63	29	34	17.1	7.9	9.2	Up	0.607111	27-12-8-4|50-1-0-1|520-50-21-29|	spu:594590	44	131	2e-29	hypothetical LOC594590		|%IPR006722:Sedlin :%IPR011012:Longin-like|		|GO:0005622:intracellular|	|GO:0006810:transport|GO:0006888:ER to Golgi vesicle-mediated transport|
CNUS0000099343.1	Both	3	923	79	844	250.1	21.6	228.5	206.9	Up	0	1146-3-3-0|773-83-26-57|235-837-50-787|	3	70	60	10	19.1	16.4	2.7	Down	0	235-42-34-8|773-3-1-2|1103-25-25-0|
CNUS0000103953.1	Both	3	1256	247	1009	340.6	67.5	273.2	205.7	Up	0	667-1180-196-984|629-24-23-1|352-52-28-24|	2	104	45	59	28.3	12.3	16	Up	0.220851	352-38-24-14|667-66-21-45|							|%IPR009011:Mannose-6-phosphate receptor, binding :|	|GO:0005515:protein binding|
CNUS0000103215.1	Both	4	937	89	848	253.9	24.3	229.6	205.3	Up	0	2926-905-87-818|1574-19-1-18|1272-12-0-12|92-1-1-0|	5	107	0	107	29	0	29	Up	0	92-1-0-1|1168-25-0-25|1272-5-0-5|1574-32-0-32|2926-44-0-44|	cel:F23F1.6	25	159	4e-37	hypothetical protein		|%IPR002293:Amino acid/polyamine transporter I :%IPR015606:Cationic amino acid transporter|	|GO:0015171:amino acid transmembrane transporter activity|	|GO:0016020:membrane|	|GO:0006865:amino acid transport|
CNUS0000104470.1	Both	1	917	83	834	248.5	22.7	225.8	203.1	Up	0	124-917-83-834|	1	14	11	3	3.8	3	0.8	Down	0.02831	111-14-11-3|	bfo:BRAFLDRAFT_123159	43	147	5e-34	hypothetical protein
CNUS0000098849.1	Both	4	905	79	826	245.2	21.6	223.6	202	Up	0	1288-60-32-28|813-836-44-792|371-2-2-0|94-7-1-6|	5	156	36	120	42.3	9.8	32.5	Up	0	94-40-10-30|371-10-7-3|813-99-13-86|1173-1-1-0|1288-6-5-1|
CNUS0000105666.1	Both	6	876	65	811	237.3	17.8	219.6	201.8	Up	0	1802-737-44-693|1734-21-3-18|1715-1-1-0|1467-7-7-0|955-107-10-97|258-3-0-3|	7	69	26	43	18.7	7.1	11.6	Up	0.054142	258-5-1-4|383-2-1-1|625-5-0-5|955-14-0-14|1467-10-9-1|1715-11-10-1|1802-22-5-17|
CNUS0000101579.1	Both	2	825	46	779	223.5	12.6	210.9	198.3	Up	0	571-561-7-554|276-264-39-225|	2	98	19	79	26.6	5.2	21.4	Up	0	276-95-18-77|571-3-1-2|	gga:420342	35	121	2e-26	ANXA13; annexin A13		|%IPR001464:Annexin :|	|GO:0005509:calcium ion binding|GO:0005544:calcium-dependent phospholipid binding|
CNUS0000099405.1	Both	4	3433	1346	2087	932.7	367.7	565	197.3	Up	0	3839-1-1-0|1000-3351-1312-2039|817-74-32-42|147-7-1-6|	4	254	133	121	69.1	36.3	32.8	Down	0.324172	147-71-31-40|817-135-90-45|1000-47-11-36|3758-1-1-0|	bmy:Bm1_26065	51	146	1e-33	Leucine Rich Repeat family protein		|%IPR001611:Leucine-rich repeat :|	|GO:0005515:protein binding|
CNUS0000101292.1	Both	5	871	71	800	236	19.4	216.6	197.2	Up	0	2446-2-2-0|1252-1-0-1|455-841-48-793|343-18-13-5|140-9-8-1|	4	94	24	70	25.5	6.6	19	Up	4e-06	140-10-5-5|343-25-6-19|455-42-1-41|2446-17-12-5|
CNUS0000103450.1	Both	3	2429	847	1582	659.6	231.4	428.3	196.9	Up	0	1259-2194-686-1508|268-234-160-74|220-1-1-0|	2	504	154	350	136.8	42.1	94.8	Up	0	220-26-0-26|1259-478-154-324|	aga:AgaP_AGAP004886	51	269	1e-70	AGAP004886-PB ; K10436 microtubule-associated protein, RP/EB family	|Protein Families; Cellular Processes and Signaling; Cytoskeletonproteins [BR:ko04812];|	|%IPR001715:Calponin-like actin-binding :%IPR004953:EB1, C-terminal|	|GO:0008017:microtubule binding|
CNUS0000098880.1	Both	2	774	28	746	209.6	7.6	202	194.4	Up	0	3011-761-23-738|2079-13-5-8|	4	45	19	26	12.2	5.2	7	Up	0.344274	576-1-1-0|1543-2-2-0|2079-3-1-2|3011-39-15-24|	mmu:109674	49	577	1e-163	Ampd2; adenosine monophosphate deaminase 2 (isoform L) (EC:3.5.4.6); K01490 AMP deaminase [EC:3.5.4.6]	|Metabolism; Nucleotide Metabolism; Purine metabolism [PATH:ko00230-Map:ko00230];|	|%IPR001365:Adenosine/AMP deaminase :%IPR006650:Adenosine/AMP deaminase active site|	|GO:0019239:deaminase activity|		|GO:0009168:purine ribonucleoside monophosphate biosynthetic process|
CNUS0000097790.1	Both	5	1618	450	1168	439.1	122.9	316.2	193.3	Up	0	1078-1537-418-1119|1042-27-21-6|772-41-1-40|412-9-7-2|282-4-3-1|	5	375	206	169	102	56.3	45.8	Down	0.028203	282-12-4-8|412-7-6-1|772-160-74-86|1042-169-104-65|1078-27-18-9|	nve:NEMVE_v1g189660	51	184	7e-45	predicted protein
CNUS0000095462.1	Both	3	1338	312	1026	363	85.2	277.8	192.6	Up	0	659-1322-308-1014|188-15-3-12|68-1-1-0|	3	71	48	23	19.3	13.1	6.2	Down	0.001998	68-1-1-0|188-10-3-7|659-60-44-16|	rno:85250	38	135	2e-30	Col5a2; collagen, type V, alpha 2 ; K06236 collagen, type I/II/III/V/XI, alpha	|Cellular Processes; Cell Communication; Focal adhesion[PATH:ko04510-Map:ko04510];|Environmental Information Processing; Signaling Molecules andInteraction; ECM-receptor interaction [PATH:ko04512-Map:ko04512];|Protein Families; Cellular Processes and Signaling; CAM ligands[BR:ko04516];|	|%IPR000885:Fibrillar collagen, C-terminal :|	|GO:0005201:extracellular matrix structural constituent|	|GO:0005581:collagen|
CNUS0000102154.1	Both	6	1380	334	1046	374.4	91.2	283.2	192	Up	0	3969-2-0-2|3235-1332-326-1006|3066-23-3-20|2903-13-3-10|1566-9-1-8|1059-1-1-0|	4	170	31	139	46.1	8.5	37.6	Up	0	1566-1-0-1|2903-106-15-91|3066-12-5-7|3235-51-11-40|	scl:sce5460	30	164	3e-38	collagen alpha 2(I) chain precursor		|%IPR000885:Fibrillar collagen, C-terminal :%IPR008160:Collagen triple helix repeat|	|GO:0005201:extracellular matrix structural constituent|	|GO:0005581:collagen|GO:0005737:cytoplasm|	|GO:0006817:phosphate transport|
CNUS0000095898.1	Both	12	1480	386	1094	401.6	105.4	296.2	190.8	Up	0	2084-360-204-156|2044-326-108-218|1978-377-23-354|1566-352-8-344|1474-41-28-13|1431-3-2-1|1244-3-3-0|1071-5-2-3|981-3-1-2|897-3-1-2|724-5-4-1|535-2-2-0|	13	467	182	285	126.9	49.7	77.2	Up	8e-06	535-38-2-36|724-9-1-8|897-8-5-3|981-4-1-3|1057-23-2-21|1244-5-3-2|1395-3-0-3|1431-3-1-2|1474-6-1-5|1566-32-23-9|1978-190-76-114|2044-144-67-77|2084-2-0-2|	bfo:BRAFLDRAFT_57441	67	306	5e-82	hypothetical protein		|%IPR001806:Ras GTPase :%IPR003579:Ras small GTPase, Rab type|	|GO:0005525:GTP binding|		|GO:0007264:small GTPase mediated signal transduction|GO:0015031:protein transport|
CNUS0000097740.1	Both	4	5528	2408	3120	1502.4	657.8	844.7	186.9	Up	0	629-5258-2217-3041|591-78-70-8|503-82-71-11|113-110-50-60|	4	231	46	185	62.6	12.6	50.1	Up	0	113-35-3-32|503-154-13-141|591-32-28-4|629-10-2-8|	uma:UM01366.1	62	262	1e-68	hypothetical protein; K06630 tyrosine 3-monooxygenase/tryptophan 5-monooxygenase activation protein	|Cellular Processes; Cell Growth and Death; Cell cycle [PATH:ko04110-Map:ko04110];|
CNUS0000098895.1	Both	7	1161	235	926	314.9	64.2	250.7	186.5	Up	0	2855-1-1-0|1118-1083-191-892|850-62-32-30|788-5-5-0|777-1-1-0|305-5-3-2|68-4-2-2|	5	210	68	142	57	18.6	38.4	Up	1e-06	68-4-0-4|305-9-3-6|777-23-16-7|850-3-2-1|1118-171-47-124|	tad:TRIADDRAFT_59761	50	184	5e-45	hypothetical protein		|%IPR001806:Ras GTPase :%IPR002041:Ran GTPase|	|GO:0003924:GTPase activity|GO:0005515:protein binding|GO:0005525:GTP binding|	|GO:0005622:intracellular|	|GO:0006886:intracellular protein transport|GO:0006913:nucleocytoplasmic transport|GO:0007165:signal transduction|GO:0007264:small GTPase mediated signal transduction|GO:0015031:protein transport|
CNUS0000099014.1	Both	7	1321	319	1002	358.4	87.1	271.3	184.2	Up	0	2416-1-0-1|1341-1219-272-947|1025-63-25-38|884-30-17-13|591-5-3-2|528-1-1-0|302-2-1-1|	5	290	128	162	78.8	35	43.9	Up	0.080325	302-16-6-10|432-10-8-2|528-4-1-3|1025-132-72-60|1341-128-41-87|	cin:100180479	46	224	5e-57	similar to NMDA receptor glutamate-binding chain ; K06890	|Unclassified; Poorly Characterized; General function prediction only|	|%IPR006214:Protein of unknown function UPF0005 :|
CNUS0000100067.1	Both	11	1138	228	910	308.6	62.3	246.4	184.1	Up	0	7621-854-206-648|7118-255-9-246|6523-1-0-1|5542-3-0-3|5312-2-2-0|4989-1-1-0|3227-13-6-7|3157-2-0-2|2785-4-1-3|2398-1-1-0|550-2-2-0|	8	317	15	302	85.9	4.1	81.8	Up	0	550-1-1-0|3157-1-1-0|4989-1-0-1|6398-1-0-1|6523-2-2-0|6913-4-2-2|7025-3-1-2|7621-304-8-296|							|%IPR001866:E2 early regulatory protein, N-terminal :|	|GO:0003677:DNA binding|		|GO:0006275:regulation of DNA replication|GO:0006355:regulation of transcription, DNA-dependent|GO:0016032:viral reproduction|
CNUS0000100961.1	Both	8	1156	237	919	313.5	64.7	248.8	184.1	Up	0	4798-1066-195-871|3768-8-4-4|3359-1-1-0|1888-74-31-43|1600-1-1-0|1395-1-1-0|712-3-2-1|587-2-2-0|	5	617	128	489	167.3	35	132.4	Up	0	587-1-0-1|1267-1-0-1|1362-3-1-2|1888-1-1-0|4798-611-126-485|
CNUS0000101644.1	Both	4	727	29	698	196.9	7.9	189	181.1	Up	0	1829-2-2-0|1660-598-20-578|1388-117-5-112|1184-10-2-8|	5	183	24	159	49.6	6.6	43	Up	0	329-8-0-8|1184-27-3-24|1388-58-3-55|1660-89-18-71|1829-1-0-1|	spu:588119	47	301	4e-80	similar to gelsolin		|%IPR007122:Gelsolin :%IPR007123:Gelsolin region|	|GO:0003779:actin binding|
CNUS0000102074.1	Both	2	946	138	808	256.4	37.7	218.7	181	Up	0	511-937-132-805|408-9-6-3|	4	89	57	32	24.2	15.6	8.7	Down	0.005299	330-56-40-16|357-4-3-1|408-2-0-2|511-27-14-13|	dre:393535	44	167	4e-40	chmp1a; chromatin modifying protein 1A		|%IPR005024:Snf7 :|			|GO:0015031:protein transport|
CNUS0000096771.1	Both	9	1344	337	1007	364.7	92.1	272.6	180.5	Up	0	1994-970-291-679|1898-241-31-210|1770-42-6-36|1735-6-1-5|1661-45-1-44|1369-17-3-14|1241-6-1-5|586-9-1-8|94-8-2-6|	10	563	156	407	152.8	42.6	110.2	Up	0	94-3-1-2|586-6-0-6|1187-20-0-20|1241-3-0-3|1369-3-0-3|1661-165-20-145|1735-83-25-58|1770-38-37-1|1898-24-10-14|1994-218-63-155|
CNUS0000097574.1	Both	4	897	115	782	243.1	31.4	211.7	180.3	Up	0	1462-869-94-775|1273-17-14-3|1039-5-3-2|304-6-4-2|	3	17	10	7	4.6	2.7	1.9	Down	0.430769	239-4-3-1|1039-3-2-1|1273-10-5-5|	nve:NEMVE_v1g115454	42	252	4e-65	predicted protein		|%IPR000504:RNA recognition motif, RNP-1 :%IPR012677:Nucleotide-binding, alpha-beta plait|	|GO:0000166:nucleotide binding|GO:0003676:nucleic acid binding|
CNUS0000098762.1	Both	3	1047	192	855	283.9	52.4	231.5	179.1	Up	0	1003-1-0-1|601-982-185-797|270-64-7-57|	1	27	13	14	7.3	3.6	3.8	Up	0.907148	270-27-13-14|	bfo:BRAFLDRAFT_123964	38	96.7	6e-19	hypothetical protein		|%IPR007062:Protein phosphatase inhibitor 2 (IPP-2) :|	|GO:0004864:protein phosphatase inhibitor activity|		|GO:0009966:regulation of signal transduction|GO:0043666:regulation of phosphoprotein phosphatase activity|
CNUS0000095836.1	Both	7	754	47	707	204.2	12.8	191.4	178.6	Up	0	3980-10-6-4|3694-543-18-525|3320-45-4-41|2896-108-12-96|2385-39-6-33|2190-8-1-7|642-1-0-1|	9	231	44	187	62.6	12	50.6	Up	0	1540-1-1-0|2103-1-0-1|2190-1-0-1|2353-73-4-69|2385-1-1-0|2896-19-4-15|3320-32-7-25|3694-102-27-75|3980-1-0-1|	ame:410067	26	205	8e-51	similar to CG3409-PA		|%IPR007114:Major facilitator superfamily :%IPR011701:Major facilitator superfamily MFS-1|	|GO:0005215:transporter activity|	|GO:0016021:integral to membrane|	|GO:0006810:transport|
CNUS0000099588.1	Both	5	969	155	814	262.7	42.3	220.4	178.1	Up	0	1688-854-135-719|1223-109-19-90|1135-3-1-2|682-2-0-2|413-1-0-1|	6	553	20	533	149.8	5.5	144.3	Up	0	88-21-2-19|223-3-1-2|413-1-0-1|1130-2-0-2|1223-14-1-13|1688-512-16-496|							|%IPR002048:Calcium-binding EF-hand :%IPR011992:EF-Hand type|	|GO:0005509:calcium ion binding|
CNUS0000096338.1	Both	5	788	69	719	213.5	18.8	194.6	175.8	Up	0	2881-3-2-1|2122-780-65-715|1597-3-1-2|414-1-0-1|130-1-1-0|	1	18	2	16	4.9	0.5	4.3	Up	0.001202	2122-18-2-16|	ssc:100049702	33	292	4e-77	VPS33A; vacuolar protein sorting 33 homolog A (S. cerevisiae)		|%IPR001619:Sec1-like protein :|			|GO:0006904:vesicle docking during exocytosis|GO:0016192:vesicle-mediated transport|
CNUS0000099235.1	Both	6	1013	183	830	274.7	50	224.7	174.7	Up	0	2254-256-41-215|2228-52-20-32|1823-664-116-548|1795-4-0-4|1525-35-5-30|493-2-1-1|	7	307	77	230	83.3	21	62.3	Up	0	493-13-3-10|1525-9-1-8|1795-99-58-41|1823-10-5-5|2214-172-9-163|2228-1-0-1|2254-3-1-2|
CNUS0000101287.1	Both	2	926	143	783	251	39.1	212	172.9	Up	0	560-915-133-782|366-11-10-1|	2	62	40	22	16.9	10.9	6	Down	0.016335	366-46-29-17|560-16-11-5|	rno:298596	73	413	1e-114	Sdhb; succinate dehydrogenase complex, subunit B, iron sulfur (Ip) (EC:1.3.5.1); K00235 succinate dehydrogenase (ubiquinone) iron-sulfur protein [EC:1.3.5.1]	|Human Diseases; Neurodegenerative Diseases; Alzheimer's disease[PATH:ko05010-Map:ko05010];|Human Diseases; Neurodegenerative Diseases; Huntington's disease[PATH:ko05016-Map:ko05016];|Human Diseases; Neurodegenerative Diseases; Parkinson's disease[PATH:ko05012-Map:ko05012];|Metabolism; Carbohydrate Metabolism; Citrate cycle (TCA cycle)[PATH:ko00020-Map:ko00020];|Metabolism; Energy Metabolism; Oxi…	|%IPR001041:Ferredoxin :%IPR001450:4Fe-4S ferredoxin, iron-sulphur binding|	|GO:0009055:electron carrier activity|GO:0016491:oxidoreductase activity|GO:0051536:iron-sulfur cluster binding|		|GO:0006099:tricarboxylic acid cycle|GO:0006118:electron transport|
CNUS0000099561.1	Both	4	722	43	679	195.6	11.7	183.8	172.1	Up	0	961-1-1-0|511-683-42-641|316-26-0-26|196-12-0-12|	3	128	39	89	34.7	10.7	24.1	Up	2.1e-05	196-12-3-9|316-46-6-40|511-70-30-40|
CNUS0000102092.1	Both	8	1900	630	1270	515.9	172.1	343.8	171.7	Up	0	2360-1-0-1|2115-601-388-213|1102-1133-158-975|755-147-75-72|725-5-5-0|620-5-3-2|594-1-0-1|448-7-1-6|	4	46	7	39	12.5	1.9	10.6	Up	4e-06	448-29-1-28|594-8-2-6|620-3-1-2|725-6-3-3|	bfo:BRAFLDRAFT_123019	49	303	7e-81	hypothetical protein ; K10258 enoyl reductase [EC:1.3.1.-]	|Metabolism; Lipid Metabolism; Biosynthesis of unsaturated fattyacids [PATH:ko01040-Map:ko01040];|	|%IPR001104:3-oxo-5-alpha-steroid 4-dehydrogenase, C-terminal :|		|GO:0016021:integral to membrane|
CNUS0000102388.1	Both	2	968	169	799	262.5	46.2	216.3	170.1	Up	0	205-962-166-796|166-6-3-3|	2	140	68	72	38.1	18.6	19.5	Up	0.868601	166-136-65-71|205-4-3-1|	rno:362612	44	222	2e-56	Sfrs4; splicing factor, arginine/serine-rich 4		|%IPR000504:RNA recognition motif, RNP-1 :%IPR012677:Nucleotide-binding, alpha-beta plait|	|GO:0000166:nucleotide binding|GO:0003676:nucleic acid binding|
CNUS0000100639.1	Both	9	1042	207	835	282.6	56.5	226.1	169.6	Up	0	3395-1-0-1|3371-1-1-0|1830-1-1-0|1216-1-1-0|1205-1-1-0|609-617-164-453|332-405-35-370|284-5-3-2|107-10-1-9|	5	3189	860	2329	865.4	234.9	630.5	Up	0	107-54-9-45|284-152-8-144|332-8-6-2|609-2496-414-2082|1167-479-423-56|
CNUS0000098902.1	Both	5	766	70	696	207.5	19.1	188.4	169.3	Up	0	1043-745-58-687|927-1-1-0|613-14-7-7|268-4-3-1|25-2-1-1|	5	59	36	23	16.1	9.8	6.2	Down	0.071096	25-25-17-8|268-1-1-0|613-18-14-4|927-9-4-5|1043-6-0-6|	aag:AaeL_AAEL004307	30	120	1e-25	n-myc downstream regulated		|%IPR004142:Ndr :|			|GO:0030154:cell differentiation|
CNUS0000101111.1	Both	6	2004	688	1316	544.2	187.9	356.3	168.4	Up	0	2239-1908-642-1266|2158-24-17-7|1621-22-0-22|1553-13-13-0|1008-18-4-14|642-19-12-7|	6	285	124	161	77.5	33.9	43.6	Up	0.051634	642-3-2-1|1008-27-15-12|1553-76-36-40|1621-3-3-0|2158-169-65-104|2239-7-3-4|	xla:100126661	41	412	1e-113	glyt1; glycine transporter 1		|%IPR000175:Sodium:neurotransmitter symporter :|	|GO:0005328:neurotransmitter:sodium symporter activity|	|GO:0005887:integral to plasma membrane|GO:0016020:membrane|	|GO:0006836:neurotransmitter transport|
CNUS0000104061.1	Both	2	783	80	703	212.2	21.9	190.3	168.4	Up	0	84-781-80-701|72-2-0-2|	2	12	4	8	3.3	1.1	2.2	Up	0.269471	72-11-3-8|84-1-1-0|
CNUS0000105520.1	Both	2	1028	202	826	278.8	55.2	223.6	168.4	Up	0	2982-12-10-2|262-1016-192-824|	1	134	5	129	36.3	1.4	34.9	Up	0	262-134-5-129|							|%IPR007992:CybS :|	|GO:0005506:iron ion binding|GO:0020037:heme binding|	|GO:0005740:mitochondrial envelope|GO:0016021:integral to membrane|	|GO:0006099:tricarboxylic acid cycle|GO:0006118:electron transport|
CNUS0000106048.1	Both	7	666	26	640	180.4	7.1	173.3	166.2	Up	0	2246-637-17-620|1781-20-2-18|1758-1-1-0|1743-1-1-0|1238-5-4-1|421-1-1-0|71-1-0-1|	5	71	25	46	19.3	6.8	12.5	Up	0.017801	1096-4-2-2|1238-1-0-1|1743-34-2-32|1781-1-0-1|2246-31-21-10|	ecb:100071760	44	332	3e-89	hypothetical LOC100071760		|%IPR001298:Filamin/ABP280 repeat :%IPR013783:Immunoglobulin-like fold|
CNUS0000097393.1	Both	8	925	155	770	250.8	42.3	208.5	166.2	Up	0	4415-1-0-1|2638-854-106-748|2544-49-41-8|2381-12-4-8|1538-4-1-3|1172-3-3-0|709-1-0-1|485-1-0-1|	7	74	25	49	20.1	6.8	13.3	Up	0.007701	76-1-0-1|485-1-1-0|1538-2-0-2|2119-13-9-4|2381-12-4-8|2544-36-9-27|2638-9-2-7|	mmu:108699	41	233	2e-59	Chn1; chimerin (chimaerin) 1		|%IPR000198:RhoGAP :%IPR000980:SH2 motif|		|GO:0005622:intracellular|	|GO:0007165:signal transduction|GO:0007242:intracellular signaling cascade|
CNUS0000099189.1	Both	5	1270	327	943	344.6	89.3	255.3	166	Up	0	2411-951-163-788|1972-311-158-153|1821-5-3-2|1080-2-2-0|151-1-1-0|	6	82	16	66	22.2	4.4	17.9	Up	0	151-4-2-2|676-2-2-0|1080-7-0-7|1821-3-0-3|1972-2-1-1|2411-64-11-53|	dre:568022	38	117	2e-24	serac1; serine active site containing 1
CNUS0000100897.1	Both	4	703	49	654	190.4	13.4	177.1	163.7	Up	0	2732-2-0-2|969-680-49-631|688-20-0-20|680-1-0-1|	3	74	7	67	20.1	1.9	18.1	Up	0	680-21-0-21|688-1-0-1|969-52-7-45|							|%IPR000301:CD9/CD37/CD63 antigen :%IPR008952:Tetraspanin|		|GO:0016021:integral to membrane|
CNUS0000101069.1	Both	3	717	60	657	194.3	16.4	177.9	161.5	Up	0	3740-7-5-2|1010-689-46-643|83-21-9-12|	3	169	88	81	46	24	21.9	Down	0.466372	1010-103-59-44|3384-11-9-2|3740-55-20-35|	tca:663367	40	205	2e-51	similar to CG1227-PA ; K08856 serine/threonine kinase 16 [EC:2.7.11.1]	|Protein Families; Metabolism; Protein kinases [BR:ko01001];|	|%IPR000719:Protein kinase, core :%IPR001245:Tyrosine protein kinase|	|GO:0004672:protein kinase activity|GO:0004674:protein serine/threonine kinase activity|GO:0004713:protein-tyrosine kinase activity|GO:0005524:ATP binding|		|GO:0006468:protein amino acid phosphorylation|
CNUS0000102729.1	Both	5	619	14	605	167.6	3.8	163.8	160	Up	0	3876-1-0-1|3144-2-0-2|1117-23-3-20|1040-592-11-581|463-1-0-1|	3	7	2	5	1.9	0.5	1.4	Up	0.273338	1117-3-0-3|2782-3-2-1|3872-1-0-1|	hsa:11199	26	92.8	2e-17	ANXA10; annexin A10		|%IPR001464:Annexin :|	|GO:0005509:calcium ion binding|GO:0005544:calcium-dependent phospholipid binding|
CNUS0000097353.1	Both	6	1545	475	1070	419.4	129.8	289.7	159.9	Up	0	2897-1-1-0|2404-1451-426-1025|2203-7-1-6|693-40-20-20|595-13-9-4|252-33-18-15|	7	172	110	62	46.8	30	16.8	Down	0.000117	252-73-52-21|595-44-30-14|693-2-1-1|1671-1-0-1|2203-1-0-1|2404-19-15-4|2897-32-12-20|	dre:100150387	36	89.7	8e-17	similar to zinc finger protein 595		|%IPR007087:Zinc finger, C2H2-type :%IPR013087:Zinc finger, C2H2-type/integrase, DNA-binding|	|GO:0003676:nucleic acid binding|GO:0008270:zinc ion binding|	|GO:0005622:intracellular|
CNUS0000101879.1	Both	4	726	71	655	196.7	19.4	177.3	157.9	Up	0	975-647-61-586|596-67-3-64|438-8-4-4|259-4-3-1|	4	65	21	44	17.6	5.7	11.9	Up	0.006226	259-4-0-4|438-3-0-3|596-13-0-13|975-45-21-24|							|%IPR001452:Src homology-3 :|
CNUS0000099412.1	Both	6	1496	457	1039	406.1	124.8	281.3	156.5	Up	0	3184-62-61-1|2949-15-15-0|1736-1-0-1|280-1407-381-1026|230-6-0-6|59-5-0-5|	6	199	122	77	54.2	33.3	20.8	Down	0.000681	59-33-2-31|230-42-20-22|272-20-0-20|280-1-1-0|2949-6-6-0|3166-97-93-4|							|%IPR004214:Conotoxin :|	|GO:0008200:ion channel inhibitor activity|	|GO:0005576:extracellular region|	|GO:0009405:pathogenesis|
CNUS0000097265.1	Both	3	622	22	600	168.4	6	162.4	156.4	Up	0	1261-8-2-6|712-610-20-590|288-4-0-4|	4	30	7	23	8.1	1.9	6.2	Up	0.004488	288-8-0-8|478-10-1-9|712-11-5-6|1261-1-1-0|	ame:552334	78	370	1e-101	similar to CG10754-PA		|%IPR000690:Zinc finger, C2H2-type matrin :%IPR003604:Zinc finger, U1-type|	|GO:0003676:nucleic acid binding|GO:0008270:zinc ion binding|	|GO:0005634:nucleus|
CNUS0000104895.1	Both	1	601	14	587	162.7	3.8	158.9	155.1	Up	0	202-601-14-587|	1	3	2	1	0.8	0.5	0.3	Down		202-3-2-1|	bfo:BRAFLDRAFT_118859	47	125	6e-28	hypothetical protein		|%IPR000717:Proteasome component region PCI :|
CNUS0000098716.1	Both	2	799	117	682	216.6	32	184.6	152.6	Up	0	517-780-106-674|145-19-11-8|	2	199	30	169	53.9	8.2	45.8	Up	0	145-37-14-23|517-162-16-146|	dgr:Dgri_GH24919	37	99	7e-20	GH24919 gene product from transcript GH24919-RA		|%IPR009346:GRIM-19 :|
CNUS0000101929.1	Both	2	1459	450	1009	396.1	122.9	273.2	150.3	Up	0	351-2-2-0|157-1457-448-1009|	1	204	122	82	55.5	33.3	22.2	Down	0.002612	157-204-122-82|
CNUS0000099971.1	Both	3	805	125	680	218.2	34.1	184.1	150	Up	0	903-797-120-677|594-4-1-3|404-4-4-0|	3	63	24	39	17.1	6.6	10.6	Up	0.076012	404-9-5-4|564-26-13-13|903-28-6-22|	cin:100177246	28	105	3e-21	similar to transmembrane protein 145
CNUS0000106589.1	Both	3	2315	879	1436	628.9	240.1	388.8	148.7	Up	0	370-183-168-15|275-2030-696-1334|127-102-15-87|	3	417	134	283	113.2	36.6	76.6	Up	0	57-211-60-151|127-34-18-16|275-172-56-116|
CNUS0000099036.1	Both	2	587	19	568	159	5.2	153.8	148.6	Up	0	1601-578-13-565|949-9-6-3|	3	74	43	31	20.1	11.7	8.4	Down	0.12831	496-3-0-3|949-17-13-4|1601-54-30-24|	xtr:395040	44	540	1e-151	rars; arginyl-tRNA synthetase (EC:6.1.1.19); K01887 arginyl-tRNA synthetase [EC:6.1.1.19]	|Genetic Information Processing; Translation; Aminoacyl-tRNAbiosynthesis [PATH:ko00970-Map:ko00970];|Metabolism; Amino Acid Metabolism; Arginine and proline metabolism[PATH:ko00330-Map:ko00330];|	|%IPR001278:Arginyl-tRNA synthetase, class Ic :%IPR001412:Aminoacyl-tRNA synthetase, class I|	|GO:0000166:nucleotide binding|GO:0004812:aminoacyl-tRNA ligase activity|GO:0004814:arginine-tRNA ligase activity|GO:0005524:ATP binding|	|GO:0005737:cytoplasm|	|GO:0006412:translation|GO:0006418:tRNA aminoacylation for protein translation|GO:0006420:arginyl-tRNA aminoacylation|
CNUS0000103310.1	Both	2	984	217	767	266.9	59.3	207.6	148.3	Up	0	2012-1-0-1|348-983-217-766|	2	58	11	47	15.7	3	12.7	Up	4e-06	348-57-11-46|2012-1-0-1|	dmo:Dmoj_GI11853	48	110	3e-23	GI11853 gene product from transcript GI11853-RA		|%IPR001433:Oxidoreductase FAD/NAD(P)-binding :|	|GO:0016491:oxidoreductase activity|		|GO:0006118:electron transport|
CNUS0000098822.1	Both	1	1108	279	829	300.6	76.2	224.4	148.2	Up	0	174-1108-279-829|	1	142	47	95	38.6	12.8	25.7	Up	0.000116	174-142-47-95|	tca:658253	92	164	9e-40	similar to Histone H2B		|%IPR000558:Histone H2B :%IPR007125:Histone core|	|GO:0003677:DNA binding|	|GO:0000786:nucleosome|GO:0005634:nucleus|	|GO:0006334:nucleosome assembly|GO:0007001:chromosome organization and biogenesis (sensu Eukaryota)|
CNUS0000099112.1	Both	10	892	175	717	241.9	47.8	194.1	146.3	Up	0	5776-818-158-660|5764-1-0-1|5749-1-1-0|5484-56-11-45|4888-11-3-8|3960-1-0-1|3093-1-0-1|2652-1-0-1|2009-1-1-0|1828-1-1-0|	9	74	34	40	20.1	9.3	10.8	Up	0.567282	2257-2-2-0|2652-1-0-1|2770-1-0-1|3919-1-0-1|4012-1-0-1|4879-4-1-3|4888-1-1-0|5749-60-27-33|5764-3-3-0|	mdo:100016335	27	175	2e-41	similar to Disabled homolog 2-interacting protein (DAB2-interacting protein) (DAB2 interaction protein) (ASK-interacting protein 1)		|%IPR001936:Ras GTPase-activating protein :%IPR008936:Rho GTPase activation protein|	|GO:0005096:GTPase activator activity|	|GO:0005622:intracellular|	|GO:0007165:signal transduction|GO:0051056:regulation of small GTPase mediated signal transduction|
CNUS0000104008.1	Both	3	698	80	618	189.2	21.9	167.3	145.4	Up	0	1025-690-73-617|730-4-3-1|457-4-4-0|	3	38	12	26	10.3	3.3	7	Up	0.029149	457-11-4-7|730-4-2-2|1025-23-6-17|
CNUS0000104890.1	Both	4	659	61	598	178.6	16.7	161.9	145.2	Up	0	1577-2-1-1|656-32-17-15|459-616-37-579|268-9-6-3|	3	71	30	41	19.3	8.2	11.1	Up	0.236921	268-16-8-8|459-52-21-31|656-3-1-2|	cin:100183686	55	131	8e-30	similar to DEAD (Asp-Glu-Ala-Asp) box polypeptide 1
CNUS0000105031.1	Both	4	1347	404	943	365.6	110.4	255.3	144.9	Up	0	1593-6-3-3|644-1280-372-908|295-57-25-32|264-4-4-0|	4	58	38	20	15.8	10.4	5.4	Down	0.01332	264-49-31-18|295-2-1-1|644-6-6-0|1445-1-0-1|	xla:447602	70	415	1e-114	MGC84815 protein		|%IPR000504:RNA recognition motif, RNP-1 :%IPR012677:Nucleotide-binding, alpha-beta plait|	|GO:0000166:nucleotide binding|GO:0003676:nucleic acid binding|
CNUS0000101521.1	Both	3	819	142	677	222.1	38.8	183.3	144.5	Up	0	606-800-137-663|509-15-2-13|260-4-3-1|	2	25	3	22	6.8	0.8	6	Up	0.000193	509-10-0-10|606-15-3-12|
CNUS0000098869.1	Both	3	593	30	563	160.6	8.2	152.4	144.2	Up	0	3037-584-28-556|1861-8-2-6|611-1-0-1|	3	23	1	22	6.2	0.3	6	Up	1.6e-05	1486-1-0-1|1843-2-0-2|3037-20-1-19|	ptr:464029	30	83.6	4e-14	SH2D4A; SH2 domain containing 4A		|%IPR000980:SH2 motif :|			|GO:0007242:intracellular signaling cascade|
CNUS0000101841.1	Both	2	604	36	568	163.6	9.8	153.8	144	Up	0	377-575-31-544|167-29-5-24|	2	48	5	43	13	1.4	11.6	Up	0	167-25-1-24|377-23-4-19|
CNUS0000099391.1	Both	10	882	175	707	239.2	47.8	191.4	143.6	Up	0	4162-829-148-681|3957-18-13-5|3914-1-0-1|3773-9-7-2|3596-1-1-0|3062-15-2-13|3001-1-0-1|1481-2-1-1|1264-5-2-3|844-1-1-0|	10	97	18	79	26.3	4.9	21.4	Up	0	332-1-0-1|844-6-1-5|1246-15-7-8|1481-1-1-0|3062-2-0-2|3596-35-0-35|3773-22-8-14|3914-1-1-0|3957-9-0-9|4162-5-0-5|	dmo:Dmoj_GI15598	50	500	1e-140	GI15598 gene product from transcript GI15598-RA		|%IPR008380:HAD-superfamily hydrolase, subfamily IG, 5'-nucleotidase :|
CNUS0000103746.1	Both	5	1391	429	962	377.6	117.2	260.4	143.2	Up	0	890-1263-418-845|604-118-4-114|501-8-6-2|481-1-0-1|187-1-1-0|	4	412	277	135	112.2	75.7	36.5	Down	0	187-21-10-11|481-19-12-7|604-13-8-5|890-359-247-112|	cel:Y105E8B.1	27	91.3	4e-17	lev-11; LEVamisole resistant ; K09290 tropomyosin 3	|Human Diseases; Cancers; Thyroid Cancer [PATH:ko05216-Map:ko05216];|Protein Families; Cellular Processes and Signaling; Cytoskeletonproteins [BR:ko04812];|
CNUS0000101066.1	Both	1	1188	330	858	322.4	90.1	232.3	142.2	Up	0	130-1188-330-858|	1	89	6	83	24.1	1.6	22.5	Up	0	130-89-6-83|							|%IPR007834:DSS1/SEM1 :|
CNUS0000095594.1	Both	14	731	103	628	198.1	28.1	170	141.9	Up	0	5270-568-53-515|5148-100-30-70|5093-2-2-0|5020-2-1-1|4929-6-3-3|4899-2-1-1|4282-12-0-12|4080-1-1-0|3884-19-6-13|3700-9-3-6|3261-1-0-1|2578-3-0-3|2145-1-0-1|175-5-3-2|	13	163	80	83	44.3	21.9	22.5	Up	0.961176	175-1-1-0|318-1-0-1|3261-2-1-1|3546-12-7-5|3884-2-2-0|4080-10-7-3|4282-2-0-2|4899-10-4-6|4929-2-0-2|5020-1-1-0|5093-4-0-4|5148-70-36-34|5270-46-21-25|	aag:AaeL_AAEL002594	64	446	1e-123	P21-activated kinase, pak ; K04409 p21-activated kinase 1 [EC:2.7.11.1]	|Cellular Processes; Cell Communication; Focal adhesion[PATH:ko04510-Map:ko04510];|Cellular Processes; Cell Motility; Regulation of actin cytoskeleton[PATH:ko04810-Map:ko04810];|Cellular Processes; Development; Axon guidance [PATH:ko04360-Map:ko04360];|Cellular Processes; Immune System; Natural killer cell mediatedcytotoxicity [PATH:ko04650-Map:ko04650];|Cellular Processes; Immune System; T cell …	|%IPR000719:Protein kinase, core :%IPR001245:Tyrosine protein kinase|	|GO:0004672:protein kinase activity|GO:0004674:protein serine/threonine kinase activity|GO:0004713:protein-tyrosine kinase activity|GO:0005524:ATP binding|		|GO:0006468:protein amino acid phosphorylation|
CNUS0000107537.1	Both	1	914	194	720	247.9	53	194.9	141.9	Up	0	524-914-194-720|	1	34	20	14	9.3	5.5	3.8	Down	0.265173	524-34-20-14|	nve:NEMVE_v1g162906	63	176	4e-43	predicted protein ; K06883	|Unclassified; Poorly Characterized; General function prediction only|	|%IPR004130:Protein of unknown function, ATP binding :|	|GO:0000166:nucleotide binding|
CNUS0000100715.1	Both	5	2349	909	1440	638.1	248.3	389.8	141.5	Up	0	799-1780-561-1219|477-141-93-48|440-420-247-173|395-4-4-0|207-4-4-0|	5	42	23	19	11.4	6.3	5.1	Down	0.476527	207-16-6-10|395-18-14-4|440-2-0-2|477-1-0-1|799-5-3-2|	bta:513242	53	131	1e-29	TMBIM4; transmembrane BAX inhibitor motif containing 4 ; K06890	|Unclassified; Poorly Characterized; General function prediction only|	|%IPR006214:Protein of unknown function UPF0005 :|
CNUS0000095779.1	Both	2	849	164	685	230.2	44.8	185.4	140.6	Up	0	460-805-147-658|28-44-17-27|	1	36	14	22	9.8	3.8	6	Up	0.21278	460-36-14-22|
CNUS0000101588.1	Both	5	1250	364	886	339.3	99.4	239.9	140.5	Up	0	619-1219-350-869|611-20-7-13|554-3-3-0|346-5-2-3|187-3-2-1|	5	48	21	27	13	5.7	7.3	Up	0.444245	187-22-5-17|346-4-0-4|545-3-0-3|611-18-15-3|619-1-1-0|							|%IPR001841:Zinc finger, RING-type :|	|GO:0005515:protein binding|GO:0008270:zinc ion binding|
CNUS0000104941.1	Both	2	1007	243	764	273.2	66.4	206.8	140.4	Up	0	227-965-226-739|55-42-17-25|	2	333	106	227	90.4	29	61.5	Up	0	55-148-8-140|227-185-98-87|	aga:AgaP_AGAP010755	83	201	6e-51	AGAP010755-PA		|%IPR004023:Mago nashi protein :|		|GO:0005634:nucleus|
CNUS0000096496.1	Both	5	1583	530	1053	429.8	144.8	285.1	140.3	Up	0	1190-23-14-9|1165-2-1-1|661-1390-458-932|361-167-57-110|107-1-0-1|	4	262	138	124	71.3	37.7	33.6	Down	0.270641	107-13-3-10|313-13-7-6|661-231-126-105|1165-5-2-3|	tca:660484	64	202	1e-50	similar to Ubiquitin-conjugating enzyme E2 L3 (Ubiquitin-protein ligase L3) (Ubiquitin carrier protein L3) (UbcM4) ; K04552 ubiquitin-conjugating enzyme E2 L3 [EC:6.3.2.19]	|Genetic Information Processing; Folding, Sorting and Degradation;Ubiquitin mediated proteolysis [PATH:ko04120-Map:ko04120];|Human Diseases; Neurodegenerative Diseases; Parkinson's disease[PATH:ko05012-Map:ko05012];|Protein Families; Genetic Information Processing; Ubiquitin system[BR:ko04121];|	|%IPR000608:Ubiquitin-conjugating enzyme, E2 :|	|GO:0019787:small conjugating protein ligase activity|		|GO:0006464:protein modification process|GO:0006512:ubiquitin cycle|
CNUS0000107216.1	Both	7	761	123	638	206.3	33.6	172.7	139.1	Up	0	3245-1-1-0|2885-1-0-1|2743-1-0-1|2230-749-116-633|1635-1-0-1|590-7-6-1|541-1-0-1|	6	34	4	30	9.2	1.1	8.1	Up	1.2e-05	285-11-0-11|457-1-1-0|541-1-0-1|1565-6-2-4|2230-9-1-8|2743-6-0-6|	bfo:BRAFLDRAFT_221951	33	127	6e-28	hypothetical protein		|%IPR007087:Zinc finger, C2H2-type :%IPR015880:Zinc finger, C2H2-like|	|GO:0003676:nucleic acid binding|GO:0008270:zinc ion binding|	|GO:0005622:intracellular|
CNUS0000097767.1	Both	3	823	158	665	223.2	43.2	180	136.8	Up	0	659-662-20-642|537-137-130-7|125-24-8-16|	3	117	46	71	31.8	12.6	19.2	Up	0.031246	125-18-13-5|537-47-4-43|659-52-29-23|
CNUS0000098500.1	Both	2	829	161	668	224.8	44	180.8	136.8	Up	0	1162-825-159-666|934-4-2-2|	3	138	92	46	37.6	25.1	12.5	Down	4.3e-05	491-8-1-7|934-99-79-20|1162-31-12-19|	dvi:Dvir_GJ17928	31	157	7e-37	GJ17928 gene product from transcript GJ17928-RA		|%IPR004728:Translocation protein Sec62 :|	|GO:0008565:protein transporter activity|	|GO:0016021:integral to membrane|	|GO:0015031:protein transport|
CNUS0000095451.1	Both	1	536	16	520	145.1	4.4	140.8	136.4	Up	0	655-536-16-520|	2	133	100	33	36.2	27.3	8.9	Down	0	35-1-0-1|655-132-100-32|							|%IPR008386:ATPase, F0 complex, subunit E, mitochondrial :|	|GO:0046933:hydrogen ion transporting ATP synthase activity, rotational mechanism|GO:0046961:hydrogen ion transporting ATPase activity, rotational mechanism|	|GO:0016469:proton-transporting two-sector ATPase complex|	|GO:0015986:ATP synthesis coupled proton transport|
CNUS0000106170.1	Both	1	579	39	540	156.8	10.7	146.2	135.5	Up	0	343-579-39-540|	1	277	179	98	75.4	48.9	26.5	Down	0	343-277-179-98|	aag:AaeL_AAEL012200	63	172	3e-42	protein kinase C inhibitor, putative		|%IPR001310:Histidine triad (HIT) protein :%IPR011146:Histidine triad-like motif|	|GO:0003824:catalytic activity|
CNUS0000107832.1	Both	6	1607	551	1056	436.4	150.5	285.9	135.4	Up	0	2686-97-66-31|2289-1422-436-986|2262-10-9-1|2222-13-8-5|971-63-31-32|652-2-1-1|	6	98	24	74	26.6	6.6	20	Up	1e-06	620-6-2-4|955-2-0-2|2222-56-3-53|2262-14-7-7|2289-10-8-2|2686-10-4-6|	spu:575456	53	190	2e-46	similar to OSJNBa0011F23.1		|%IPR000477:RNA-directed DNA polymerase (reverse transcriptase) :%IPR013535:PUL|	|GO:0003723:RNA binding|GO:0003964:RNA-directed DNA polymerase activity|		|GO:0006278:RNA-dependent DNA replication|
CNUS0000098468.1	Both	4	1001	250	751	271.6	68.3	203.3	135	Up	0	3156-1-0-1|1873-992-248-744|1843-1-1-0|329-7-1-6|	4	11	6	5	3	1.6	1.4	Down	0.726374	329-5-2-3|755-4-2-2|1411-1-1-0|1873-1-1-0|	dvi:Dvir_GJ10190	71	488	1e-136	GJ10190 gene product from transcript GJ10190-RA		|%IPR002917:GTP-binding protein, HSR1-related :%IPR004095:TGS|	|GO:0005525:GTP binding|	|GO:0005622:intracellular|
CNUS0000101970.1	Both	3	1274	386	888	345.8	105.4	240.4	135	Up	0	327-1267-380-887|258-6-5-1|246-1-1-0|	2	76	59	17	20.7	16.1	4.6	Down	1e-06	246-59-51-8|327-17-8-9|	bfo:BRAFLDRAFT_279969	40	94.7	1e-18	hypothetical protein
CNUS0000104776.1	Both	3	1029	264	765	279.2	72.1	207.1	135	Up	0	401-1017-263-754|342-8-0-8|101-4-1-3|	3	25	3	22	6.8	0.8	6	Up	0.000193	101-6-2-4|342-14-0-14|401-5-1-4|	nve:NEMVE_v1g204742	31	85.9	2e-15	predicted protein ; K06236 collagen, type I/II/III/V/XI, alpha	|Cellular Processes; Cell Communication; Focal adhesion[PATH:ko04510-Map:ko04510];|Environmental Information Processing; Signaling Molecules andInteraction; ECM-receptor interaction [PATH:ko04512-Map:ko04512];|Protein Families; Cellular Processes and Signaling; CAM ligands[BR:ko04516];|	|%IPR000885:Fibrillar collagen, C-terminal :|	|GO:0005201:extracellular matrix structural constituent|	|GO:0005581:collagen|
CNUS0000100987.1	Both	5	919	210	709	249.3	57.4	191.9	134.5	Up	0	2754-3-3-0|2246-902-201-701|1473-2-0-2|946-9-5-4|388-3-1-2|	4	28	9	19	7.6	2.5	5.1	Up	0.069854	388-1-0-1|1473-8-3-5|2246-18-6-12|2754-1-0-1|	xla:407841	30	231	2e-58	Eps15R; EH domain protein		|%IPR000261:EPS15 homology (EH) :%IPR002048:Calcium-binding EF-hand|	|GO:0005509:calcium ion binding|
CNUS0000105622.1	Both	1	531	20	511	143.8	5.5	138.3	132.8	Up	0	200-531-20-511|	1	44	1	43	11.9	0.3	11.6	Up	0	200-44-1-43|	oaa:100089910	54	114	2e-24	similar to dynein, light chain, LC8-type 2		|%IPR001372:Dynein light chain, type 1 :|	|GO:0003777:microtubule motor activity|	|GO:0005875:microtubule associated complex|	|GO:0007017:microtubule-based process|
CNUS0000102805.1	Both	5	622	66	556	168.5	18	150.5	132.5	Up	0	829-590-46-544|784-9-6-3|685-6-3-3|445-14-10-4|259-3-1-2|	4	73	19	54	19.8	5.2	14.6	Up	7.1e-05	259-7-2-5|685-51-9-42|784-7-3-4|829-8-5-3|	gga:417425	54	478	1e-133	PSMD12; proteasome (prosome, macropain) 26S subunit, non-ATPase, 12 ; K03035 26S proteasome regulatory subunit N5	|Genetic Information Processing; Folding, Sorting and Degradation;Proteasome [PATH:ko03050-Map:ko03050];|Protein Families; Genetic Information Processing; Ubiquitin system[BR:ko04121];|	|%IPR000717:Proteasome component region PCI :%IPR011991:Winged helix repressor DNA-binding|
CNUS0000106065.1	Both	2	1090	299	791	295.8	81.7	214.1	132.4	Up	0	528-1058-296-762|175-32-3-29|	2	156	68	88	42.4	18.6	23.8	Up	0.155777	175-56-43-13|528-100-25-75|	rno:361466	52	76.6	3e-13	Tppp; tubulin polymerization promoting protein		|%IPR008907:P25-alpha :|
CNUS0000104922.1	Both	1	693	102	591	187.9	27.9	160	132.1	Up	0	57-693-102-591|	1	50	10	40	13.6	2.7	10.8	Up	3.5e-05	57-50-10-40|
CNUS0000099309.1	Both	7	2213	859	1354	601.2	234.6	366.6	132	Up	0	1997-959-706-253|1748-1152-89-1063|1703-24-19-5|1692-6-6-0|1183-68-38-30|995-2-1-1|20-2-0-2|	9	327	120	207	88.8	32.8	56	Up	5e-06	20-1-1-0|834-9-6-3|961-1-1-0|995-3-3-0|1183-3-1-2|1692-107-66-41|1703-1-0-1|1748-161-15-146|1997-41-27-14|
CNUS0000097487.1	Both	1	568	41	527	153.9	11.2	142.7	131.5	Up	0	331-568-41-527|	1	75	14	61	20.3	3.8	16.5	Up	0	331-75-14-61|	api:100159744	62	107	2e-22	similar to CG5934 CG5934-PA
CNUS0000101817.1	Both	4	1327	421	906	360.3	115	245.3	130.3	Up	0	3626-1-1-0|322-1318-414-904|280-1-1-0|189-7-5-2|	4	61	25	36	16.6	6.8	9.7	Up	0.195438	174-48-17-31|189-3-3-0|280-5-1-4|322-5-4-1|	xtr:496603	46	231	2e-59	TGas081h10.1, psmb4; proteasome (prosome macropain) subunit beta type 4 (EC:3.4.25.1); K02736 20S proteasome subunit beta 7 [EC:3.4.25.1]	|Genetic Information Processing; Folding, Sorting and Degradation;Proteasome [PATH:ko03050-Map:ko03050];|Protein Families; Genetic Information Processing; Ubiquitin system[BR:ko04121];|Protein Families; Metabolism; Peptidases [BR:ko01002];|	|%IPR000243:Peptidase T1A, proteasome beta-subunit :%IPR001353:20S proteasome, A and B subunits|	|GO:0004175:endopeptidase activity|GO:0004298:threonine endopeptidase activity|	|GO:0005839:proteasome core complex (sensu Eukaryota)|	|GO:0006511:ubiquitin-dependent protein catabolic process|
CNUS0000103225.1	Both	4	602	61	541	163.1	16.7	146.5	129.8	Up	0	2197-593-56-537|2120-3-2-1|1826-1-0-1|930-5-3-2|	5	23	14	9	6.3	3.8	2.4	Down	0.265834	526-8-5-3|930-3-3-0|1826-7-3-4|2120-3-1-2|2197-2-2-0|	tca:664398	37	458	1e-127	similar to CG2244-PB, isoform B ; K11660 metastasis-associated protein MTA	|Protein Families; Genetic Information Processing; Chromosome[BR:ko03036];|	|%IPR000949:ELM2 :%IPR001005:SANT, DNA-binding|	|GO:0003677:DNA binding|	|GO:0005634:nucleus|
CNUS0000098067.1	Both	8	1450	484	966	393.7	132.2	261.5	129.3	Up	0	3233-2-2-0|1190-1417-471-946|1167-11-4-7|727-16-6-10|721-1-1-0|652-1-0-1|508-1-0-1|218-1-0-1|	13	178	97	81	48.4	26.5	21.9	Down	0.163201	152-17-7-10|218-7-3-4|478-23-8-15|508-6-6-0|652-9-5-4|700-1-0-1|1167-84-47-37|1190-6-5-1|1926-21-15-6|2732-1-0-1|3051-1-0-1|3186-1-0-1|3233-1-1-0|	ame:552747	28	197	7e-49	similar to CG6453-PA ; K08288 protein kinase C substrate 80K-H	|Protein Families; Cellular Processes and Signaling; Glycan BindngProteins [BR:ko04091];|Unclassified; Cellular Processes and Signaling; Signal transductionmechanisms|	|%IPR000387:Protein-tyrosine phosphatase, Tyr-specific/dual-specificity type :%IPR009011:Mannose-6-phosphate receptor, binding|	|GO:0005515:protein binding|GO:0016791:phosphoric monoester hydrolase activity|		|GO:0016311:dephosphorylation|
CNUS0000099920.1	Both	2	548	35	513	148.4	9.6	138.9	129.3	Up	0	499-547-35-512|281-1-0-1|	2	32	4	28	8.7	1.1	7.6	Up	3.2e-05	281-23-3-20|499-9-1-8|	aag:AaeL_AAEL003454	76	345	9e-94	Phocein protein, putative		|%IPR000319:Aspartate-semialdehyde dehydrogenase, conserved region :%IPR005301:Mob1/phocein|	|GO:0004073:aspartate-semialdehyde dehydrogenase activity|GO:0005515:protein binding|GO:0050661:NADP binding|		|GO:0006520:amino acid metabolic process|
CNUS0000104042.1	Both	8	505	15	490	136.8	4.1	132.7	128.6	Up	0	8923-351-5-346|8541-88-9-79|8177-30-0-30|7772-30-1-29|6826-3-0-3|6452-1-0-1|4084-1-0-1|3559-1-0-1|	5	298	2	296	80.7	0.5	80.1	Up	0	7580-2-0-2|7772-5-0-5|8177-23-1-22|8541-13-0-13|8923-255-1-254|	aga:AgaP_AGAP004637	67	296	1e-77	AGAP004637-PA		|%IPR007087:Zinc finger, C2H2-type :%IPR013087:Zinc finger, C2H2-type/integrase, DNA-binding|	|GO:0003676:nucleic acid binding|GO:0008270:zinc ion binding|	|GO:0005622:intracellular|
CNUS0000101315.1	Both	4	635	80	555	172.1	21.9	150.3	128.4	Up	0	1686-630-78-552|1207-3-0-3|564-1-1-0|164-1-1-0|	2	94	21	73	25.5	5.7	19.8	Up	0	564-2-0-2|1686-92-21-71|	xtr:549650	22	84.3	1e-14	exoc7; exocyst complex component 7		|%IPR004140:Exo70 exocyst complex subunit :|		|GO:0000145:exocyst|	|GO:0006887:exocytosis|
CNUS0000104116.1	Both	6	3014	1265	1749	819	345.5	473.5	128	Up	0	2143-1-1-0|877-2939-1236-1703|740-56-21-35|615-3-1-2|440-11-5-6|302-4-1-3|	5	100	80	20	27.3	21.9	5.4	Down	0	440-1-0-1|607-5-0-5|615-1-1-0|740-14-3-11|877-79-76-3|	gga:419796	66	195	5e-49	DLAT; dihydrolipoamide S-acetyltransferase (E2 component of pyruvate dehydrogenase complex) ; K00627 pyruvate dehydrogenase E2 component (dihydrolipoamide acetyltransferase) [EC:2.3.1.12]	|Metabolism; Carbohydrate Metabolism; Citrate cycle (TCA cycle)[PATH:ko00020-Map:ko00020];|Metabolism; Carbohydrate Metabolism; Glycolysis / Gluconeogenesis[PATH:ko00010-Map:ko00010];|Metabolism; Carbohydrate Metabolism; Pyruvate metabolism[PATH:ko00620-Map:ko00620];|	|%IPR001078:Catalytic domain of components of various dehydrogenase complexes :|	|GO:0008415:acyltransferase activity|		|GO:0008152:metabolic process|
CNUS0000098790.1	Both	1	1251	390	861	339.6	106.5	233.1	126.6	Up	0	848-1251-390-861|	1	151	87	64	41.1	23.8	17.3	Down	0.040207	848-151-87-64|	bfo:BRAFLDRAFT_88862	52	226	9e-58	hypothetical protein		|%IPR000245:ATPase, V0 complex, proteolipid subunit C, :%IPR002379:ATPase, F0/V0 complex, subunit C|	|GO:0046933:hydrogen ion transporting ATP synthase activity, rotational mechanism|GO:0046961:hydrogen ion transporting ATPase activity, rotational mechanism|	|GO:0016020:membrane|GO:0016021:integral to membrane|GO:0016469:proton-transporting two-sector ATPase complex|	|GO:0015986:ATP synthesis coupled proton transport|
CNUS0000095525.1	Both	6	2861	1192	1669	777.4	325.6	451.8	126.2	Up	0	980-2739-1130-1609|879-35-28-7|725-25-3-22|721-28-5-23|489-14-10-4|357-20-16-4|	6	586	379	207	159.6	103.5	56	Down	0	357-205-182-23|489-12-3-9|721-17-9-8|725-45-27-18|879-156-90-66|980-151-68-83|	tca:656063	54	114	2e-24	similar to CG5654-PA		|%IPR002059:Cold-shock protein, DNA-binding :%IPR011129:Cold shock protein|	|GO:0003676:nucleic acid binding|GO:0003677:DNA binding|		|GO:0006355:regulation of transcription, DNA-dependent|
CNUS0000096819.1	Both	5	921	228	693	249.9	62.3	187.6	125.3	Up	0	869-4-0-4|659-2-0-2|577-907-227-680|279-7-1-6|112-1-0-1|	3	87	29	58	23.6	7.9	15.7	Up	0.002943	112-7-1-6|279-11-3-8|577-69-25-44|
CNUS0000096608.1	Both	6	497	19	478	134.6	5.2	129.4	124.2	Up	0	3462-489-19-470|3247-2-0-2|2705-2-0-2|2176-1-0-1|1939-1-0-1|1190-2-0-2|	4	27	1	26	7.3	0.3	7	Up	2e-06	1597-1-0-1|2705-1-0-1|3216-18-0-18|3462-7-1-6|	fgr:FG06364.1	21	112	2e-22	hypothetical protein
CNUS0000101560.1	Both	7	519	30	489	140.6	8.2	132.4	124.2	Up	0	3035-497-21-476|2837-5-3-2|2740-2-1-1|2556-4-0-4|1479-7-4-3|1364-1-1-0|445-3-0-3|	5	50	10	40	13.6	2.7	10.8	Up	3.5e-05	445-3-2-1|536-2-0-2|2740-10-3-7|2837-1-0-1|3035-34-5-29|
CNUS0000095660.1	Both	6	623	82	541	168.9	22.4	146.5	124.1	Up	0	4276-1-1-0|1848-613-76-537|1636-5-1-4|1123-1-1-0|901-1-1-0|523-2-2-0|	4	29	14	15	7.9	3.8	4.1	Up	0.914691	852-2-1-1|1123-1-1-0|1589-11-6-5|1848-15-6-9|	ame:413012	61	645	0	similar to Putative Achaete Scute Target 1 CG6148-PB, isoform B		|%IPR000261:EPS15 homology (EH) :%IPR001401:Dynamin, GTPase region|	|GO:0003924:GTPase activity|GO:0005509:calcium ion binding|GO:0005525:GTP binding|
CNUS0000103134.1	Both	2	1589	563	1026	431.6	153.8	277.8	124	Up	0	817-283-122-161|424-1306-441-865|	2	73	1	72	19.8	0.3	19.5	Up	0	424-57-1-56|817-16-0-16|	tca:656683	49	132	2e-29	similar to ATP synthase delta chain, mitochondrial ; K02134 F-type H+-transporting ATPase subunit delta [EC:3.6.3.14]	|Human Diseases; Neurodegenerative Diseases; Alzheimer's disease[PATH:ko05010-Map:ko05010];|Human Diseases; Neurodegenerative Diseases; Huntington's disease[PATH:ko05016-Map:ko05016];|Human Diseases; Neurodegenerative Diseases; Parkinson's disease[PATH:ko05012-Map:ko05012];|Metabolism; Energy Metabolism; Oxidative phosphorylation[PATH:ko00190-Map:ko00190];|	|%IPR001469:ATPase, F1 complex, delta/epsilon subunit :|	|GO:0046933:hydrogen ion transporting ATP synthase activity, rotational mechanism|GO:0046961:hydrogen ion transporting ATPase activity, rotational mechanism|	|GO:0016469:proton-transporting two-sector ATPase complex|	|GO:0015986:ATP synthesis coupled proton transport|
CNUS0000102781.1	Both	1	760	153	607	206.1	41.8	164.3	122.5	Up	0	256-760-153-607|	1	16	2	14	4.3	0.5	3.8	Up	0.003261	256-16-2-14|	cin:100185938	72	182	3e-45	similar to yippee protein		|%IPR004910:Yippee-like protein :|
CNUS0000097460.1	Both	2	1107	326	781	300.5	89.1	211.4	122.3	Up	0	1744-1106-325-781|264-1-1-0|	5	21	11	10	5.7	3	2.7	Down	0.775544	127-1-1-0|1135-3-2-1|1693-13-6-7|1709-2-1-1|1744-2-1-1|	tca:660684	35	85.9	7e-15	similar to CG11771-PA ; K01414 oligopeptidase A [EC:3.4.24.70]	|Protein Families; Metabolism; Peptidases [BR:ko01002];|	|%IPR001567:Peptidase M3A and M3B, thimet/oligopeptidase F :|	|GO:0004222:metalloendopeptidase activity|		|GO:0006508:proteolysis|
CNUS0000096279.1	Both	7	929	238	691	252.1	65	187.1	122.1	Up	0	2449-12-2-10|2285-6-1-5|2191-1-1-0|1829-877-218-659|560-25-12-13|377-5-4-1|61-3-0-3|	6	83	6	77	22.5	1.6	20.8	Up	0	61-2-2-0|377-3-0-3|560-1-0-1|1829-73-3-70|2285-2-1-1|2449-2-0-2|	nve:NEMVE_v1g161336	30	266	2e-69	predicted protein ; K01464 dihydropyrimidinase [EC:3.5.2.2]	|Metabolism; Metabolism of Cofactors and Vitamins; Pantothenate andCoA biosynthesis [PATH:ko00770-Map:ko00770];|Metabolism; Metabolism of Other Amino Acids; beta-Alanine metabolism[PATH:ko00410-Map:ko00410];|Metabolism; Nucleotide Metabolism; Pyrimidine metabolism[PATH:ko00240-Map:ko00240];|Metabolism; Xenobiotics Biodegradation and Metabolism; Drugmetabolism - other enzymes [PATH:ko00983-Map:ko0…	|%IPR011059:Metal-dependent hydrolase, composite :%IPR013108:Amidohydrolase 3|	|GO:0016810:hydrolase activity, acting on carbon-nitrogen (but not peptide) bonds|
CNUS0000097576.1	Both	5	1975	759	1216	536.5	207.3	329.2	121.9	Up	0	1461-1922-729-1193|849-25-13-12|706-1-1-0|556-10-7-3|211-17-9-8|	4	209	85	124	56.8	23.2	33.6	Up	0.012862	211-19-7-12|556-39-15-24|849-43-33-10|1461-108-30-78|	tca:656435	54	408	1e-112	similar to transmembrane 9 superfamily protein member 4		|%IPR004240:Nonaspanin (TM9SF) :|		|GO:0016021:integral to membrane|
CNUS0000096451.1	Both	2	916	232	684	248.5	63.4	185.2	121.8	Up	0	202-914-231-683|77-2-1-1|	3	39	1	38	10.6	0.3	10.3	Up	0	77-34-1-33|158-1-0-1|202-4-0-4|	cpv:cgd2_740	49	102	7e-21	cut up CG6998-PA		|%IPR001372:Dynein light chain, type 1 :|	|GO:0003777:microtubule motor activity|	|GO:0005875:microtubule associated complex|	|GO:0007017:microtubule-based process|
CNUS0000096041.1	Both	10	1853	699	1154	503.4	190.9	312.4	121.5	Up	0	3308-1524-587-937|2699-300-89-211|2646-9-6-3|1715-3-3-0|1509-2-2-0|1218-4-3-1|1035-1-1-0|856-8-7-1|625-1-0-1|560-1-1-0|	10	357	259	98	97.3	70.7	26.5	Down	0	560-1-0-1|856-1-1-0|1084-3-3-0|1218-1-1-0|1509-5-2-3|1715-2-0-2|2423-26-3-23|2646-13-6-7|2699-3-0-3|3308-302-243-59|	oaa:100073630	40	529	1e-148	similar to acyl-CoA synthetase long-chain family member 4 ; K01897 long-chain acyl-CoA synthetase [EC:6.2.1.3]	|Cellular Processes; Endocrine System; Adipocytokine signalingpathway [PATH:ko04920-Map:ko04920];|Cellular Processes; Endocrine System; PPAR signaling pathway[PATH:ko03320-Map:ko03320];|Environmental Information Processing; Membrane Transport; Othertransporters|Metabolism; Lipid Metabolism; Fatty acid metabolism [PATH:ko00071-Map:ko00071];|	|%IPR000873:AMP-dependent synthetase and ligase :|	|GO:0003824:catalytic activity|		|GO:0008152:metabolic process|
CNUS0000101310.1	Both	6	1176	363	813	319.3	99.2	220.1	120.9	Up	0	1589-70-32-38|1137-1078-312-766|1012-14-13-1|743-3-2-1|727-4-2-2|43-7-2-5|	6	2187	1220	967	595	333.3	261.8	Down	0	32-3-3-0|43-1-1-0|727-4-3-1|1012-9-4-5|1137-9-8-1|1589-2161-1201-960|	bfo:BRAFLDRAFT_130949	26	177	9e-43	hypothetical protein ; K10424 dynactin 2	|Human Diseases; Neurodegenerative Diseases; Huntington's disease[PATH:ko05016-Map:ko05016];|Protein Families; Cellular Processes and Signaling; Cytoskeletonproteins [BR:ko04812];|	|%IPR006996:Dynamitin :|		|GO:0005869:dynactin complex|	|GO:0007017:microtubule-based process|
CNUS0000095409.1	Both	3	828	191	637	224.6	52.2	172.4	120.2	Up	0	1336-3-3-0|125-816-186-630|55-9-2-7|	4	204	71	133	55.4	19.4	36	Up	3.6e-05	55-7-7-0|125-13-11-2|831-5-3-2|1336-179-50-129|
CNUS0000102515.1	Both	1	604	80	524	163.7	21.9	141.9	120	Up	0	161-604-80-524|	2	2	0	2	0.5	0	0.5	Up		70-1-0-1|161-1-0-1|	cel:Y111B2A.15	38	70.9	2e-11	tpst-1; TyrosylProtein SulfoTransferase ; K01021 protein-tyrosine sulfotransferase [EC:2.8.2.20]	|Unclassified; Metabolism; Other enzymes|
CNUS0000101700.1	Both	3	2753	1150	1603	748.1	314.1	434	119.9	Up	0	1165-1-1-0|781-11-6-5|557-2741-1143-1598|	2	127	54	73	34.5	14.8	19.8	Up	0.128033	557-125-53-72|1165-2-1-1|	xtr:548939	47	141	8e-33	hypothetical protein LOC548939 ; K04797 prefoldin alpha subunit	|Protein Families; Genetic Information Processing; Chaperones andfolding catalysts [BR:ko03110];|	|%IPR004127:Prefoldin alpha-like :%IPR009053:Prefoldin|	|GO:0051082:unfolded protein binding|	|GO:0016272:prefoldin complex|	|GO:0006457:protein folding|
CNUS0000104930.1	Both	4	537	48	489	145.5	13.1	132.4	119.3	Up	0	3584-12-5-7|1001-514-42-472|866-3-0-3|373-8-1-7|	5	71	17	54	19.3	4.6	14.6	Up	2e-05	373-10-2-8|866-32-6-26|1001-22-9-13|1273-5-0-5|3584-2-0-2|	ame:724948	31	147	1e-33	similar to CG5645-PA		|%IPR007851:Kri1 :|
CNUS0000105369.1	Both	3	1768	661	1107	480.2	180.6	299.7	119.1	Up	0	815-20-11-9|699-1725-638-1087|302-23-12-11|	2	308	98	210	83.6	26.8	56.9	Up	0	302-96-34-62|699-212-64-148|
CNUS0000102139.1	Both	3	3178	1364	1814	863.7	372.6	491.1	118.5	Up	0	690-2967-1293-1674|483-109-46-63|252-102-25-77|	3	269	164	105	73.2	44.8	28.4	Down	0.000124	252-94-41-53|483-51-35-16|690-124-88-36|	ame:551901	38	128	1e-28	similar to eukaryotic translation initiation factor 4E ; K03259 translation initiation factor eIF-4E	|Cellular Processes; Endocrine System; Insulin signaling pathway[PATH:ko04910-Map:ko04910];|Environmental Information Processing; Signal Transduction; mTORsignaling pathway [PATH:ko04150-Map:ko04150];|Protein Families; Genetic Information Processing; Translationfactors [BR:ko03012];|	|%IPR001040:Eukaryotic translation initiation factor 4E (eIF-4E) :|	|GO:0003723:RNA binding|GO:0003743:translation initiation factor activity|	|GO:0005737:cytoplasm|	|GO:0006413:translational initiation|
CNUS0000100056.1	Both	6	857	209	648	232.5	57.1	175.4	118.3	Up	0	1102-351-80-271|1053-30-17-13|1018-6-3-3|687-465-107-358|311-4-1-3|237-1-1-0|	5	145	26	119	39.3	7.1	32.2	Up	0	184-4-3-1|687-12-0-12|1018-121-19-102|1053-5-2-3|1102-3-2-1|	bfo:BRAFLDRAFT_116434	59	283	4e-75	hypothetical protein		|%IPR000608:Ubiquitin-conjugating enzyme, E2 :|	|GO:0019787:small conjugating protein ligase activity|		|GO:0006464:protein modification process|GO:0006512:ubiquitin cycle|
CNUS0000099428.1	Both	7	710	137	573	192.5	37.4	155.1	117.7	Up	0	3298-1-1-0|1558-1-0-1|1273-524-67-457|488-181-67-114|421-1-1-0|334-1-0-1|301-1-1-0|	4	223	74	149	60.6	20.2	40.3	Up	2e-06	301-25-9-16|421-3-2-1|488-4-1-3|1273-191-62-129|	bfo:BRAFLDRAFT_261382	86	331	1e-89	hypothetical protein		|%IPR001806:Ras GTPase :%IPR005225:Small GTP-binding protein domain|	|GO:0005525:GTP binding|	|GO:0005622:intracellular|	|GO:0007264:small GTPase mediated signal transduction|
CNUS0000104841.1	Both	6	937	251	686	254.3	68.6	185.7	117.1	Up	0	1477-930-247-683|1403-3-1-2|1163-1-0-1|799-1-1-0|272-1-1-0|147-1-1-0|	6	21	17	4	5.7	4.6	1.1	Down	0.003683	272-1-0-1|722-4-4-0|1163-6-6-0|1339-4-4-0|1403-3-2-1|1477-3-1-2|	spu:589679	44	215	6e-54	hypothetical LOC589679		|%IPR007177:Protein of unknown function DUF367 :%IPR007209:Possible metal-binding region in RNase L inhibitor, RLI|
CNUS0000105899.1	Both	4	583	76	507	158	20.8	137.3	116.5	Up	0	985-562-58-504|911-13-10-3|332-7-7-0|258-1-1-0|	3	73	24	49	19.8	6.6	13.3	Up	0.005081	258-4-1-3|911-48-16-32|985-21-7-14|	bfo:BRAFLDRAFT_115184	67	209	3e-53	hypothetical protein ; K04676 SMAD, mothers against DPP 1/5/8	|Environmental Information Processing; Signal Transduction; TGF-betasignaling pathway [PATH:ko04350-Map:ko04350];|	|%IPR001132:MAD homology 2, Dwarfin-type :%IPR008984:SMAD/FHA|		|GO:0005622:intracellular|	|GO:0006355:regulation of transcription, DNA-dependent|
CNUS0000098603.1	Both	6	1162	365	797	315.5	99.7	215.8	116.1	Up	0	1926-6-4-2|1719-933-335-598|1522-28-7-21|1009-191-17-174|643-3-2-1|361-1-0-1|	5	261	27	234	70.7	7.4	63.3	Up	0	361-2-1-1|643-7-3-4|1009-9-1-8|1522-120-6-114|1719-123-16-107|
CNUS0000107357.1	Both	3	735	153	582	199.4	41.8	157.6	115.8	Up	0	1210-2-1-1|588-722-149-573|457-11-3-8|	2	158	95	63	43	26	17.1	Down	0.006333	457-34-14-20|588-124-81-43|	aag:AaeL_AAEL000383	34	116	5e-25	beta-1,3-galactosyltransferase brn		|%IPR002659:Glycosyl transferase, family 31 :|	|GO:0008378:galactosyltransferase activity|	|GO:0016020:membrane|	|GO:0006486:protein amino acid glycosylation|
CNUS0000102924.1	Both	5	963	267	696	261.4	72.9	188.4	115.5	Up	0	1754-183-28-155|1522-553-119-434|1488-28-26-2|1117-196-94-102|227-3-0-3|	6	238	43	195	64.5	11.7	52.8	Up	0	1054-124-31-93|1064-1-0-1|1117-1-0-1|1488-82-0-82|1522-10-0-10|1754-20-12-8|
CNUS0000104295.1	Both	4	507	40	467	137.4	10.9	126.4	115.5	Up	0	1030-503-39-464|825-2-1-1|430-1-0-1|122-1-0-1|	3	6	1	5	1.6	0.3	1.4	Up	0.11017	122-2-0-2|825-2-0-2|1030-2-1-1|	dre:553162	40	221	5e-56	hs6st1a; heparan sulfate 6-O-sulfotransferase 1a (EC:2.8.2.-); K02514 heparan sulfate 6-O-sulfotransferase HS6ST1 [EC:2.8.2.-]	|Metabolism; Glycan Biosynthesis and Metabolism; Glycan structures -Biosynthesis 1 [PATH:ko01030-Map:];|Metabolism; Glycan Biosynthesis and Metabolism; Heparan sulfatebiosynthesis [PATH:ko00534-Map:ko00534];|Protein Families; Metabolism; Glycosyltransferases [BR:ko01003];|	|%IPR010635:Heparan sulphate 6-sulphotransferase :|
CNUS0000106014.1	Both	2	613	93	520	166.2	25.4	140.8	115.4	Up	0	3441-27-16-11|777-586-77-509|	3	133	91	42	36.2	24.9	11.4	Down	1e-05	777-64-51-13|867-1-0-1|3441-68-40-28|	ptr:461810	42	139	1e-31	ANKRA2; ankyrin repeat, family A (RFXANK-like), 2		|%IPR002110:Ankyrin :|
CNUS0000100451.1	Both	3	1119	345	774	303.8	94.2	209.5	115.3	Up	0	1682-475-165-310|1654-444-145-299|369-200-35-165|	3	401	74	327	108.7	20.2	88.5	Up	0	369-69-20-49|1654-327-51-276|1682-5-3-2|	dsi:Dsim_GD19397	75	267	7e-70	GD19397 gene product from transcript GD19397-RA		|%IPR001806:Ras GTPase :%IPR002041:Ran GTPase|	|GO:0003924:GTPase activity|GO:0005515:protein binding|GO:0005524:ATP binding|GO:0005525:GTP binding|GO:0008134:transcription factor binding|	|GO:0005622:intracellular|	|GO:0006355:regulation of transcription, DNA-dependent|GO:0006886:intracellular protein transport|GO:0006913:nucleocytoplasmic transport|GO:0007165:signal transduction|GO:0007264:small GTPase mediated signal transduction|GO:0015031:protein transport|
CNUS0000105788.1	Both	3	433	4	429	117.2	1.1	116.1	115	Up	0	757-427-1-426|583-2-1-1|247-4-2-2|	2	11	0	11	3	0	3	Up	0.001081	583-7-0-7|757-4-0-4|
CNUS0000099091.1	Both	5	692	134	558	187.7	36.6	151.1	114.5	Up	0	4067-1-1-0|1474-666-114-552|1111-23-18-5|1072-1-0-1|776-1-1-0|	6	128	66	62	34.8	18	16.8	Down	0.603907	776-8-7-1|893-1-1-0|1022-6-3-3|1072-60-40-20|1111-12-7-5|1474-41-8-33|	bta:518045	67	203	2e-50	RBM8A; RNA binding motif protein 8A		|%IPR000504:RNA recognition motif, RNP-1 :%IPR008111:RNA binding motif protein 8|	|GO:0000166:nucleotide binding|GO:0003676:nucleic acid binding|GO:0003723:RNA binding|	|GO:0005634:nucleus|GO:0005737:cytoplasm|	|GO:0006396:RNA processing|
CNUS0000102968.1	Both	2	1144	361	783	310.6	98.6	212	113.4	Up	0	497-1134-354-780|320-10-7-3|	2	30	22	8	8.2	6	2.2	Down	0.008381	320-16-12-4|497-14-10-4|							|%IPR001012:UBX :%IPR006556:Protein of unknown function FAF1|
CNUS0000103052.1	Both	6	988	284	704	268.2	77.6	190.6	113	Up	0	2806-1-0-1|900-1-1-0|229-978-282-696|132-4-1-3|89-1-0-1|52-3-0-3|	4	33	7	26	9	1.9	7	Up	0.001264	52-15-2-13|89-3-1-2|116-4-0-4|229-11-4-7|							|%IPR006461:Protein of unknown function Cys-rich :%IPR007087:Zinc finger, C2H2-type|	|GO:0003676:nucleic acid binding|GO:0008270:zinc ion binding|	|GO:0005622:intracellular|
CNUS0000107199.1	Both	5	486	35	451	131.7	9.6	122.1	112.5	Up	0	2057-1-0-1|1122-465-22-443|1042-7-5-2|487-10-6-4|144-3-2-1|	4	80	50	30	21.8	13.7	8.1	Down	0.01793	144-29-19-10|487-16-14-2|1042-16-6-10|1122-19-11-8|	tad:TRIADDRAFT_64279	53	415	1e-114	hypothetical protein		|%IPR000994:Peptidase M24, catalytic core :%IPR004545:Proliferation-associated protein 1|	|GO:0008235:metalloexopeptidase activity|		|GO:0006508:proteolysis|
CNUS0000107918.1	Both	1	992	287	705	269.3	78.4	190.9	112.5	Up	0	4241-992-287-705|	1	46	29	17	12.5	7.9	4.6	Down	0.061681	4209-46-29-17|	dre:100147861	31	259	3e-67	similar to pol polyprotein		|%IPR001878:Zinc finger, CCHC-type :%IPR009007:Peptidase aspartic, catalytic|	|GO:0003676:nucleic acid binding|GO:0004190:aspartic-type endopeptidase activity|GO:0008270:zinc ion binding|		|GO:0006508:proteolysis|
CNUS0000106468.1	Both	7	1363	472	891	370.1	128.9	241.2	112.3	Up	0	1985-1-0-1|1451-1215-414-801|1258-87-27-60|853-41-18-23|613-15-12-3|467-2-0-2|256-2-1-1|	7	264	84	180	71.7	22.9	48.7	Up	0	93-5-1-4|256-5-3-2|467-12-10-2|613-2-0-2|853-26-9-17|1258-129-59-70|1451-85-2-83|	dwi:Dwil_GK13262	62	262	8e-69	GK13262 gene product from transcript GK13262-RA		|%IPR000719:Protein kinase, core :%IPR000961:Protein kinase, C-terminal|	|GO:0004672:protein kinase activity|GO:0004674:protein serine/threonine kinase activity|GO:0005524:ATP binding|		|GO:0006468:protein amino acid phosphorylation|
CNUS0000099886.1	Both	9	533	60	473	144.4	16.4	128.1	111.7	Up	0	1942-1-1-0|1553-1-1-0|1307-13-3-10|1198-10-7-3|1021-390-30-360|918-17-6-11|696-89-7-82|562-7-2-5|119-5-3-2|	7	395	190	205	107.4	51.9	55.5	Up	0.641962	119-2-1-1|562-10-7-3|696-14-5-9|918-196-97-99|1021-133-59-74|1198-17-0-17|1307-23-21-2|	ptr:465800	69	380	1e-104	PRPS1; phosphoribosyl pyrophosphate synthetase 1 ; K00948 ribose-phosphate pyrophosphokinase [EC:2.7.6.1]	|Metabolism; Carbohydrate Metabolism; Pentose phosphate pathway[PATH:ko00030-Map:ko00030];|Metabolism; Nucleotide Metabolism; Purine metabolism [PATH:ko00230-Map:ko00230];|	|%IPR000836:Phosphoribosyltransferase :%IPR005946:Ribose-phosphate pyrophosphokinase|	|GO:0000287:magnesium ion binding|GO:0004749:ribose phosphate diphosphokinase activity|		|GO:0009116:nucleoside metabolic process|GO:0009165:nucleotide biosynthetic process|
CNUS0000097039.1	Both	5	597	92	505	161.8	25.1	136.7	111.6	Up	0	1900-497-47-450|1698-75-38-37|1513-17-4-13|1249-7-3-4|177-1-0-1|	5	76	38	38	20.7	10.4	10.3	Down	0.898745	1149-7-7-0|1249-1-1-0|1513-25-8-17|1698-18-6-12|1900-25-16-9|	api:100164668	27	102	5e-20	similar to paramyosin, putative		|%IPR000719:Protein kinase, core :%IPR001245:Tyrosine protein kinase|	|GO:0004672:protein kinase activity|GO:0004713:protein-tyrosine kinase activity|GO:0005509:calcium ion binding|GO:0005524:ATP binding|		|GO:0006468:protein amino acid phosphorylation|
CNUS0000097349.1	Both	7	627	109	518	170	29.8	140.2	110.4	Up	0	2546-579-82-497|2445-14-3-11|2360-5-5-0|2254-3-2-1|1978-15-8-7|1515-5-5-0|513-6-4-2|	10	103	51	52	28	13.9	14.1	Up	0.960454	82-6-5-1|513-1-1-0|1321-5-3-2|1515-1-1-0|1875-2-1-1|1978-4-3-1|2254-42-12-30|2360-9-7-2|2445-15-11-4|2546-18-7-11|	dre:327372	37	344	8e-93	brd3a, brd3; bromodomain containing 3a		|%IPR001487:Bromodomain :|
CNUS0000100649.1	Both	6	2196	891	1305	596.7	243.4	353.3	109.9	Up	0	2102-7-6-1|1888-1842-676-1166|1534-276-167-109|1107-63-38-25|295-5-4-1|106-3-0-3|	6	316	270	46	86.2	73.8	12.5	Down	0	106-2-2-0|295-4-1-3|1107-35-29-6|1534-43-38-5|1888-231-200-31|2102-1-0-1|	mdo:100028151	36	380	1e-104	similar to Ribophorin I ; K00730 dolichyl-diphosphooligosaccharide--protein glycosyltransferase [EC:2.4.1.119]	|Metabolism; Glycan Biosynthesis and Metabolism; Glycan structures -Biosynthesis 1 [PATH:ko01030-Map:];|Metabolism; Glycan Biosynthesis and Metabolism; N-Glycanbiosynthesis [PATH:ko00510-Map:ko00510];|	|%IPR007676:Ribophorin I :|	|GO:0004579:dolichyl-diphosphooligosaccharide-protein glycotransferase activity|	|GO:0005783:endoplasmic reticulum|GO:0016021:integral to membrane|	|GO:0006486:protein amino acid glycosylation|
CNUS0000101289.1	Both	6	627	111	516	170	30.3	139.7	109.4	Up	0	5174-1-1-0|3499-588-102-486|2849-26-6-20|2500-8-2-6|1936-3-0-3|1307-1-0-1|	5	111	29	82	30.1	7.9	22.2	Up	1e-06	1864-4-0-4|1936-1-0-1|2500-4-0-4|2849-63-3-60|3499-39-26-13|	xla:379686	26	266	5e-69	hypothetical protein MGC68875		|%IPR001599:Alpha-2-macroglobulin :%IPR008930:Terpenoid cylases/protein prenyltransferase alpha-alpha toroid|	|GO:0004866:endopeptidase inhibitor activity|GO:0005515:protein binding|	|GO:0005576:extracellular region|
CNUS0000100840.1	Both	8	624	110	514	169.2	30	139.2	109.2	Up	0	3730-588-88-500|3470-3-3-0|3138-7-2-5|2806-4-3-1|2351-6-4-2|2188-2-1-1|1739-13-9-4|486-1-0-1|	10	91	52	39	24.8	14.2	10.6	Down	0.13302	486-1-1-0|673-1-0-1|1576-6-4-2|1739-1-1-0|2140-9-6-3|2806-23-3-20|3138-21-16-5|3452-20-13-7|3566-3-2-1|3730-6-6-0|	nve:NEMVE_v1g192152	79	378	1e-103	predicted protein ; K08958 casein kinase 1, gamma [EC:2.7.11.1]	|Environmental Information Processing; Signal Transduction; Hedgehogsignaling pathway [PATH:ko04340-Map:ko04340];|Protein Families; Metabolism; Protein kinases [BR:ko01001];|	|%IPR000719:Protein kinase, core :%IPR002290:Serine/threonine protein kinase|	|GO:0004672:protein kinase activity|GO:0004674:protein serine/threonine kinase activity|GO:0005524:ATP binding|		|GO:0006468:protein amino acid phosphorylation|
CNUS0000097566.1	Both	4	445	22	423	120.5	6	114.5	108.5	Up	0	514-412-8-404|437-19-10-9|142-13-3-10|118-1-1-0|	4	60	11	49	16.3	3	13.3	Up	2e-06	118-29-0-29|142-2-2-0|437-19-3-16|514-10-6-4|	dgr:Dgri_GH19980	48	188	1e-46	GH19980 gene product from transcript GH19980-RA		|%IPR001478:PDZ/DHR/GLGF :|	|GO:0005515:protein binding|
CNUS0000098363.1	Both	1	2974	1282	1692	808.3	350.2	458.1	107.9	Up	0	62-2974-1282-1692|	1	136	117	19	37.1	32	5.1	Down	0	62-136-117-19|
CNUS0000104739.1	Both	3	542	72	470	146.9	19.7	127.2	107.5	Up	0	509-529-67-462|215-11-4-7|141-2-1-1|	3	24	3	21	6.5	0.8	5.7	Up	0.000314	141-2-0-2|215-1-1-0|509-21-2-19|
CNUS0000099928.1	Both	1	767	185	582	208.1	50.5	157.6	107.1	Up	0	56-767-185-582|	1	21	0	21	5.7	0	5.7	Up	6e-06	56-21-0-21|
CNUS0000105349.1	Both	3	425	15	410	115.1	4.1	111	106.9	Up	0	1108-79-6-73|461-341-6-335|198-5-3-2|	3	93	0	93	25.2	0	25.2	Up	0	142-2-0-2|461-3-0-3|1108-88-0-88|	spu:591853	48	235	1e-60	hypothetical LOC591853		|%IPR007867:Glucose-methanol-choline oxidoreductase, C-terminal :|	|GO:0016614:oxidoreductase activity, acting on CH-OH group of donors|
CNUS0000105904.1	Both	2	638	121	517	173	33.1	140	106.9	Up	0	589-7-1-6|127-631-120-511|	3	31	23	8	8.4	6.3	2.2	Down	0.005508	127-28-21-7|416-2-2-0|485-1-0-1|
CNUS0000097850.1	Both	2	487	46	441	132	12.6	119.4	106.8	Up	0	1777-2-2-0|1646-485-44-441|	3	82	47	35	22.3	12.8	9.5	Down	0.144945	196-4-4-0|1646-77-42-35|1777-1-1-0|	bfo:BRAFLDRAFT_91024	60	605	1e-171	hypothetical protein ; K00036 glucose-6-phosphate 1-dehydrogenase [EC:1.1.1.49]	|Metabolism; Carbohydrate Metabolism; Pentose phosphate pathway[PATH:ko00030-Map:ko00030];|Metabolism; Metabolism of Other Amino Acids; Glutathione metabolism[PATH:ko00480-Map:ko00480];|
CNUS0000096198.1	Both	6	933	268	665	253.2	73.2	180	106.8	Up	0	639-28-10-18|364-678-236-442|342-174-10-164|158-50-11-39|100-2-1-1|71-1-0-1|	6	322	86	236	87.4	23.5	63.9	Up	0	71-38-14-24|100-1-0-1|158-10-1-9|342-258-65-193|364-6-4-2|639-9-2-7|	cme:CMT356C	50	101	1e-20	dynein light chain ; K10418 dynein light chain LC8-type	|Protein Families; Cellular Processes and Signaling; Cytoskeletonproteins [BR:ko04812];|	|%IPR001372:Dynein light chain, type 1 :|	|GO:0003777:microtubule motor activity|	|GO:0005875:microtubule associated complex|	|GO:0007017:microtubule-based process|
CNUS0000101947.1	Both	13	851	228	623	230.9	62.3	168.7	106.4	Up	0	4838-1-1-0|2787-776-190-586|2746-12-5-7|2737-3-3-0|2493-37-20-17|2240-9-4-5|2040-3-1-2|1940-1-0-1|1835-2-1-1|960-1-0-1|775-1-0-1|372-3-2-1|249-2-1-1|	8	95	30	65	25.8	8.2	17.6	Up	0.000562	249-4-0-4|1835-8-0-8|1940-6-1-5|2040-4-1-3|2240-44-5-39|2493-8-5-3|2737-19-16-3|2787-2-2-0|	tca:662983	28	254	2e-65	similar to CG13907-PA		|%IPR011701:Major facilitator superfamily MFS-1 :|
CNUS0000099229.1	Both	1	2722	1161	1561	739.7	317.1	422.6	105.5	Up	0	733-2722-1161-1561|	1	544	405	139	148.3	110.6	37.6	Down	0	733-544-405-139|	nve:NEMVE_v1g243859	81	316	4e-85	predicted protein ; K04513 Ras homolog gene family, member A	|Cellular Processes; Cell Communication; Adherens junction[PATH:ko04520-Map:ko04520];|Cellular Processes; Cell Communication; Focal adhesion[PATH:ko04510-Map:ko04510];|Cellular Processes; Cell Communication; Tight junction[PATH:ko04530-Map:ko04530];|Cellular Processes; Cell Motility; Regulation of actin cytoskeleton[PATH:ko04810-Map:ko04810];|Cellular Processes; Development; Axon guidance [PATH:k…	|%IPR001806:Ras GTPase :%IPR003577:Ras small GTPase, Ras type|	|GO:0005525:GTP binding|	|GO:0005622:intracellular|	|GO:0007264:small GTPase mediated signal transduction|GO:0015031:protein transport|
CNUS0000106986.1	Both	1	1250	429	821	339.4	117.2	222.3	105.1	Up	0	290-1250-429-821|	1	51	25	26	13.9	6.8	7	Up	0.971428	290-51-25-26|	spu:594183	51	111	1e-23	similar to Trafficking protein particle complex 6b		|%IPR007194:Transport protein particle (TRAPP) component, Bet3 :|
CNUS0000099350.1	Both	4	471	42	429	127.6	11.5	116.1	104.6	Up	0	1330-431-32-399|997-37-8-29|848-2-2-0|203-1-0-1|	4	95	50	45	25.8	13.7	12.2	Down	0.51223	203-1-0-1|778-1-0-1|997-2-0-2|1330-91-50-41|	tad:TRIADDRAFT_19874	34	179	3e-43	hypothetical protein		|%IPR001680:WD40 repeat :%IPR011046:WD40 repeat-like|
CNUS0000105285.1	Both	3	444	29	415	120.3	7.9	112.3	104.4	Up	0	838-441-27-414|822-1-1-0|608-2-1-1|	3	13	10	3	3.5	2.7	0.8	Down	0.046118	307-4-3-1|608-8-6-2|793-1-1-0|	dmo:Dmoj_GI11809	45	93.2	9e-18	GI11809 gene product from transcript GI11809-RA		|%IPR000340:Protein-tyrosine phosphatase, dual specificity :%IPR000387:Protein-tyrosine phosphatase, Tyr-specific/dual-specificity type|	|GO:0004725:protein tyrosine phosphatase activity|GO:0008138:protein tyrosine/serine/threonine phosphatase activity|GO:0016791:phosphoric monoester hydrolase activity|		|GO:0006470:protein amino acid dephosphorylation|GO:0016311:dephosphorylation|
CNUS0000104130.1	Both	4	3409	1505	1904	926.6	411.1	515.5	104.4	Up	0	952-3233-1466-1767|645-151-26-125|568-16-10-6|312-9-3-6|	6	197	22	175	53.4	6	47.4	Up	0	276-67-5-62|312-2-1-1|467-8-2-6|558-11-6-5|645-18-6-12|952-91-2-89|	mmu:108735	59	194	1e-48	Sft2d2; SFT2 domain containing 2		|%IPR011691:SFT2-like :|
CNUS0000107676.1	Both	2	477	46	431	129.2	12.6	116.7	104.1	Up	0	411-461-43-418|310-16-3-13|	2	70	9	61	19	2.5	16.5	Up	0	258-43-2-41|411-27-7-20|
CNUS0000096985.1	Both	5	891	253	638	241.8	69.1	172.7	103.6	Up	0	2718-1-0-1|1603-866-241-625|1472-14-7-7|499-9-5-4|377-1-0-1|	5	59	32	27	16.1	8.7	7.3	Down	0.445361	377-2-0-2|409-2-0-2|499-1-1-0|1472-27-12-15|1603-27-19-8|	spu:765487	22	92.4	4e-17	similar to CHMP family, member 7		|%IPR005024:Snf7 :|			|GO:0015031:protein transport|
CNUS0000106555.1	Both	5	1387	500	887	376.7	136.6	240.1	103.5	Up	0	2090-1-0-1|1747-1-0-1|1281-5-0-5|388-1378-500-878|263-2-0-2|	4	77	20	57	20.9	5.5	15.4	Up	4.3e-05	187-9-7-2|388-5-4-1|1281-62-9-53|2044-1-0-1|							|%IPR000504:RNA recognition motif, RNP-1 :%IPR012677:Nucleotide-binding, alpha-beta plait|	|GO:0000166:nucleotide binding|GO:0003676:nucleic acid binding|
CNUS0000101501.1	Both	6	903	260	643	245.1	71	174.1	103.1	Up	0	2696-176-85-91|2431-710-167-543|1819-9-3-6|1216-6-3-3|603-1-1-0|385-1-1-0|	5	79	34	45	21.5	9.3	12.2	Up	0.267815	603-1-0-1|1216-9-2-7|1819-17-9-8|2431-26-6-20|2696-26-17-9|	aag:AaeL_AAEL004790	48	570	1e-160	ubiquitin-protein ligase ; K10588 ubiquitin-protein ligase E3 B [EC:6.3.2.19]	|Genetic Information Processing; Folding, Sorting and Degradation;Ubiquitin mediated proteolysis [PATH:ko04120-Map:ko04120];|Protein Families; Genetic Information Processing; Ubiquitin system[BR:ko04121];|	|%IPR000569:HECT :|	|GO:0004842:ubiquitin-protein ligase activity|	|GO:0005622:intracellular|	|GO:0006464:protein modification process|GO:0006512:ubiquitin cycle|
CNUS0000104386.1	Both	2	401	11	390	108.6	3	105.6	102.6	Up	0	910-399-11-388|900-2-0-2|	2	37	8	29	10	2.2	7.9	Up	0.000768	900-36-8-28|910-1-0-1|	bmy:Bm1_48560	79	136	3e-31	Dual specificity mitogen-activated protein kinase kinase mek-2		|%IPR000719:Protein kinase, core :%IPR002290:Serine/threonine protein kinase|	|GO:0004672:protein kinase activity|GO:0004674:protein serine/threonine kinase activity|GO:0005524:ATP binding|		|GO:0006468:protein amino acid phosphorylation|
CNUS0000096359.1	Both	3	462	42	420	125.2	11.5	113.7	102.2	Up	0	1117-456-37-419|996-5-5-0|236-1-0-1|	3	43	10	33	11.7	2.7	8.9	Up	0.000644	236-1-1-0|996-16-0-16|1117-26-9-17|
CNUS0000104091.1	Both	3	560	91	469	151.8	24.9	127	102.1	Up	0	1143-30-23-7|515-529-68-461|492-1-0-1|	7	41	10	31	11.1	2.7	8.4	Up	0.001439	208-22-2-20|244-1-1-0|492-11-3-8|927-2-2-0|979-2-1-1|1027-1-0-1|1143-2-1-1|	cin:100175260	54	80.1	3e-14	similar to cAMP-regulated phosphoprotein 19b		|%IPR006760:cAMP-regulated phosphoprotein/endosulphine conserved region :|
CNUS0000106078.1	Both	1	434	29	405	117.6	7.9	109.6	101.7	Up	0	360-434-29-405|	1	78	16	62	21.2	4.4	16.8	Up	0	360-78-16-62|
CNUS0000104985.1	Both	3	1135	378	757	308.2	103.3	204.9	101.6	Up	0	585-1079-346-733|504-27-26-1|44-29-6-23|	2	52	38	14	14.2	10.4	3.8	Down	0.000595	44-42-32-10|585-10-6-4|	ptr:468267	32	87	5e-16	TMEM106A; transmembrane protein 106A		|%IPR009790:Protein of unknown function DUF1356 :|
CNUS0000101858.1	Both	4	1324	474	850	359.6	129.5	230.1	100.6	Up	0	1314-1248-456-792|1021-68-15-53|664-4-0-4|363-4-3-1|	4	46	6	40	12.5	1.6	10.8	Up	1e-06	140-2-0-2|664-12-4-8|1021-12-2-10|1314-20-0-20|	gga:419756	40	113	2e-23	MIZF; MBD2-interacting zinc finger		|%IPR007087:Zinc finger, C2H2-type :%IPR015880:Zinc finger, C2H2-like|	|GO:0003676:nucleic acid binding|GO:0008270:zinc ion binding|	|GO:0005622:intracellular|
CNUS0000105588.1	Both	5	668	148	520	181.2	40.4	140.8	100.4	Up	0	1525-399-56-343|1032-237-80-157|961-14-12-2|857-2-0-2|62-16-0-16|	4	87	34	53	23.6	9.3	14.3	Up	0.057264	857-44-17-27|961-10-0-10|1032-25-13-12|1525-8-4-4|
CNUS0000097833.1	Both	2	433	31	402	117.3	8.5	108.8	100.3	Up	0	202-425-30-395|121-8-1-7|	2	287	17	270	77.7	4.6	73.1	Up	0	121-61-11-50|202-226-6-220|	ppp:PHYPADRAFT_142110	73	141	1e-32	hypothetical protein		|%IPR001372:Dynein light chain, type 1 :|	|GO:0003777:microtubule motor activity|	|GO:0005875:microtubule associated complex|	|GO:0007017:microtubule-based process|
CNUS0000098032.1	Both	5	542	86	456	146.9	23.5	123.4	99.9	Up	0	1379-138-44-94|1228-376-29-347|1147-17-11-6|781-10-2-8|286-1-0-1|	3	49	26	23	13.3	7.1	6.2	Down	0.59555	1147-10-1-9|1228-22-15-7|1379-17-10-7|	dre:327399	49	120	6e-26	tnfaip1; tumor necrosis factor, alpha-induced protein 1 (endothelial)		|%IPR001865:Ribosomal protein S2 :|	|GO:0003735:structural constituent of ribosome|	|GO:0005622:intracellular|GO:0005840:ribosome|	|GO:0006412:translation|
CNUS0000106164.1	Both	3	461	46	415	124.9	12.6	112.3	99.7	Up	0	694-412-36-376|656-6-4-2|484-43-6-37|	4	92	34	58	25	9.3	15.7	Up	0.018142	385-21-0-21|484-8-4-4|656-39-25-14|694-24-5-19|
CNUS0000100924.1	Both	8	913	272	641	247.8	74.3	173.5	99.2	Up	0	3913-523-140-383|3711-1-1-0|3163-351-116-235|3042-12-2-10|2908-21-12-9|2770-3-0-3|1271-1-1-0|1055-1-0-1|	11	432	146	286	117.3	39.9	77.4	Up	0	472-1-0-1|1055-1-0-1|2104-1-0-1|2422-1-0-1|2749-3-0-3|2908-6-0-6|3042-11-3-8|3163-40-6-34|3596-155-87-68|3711-113-33-80|3913-100-17-83|	ptm:GSPATT00000648001	21	90.1	5e-16	hypothetical protein		|%IPR002052:N-6 Adenine-specific DNA methylase :|	|GO:0003676:nucleic acid binding|GO:0008168:methyltransferase activity|		|GO:0032259:methylation|
CNUS0000101227.1	Both	4	607	120	487	164.6	32.8	131.8	99	Up	0	628-592-112-480|558-2-2-0|307-12-6-6|90-1-0-1|	5	54	15	39	14.7	4.1	10.6	Up	0.001582	90-5-0-5|96-1-0-1|307-8-3-5|558-26-8-18|628-14-4-10|	xla:414684	39	91.7	9e-18	hypothetical protein MGC82293 ; K00799 glutathione S-transferase [EC:2.5.1.18]	|Metabolism; Metabolism of Other Amino Acids; Glutathione metabolism[PATH:ko00480-Map:ko00480];|Metabolism; Xenobiotics Biodegradation and Metabolism; Drugmetabolism - cytochrome P450 [PATH:ko00982-Map:ko00982];|Metabolism; Xenobiotics Biodegradation and Metabolism; Metabolism ofxenobiotics by cytochrome P450 [PATH:ko00980-Map:ko00980];|	|%IPR001129:Membrane-associated proteins in eicosanoid and glutathione metabolism (MAPEG) :|
CNUS0000103978.1	Both	6	2173	900	1273	590.5	245.8	344.6	98.8	Up	0	605-2027-779-1248|567-66-56-10|232-67-56-11|101-7-4-3|91-4-4-0|27-2-1-1|	5	194	105	89	52.8	28.7	24.1	Down	0.176234	27-32-22-10|91-7-5-2|232-25-5-20|567-93-52-41|605-37-21-16|							|%IPR015096:Region of unknown function DUF1897 :|
CNUS0000102078.1	Both	1	409	22	387	110.8	6	104.8	98.8	Up	0	316-409-22-387|	1	17	6	11	4.6	1.6	3	Up	0.249053	316-17-6-11|							|%IPR001388:Synaptobrevin :|		|GO:0016021:integral to membrane|	|GO:0016192:vesicle-mediated transport|
CNUS0000100714.1	Both	4	379	8	371	102.6	2.2	100.4	98.2	Up	0	3618-341-5-336|2931-31-0-31|2836-6-3-3|2382-1-0-1|	7	19	4	15	5.2	1.1	4.1	Up	0.013883	185-6-1-5|928-1-1-0|1884-1-0-1|2082-1-0-1|2836-2-0-2|2931-1-1-0|3618-7-1-6|	bfo:BRAFLDRAFT_278347	62	1425	0	hypothetical protein ; K01959 pyruvate carboxylase subunit A [EC:6.4.1.1]; K01960 pyruvate carboxylase subunit B [EC:6.4.1.1]	|Metabolism; Amino Acid Metabolism; Alanine and aspartate metabolism[PATH:ko00252-Map:ko00252];|Metabolism; Carbohydrate Metabolism; Citrate cycle (TCA cycle)[PATH:ko00020-Map:ko00020];|Metabolism; Carbohydrate Metabolism; Pyruvate metabolism[PATH:ko00620-Map:ko00620];|	|%IPR000089:Biotin/lipoyl attachment :%IPR000891:Pyruvate carboxyltransferase|	|GO:0003824:catalytic activity|GO:0004736:pyruvate carboxylase activity|GO:0005524:ATP binding|GO:0009374:biotin binding|GO:0016874:ligase activity|	|GO:0005737:cytoplasm|	|GO:0006094:gluconeogenesis|GO:0008152:metabolic process|
CNUS0000098143.1	Both	3	783	210	573	212.5	57.4	155.1	97.7	Up	0	2734-781-209-572|2205-1-1-0|1717-1-0-1|	2	24	18	6	6.5	4.9	1.6	Down	0.011692	1287-1-1-0|1904-23-17-6|	ssc:100155927	32	160	3e-37	similar to Solute carrier family 29 (nucleoside transporters), member 1		|%IPR000195:RabGAP/TBC :%IPR000719:Protein kinase, core|	|GO:0004672:protein kinase activity|GO:0004674:protein serine/threonine kinase activity|GO:0005097:Rab GTPase activator activity|GO:0005337:nucleoside transmembrane transporter activity|GO:0005524:ATP binding|	|GO:0005622:intracellular|GO:0016020:membrane|	|GO:0006468:protein amino acid phosphorylation|GO:0006810:transport|GO:0032313:regulation of Rab GTPase activity|
CNUS0000096953.1	Both	2	584	112	472	158.4	30.6	127.8	97.2	Up	0	314-582-110-472|184-2-2-0|	2	8	5	3	2.2	1.4	0.8	Down	0.454177	184-7-5-2|314-1-0-1|
CNUS0000105180.1	Both	3	483	63	420	130.9	17.2	113.7	96.5	Up	0	1815-471-59-412|975-11-4-7|204-1-0-1|	4	57	9	48	15.5	2.5	13	Up	0	747-6-2-4|836-2-1-1|975-1-0-1|1815-48-6-42|	dsi:Dsim_GD18674	28	133	1e-29	GD18674 gene product from transcript GD18674-RA		|%IPR001359:Synapsin :%IPR013816:ATP-grasp fold, subdomain 2|	|GO:0003824:catalytic activity|GO:0005524:ATP binding|	|GO:0008021:synaptic vesicle|	|GO:0007269:neurotransmitter secretion|
CNUS0000101430.1	Both	5	618	131	487	167.6	35.8	131.8	96	Up	0	2823-2-0-2|1860-2-0-2|1237-2-0-2|269-609-128-481|66-3-3-0|	3	23	10	13	6.3	2.7	3.5	Up	0.578464	33-1-0-1|66-5-3-2|269-17-7-10|	nve:NEMVE_v1g166138	44	242	1e-62	predicted protein ; K01092 myo-inositol-1(or 4)-monophosphatase [EC:3.1.3.25]	|Environmental Information Processing; Signal Transduction;Phosphatidylinositol signaling system [PATH:ko04070-Map:ko04070];|Metabolism; Biosynthesis of Secondary Metabolites; Streptomycinbiosynthesis [PATH:ko00521-Map:ko00521];|Metabolism; Carbohydrate Metabolism; Inositol phosphate metabolism[PATH:ko00562-Map:ko00562];|	|%IPR000760:Inositol monophosphatase :|	|GO:0004437:inositol or phosphatidylinositol phosphatase activity|
CNUS0000103386.1	Both	7	678	162	516	183.9	44.3	139.7	95.4	Up	0	4058-507-58-449|4014-60-46-14|3952-60-32-28|3851-31-14-17|3307-10-4-6|2678-9-7-2|1325-1-1-0|	9	305	53	252	82.7	14.5	68.2	Up	0	87-2-0-2|818-1-1-0|1325-1-1-0|3271-29-12-17|3307-1-0-1|3851-194-9-185|3952-56-16-40|4014-19-13-6|4058-2-1-1|							|%IPR001092:Basic helix-loop-helix dimerisation region bHLH :%IPR011598:Helix-loop-helix DNA-binding|	|GO:0030528:transcription regulator activity|	|GO:0005634:nucleus|	|GO:0045449:regulation of transcription|
CNUS0000097007.1	Both	7	467	58	409	126.6	15.8	110.7	94.9	Up	0	2583-446-45-401|2467-5-3-2|1888-7-5-2|1784-1-1-0|1195-5-2-3|1013-2-1-1|389-1-1-0|	7	31	17	14	8.4	4.6	3.8	Down	0.535155	389-2-1-1|844-1-0-1|1607-2-1-1|1888-5-2-3|2380-17-13-4|2467-1-0-1|2583-3-0-3|	aga:AgaP_AGAP011271	42	266	4e-69	AGAP011271-PA		|%IPR000150:Cof protein :%IPR001757:ATPase, P-type, K/Mg/Cd/Cu/Zn/Na/Ca/Na/H-transporter|	|GO:0005524:ATP binding|GO:0015662:ATPase activity, coupled to transmembrane movement of ions, phosphorylative mechanism|GO:0016787:hydrolase activity|	|GO:0016020:membrane|	|GO:0006810:transport|GO:0008152:metabolic process|
CNUS0000100816.1	Both	6	1031	339	692	279.9	92.6	187.3	94.7	Up	0	2816-1-1-0|1083-25-10-15|759-996-321-675|613-3-1-2|283-2-2-0|271-4-4-0|	3	30	18	12	8.2	4.9	3.2	Down	0.239778	271-9-7-2|613-13-10-3|759-8-1-7|	tad:TRIADDRAFT_20245	54	309	1e-82	hypothetical protein		|%IPR006314:Dyp-type peroxidase :|
CNUS0000099332.1	Both	4	823	236	587	223.4	64.5	158.9	94.4	Up	0	2763-1-0-1|1715-2-1-1|304-818-233-585|161-2-2-0|	3	21	10	11	5.7	2.7	3	Up	0.87969	91-5-4-1|141-7-1-6|304-9-5-4|
CNUS0000102842.1	Both	2	1280	464	816	347.7	126.7	220.9	94.2	Up	0	350-1243-446-797|255-37-18-19|	2	302	49	253	81.9	13.4	68.5	Up	0	255-253-35-218|350-49-14-35|	dre:550572	47	119	3e-26	zgc:110674
CNUS0000096798.1	Both	1	588	120	468	159.5	32.8	126.7	93.9	Up	0	391-588-120-468|	1	2	1	1	0.5	0.3	0.3	Down		391-2-1-1|	dan:Dana_GF18834	52	93.6	3e-18	GF18834 gene product from transcript GF18834-RA		|%IPR001648:Ribosomal protein S18 :|	|GO:0003735:structural constituent of ribosome|	|GO:0005622:intracellular|GO:0005840:ribosome|	|GO:0006412:translation|
CNUS0000095934.1	Both	3	740	196	544	200.8	53.5	147.3	93.8	Up	0	1207-1-1-0|257-733-195-538|154-6-0-6|	2	101	12	89	27.4	3.3	24.1	Up	0	154-89-9-80|257-12-3-9|							|%IPR000010:Proteinase inhibitor I25, cystatin :|	|GO:0004869:cysteine protease inhibitor activity|
CNUS0000101608.1	Both	11	565	109	456	153.2	29.8	123.4	93.6	Up	0	4074-4-0-4|3981-15-0-15|3899-60-18-42|3599-324-71-253|3535-15-1-14|3242-131-18-113|2848-6-0-6|2188-1-0-1|1441-1-0-1|659-2-0-2|263-6-1-5|	7	32	13	19	8.7	3.6	5.1	Up	0.327952	263-2-0-2|1135-1-0-1|1441-1-0-1|2188-4-0-4|3242-13-8-5|3535-10-5-5|3899-1-0-1|	gga:420534	41	825	0	ABCB1; ATP-binding cassette, sub-family B (MDR/TAP), member 1 ; K05659 ATP-binding cassette, subfamily B (MDR/TAP), member 4	|Environmental Information Processing; Membrane Transport; ABCtransporters [PATH:ko02010-Map:ko02010];|Protein Families; Cellular Processes and Signaling; Transporters[BR:ko02000];|	|%IPR001140:ABC transporter, transmembrane region :%IPR003439:ABC transporter related|	|GO:0000166:nucleotide binding|GO:0005524:ATP binding|GO:0016887:ATPase activity|GO:0017111:nucleoside-triphosphatase activity|GO:0042626:ATPase activity, coupled to transmembrane movement of substances|	|GO:0016021:integral to membrane|	|GO:0006810:transport|
CNUS0000101541.1	Both	5	664	159	505	180.1	43.4	136.7	93.3	Up	0	1884-657-158-499|1107-1-0-1|689-3-1-2|530-1-0-1|178-2-0-2|	6	45	21	24	12.2	5.7	6.5	Up	0.726809	178-4-1-3|530-3-1-2|1107-1-0-1|1213-3-0-3|1288-1-1-0|1884-33-18-15|							|%IPR003137:Protease-associated PA :|
CNUS0000104087.1	Both	6	610	134	476	165.5	36.6	128.9	92.3	Up	0	1619-499-116-383|1565-5-4-1|1286-92-7-85|1160-5-1-4|850-4-3-1|71-5-3-2|	5	343	73	270	93	19.9	73.1	Up	0	850-6-0-6|1160-15-3-12|1286-81-32-49|1565-88-34-54|1619-153-4-149|	mmu:19230	39	250	8e-65	Twf1; twinfilin, actin-binding protein, homolog 1 (Drosophila) ; K08870 PTK9 protein tyrosine kinase 9	|Protein Families; Metabolism; Protein kinases [BR:ko01001];|	|%IPR002108:Actin-binding, cofilin/tropomyosin type :|	|GO:0003779:actin binding|	|GO:0005622:intracellular|
CNUS0000099334.1	Both	5	1137	398	739	308.8	108.7	200.1	91.4	Up	0	3077-2-2-0|2106-2-2-0|1064-1118-387-731|973-13-5-8|518-2-2-0|	5	19	6	13	5.2	1.6	3.5	Up	0.122953	337-5-2-3|778-4-2-2|973-1-1-0|1064-8-0-8|2106-1-1-0|	spu:590274	31	121	3e-26	similar to glucose transporter ; K07299 MFS transporter, SP family, solute carrier family 2 (facilitated glucose transporter), member 1	|Cellular Processes; Endocrine System; Adipocytokine signalingpathway [PATH:ko04920-Map:ko04920];|Human Diseases; Cancers; Renal cell carcinoma [PATH:ko05211-Map:ko05211];|Protein Families; Cellular Processes and Signaling; Transporters[BR:ko02000];|	|%IPR003663:Sugar transporter :%IPR005828:General substrate transporter|	|GO:0005215:transporter activity|GO:0005351:sugar:hydrogen ion symporter activity|	|GO:0016020:membrane|GO:0016021:integral to membrane|	|GO:0006810:transport|GO:0008643:carbohydrate transport|
CNUS0000096142.1	Both	5	599	131	468	162.5	35.8	126.7	90.9	Up	0	2315-2-2-0|2101-24-13-11|1546-571-115-456|1411-1-0-1|1178-1-1-0|	8	46	22	24	12.5	6	6.5	Up	0.844658	565-1-1-0|762-5-2-3|1178-12-8-4|1315-5-3-2|1411-4-2-2|1546-5-3-2|2101-13-3-10|2315-1-0-1|	spu:587839	34	157	1e-36	similar to RNA pseudouridylate synthase domain containing 4		|%IPR006145:Pseudouridine synthase :|	|GO:0003723:RNA binding|GO:0009982:pseudouridine synthase activity|		|GO:0001522:pseudouridine synthesis|
CNUS0000100755.1	Both	1	391	28	363	105.9	7.6	98.3	90.7	Up	0	367-391-28-363|	1	13	12	1	3.5	3.3	0.3	Down	0.00191	367-13-12-1|	mdo:100010306	40	83.2	3e-15	similar to P53 and DNA damage regulated 1		|%IPR009053:Prefoldin :|
CNUS0000100005.1	Both	8	1636	648	988	444.5	177	267.5	90.5	Up	0	2582-52-20-32|2437-74-34-40|2257-152-57-95|2186-1088-442-646|1873-258-91-167|1809-4-1-3|1465-6-3-3|882-2-0-2|	7	661	140	521	179.3	38.2	141	Up	0	882-17-5-12|1465-24-8-16|1809-6-2-4|1873-3-0-3|2186-565-103-462|2257-13-11-2|2437-33-11-22|	bfo:BRAFLDRAFT_230158	40	333	1e-89	hypothetical protein		|%IPR002293:Amino acid/polyamine transporter I :%IPR004841:Amino acid permease-associated region|	|GO:0015171:amino acid transmembrane transporter activity|	|GO:0016020:membrane|	|GO:0006810:transport|GO:0006865:amino acid transport|
CNUS0000098015.1	Both	2	829	247	582	225	67.5	157.6	90.1	Up	0	1184-693-126-567|497-136-121-15|	1	19	4	15	5.2	1.1	4.1	Up	0.013883	497-19-4-15|	mdo:100024407	49	372	1e-101	hypothetical protein LOC100024407 ; K03250 translation initiation factor eIF-3 subunit 6	|Protein Families; Genetic Information Processing; Translationfactors [BR:ko03012];|Protein Families; Genetic Information Processing; Ubiquitin system[BR:ko04121];|	|%IPR000717:Proteasome component region PCI :|
CNUS0000104824.1	Both	7	785	225	560	213.1	61.5	151.6	90.1	Up	0	2448-1-0-1|2371-1-1-0|1742-13-5-8|1470-3-3-0|419-763-213-550|255-3-2-1|166-1-1-0|	6	41	21	20	11.2	5.7	5.4	Down	0.802854	166-15-6-9|255-3-1-2|419-18-12-6|1287-2-0-2|1412-1-1-0|1742-2-1-1|							|%IPR000301:CD9/CD37/CD63 antigen :|		|GO:0016021:integral to membrane|
CNUS0000101010.1	Both	2	481	76	405	130.4	20.8	109.6	88.8	Up	0	1257-2-2-0|164-479-74-405|	1	42	9	33	11.4	2.5	8.9	Up	0.000307	164-42-9-33|
CNUS0000107323.1	Both	1	339	6	333	91.8	1.6	90.2	88.6	Up	0	271-339-6-333|	2	33	7	26	9	1.9	7	Up	0.001264	195-31-6-25|271-2-1-1|	mdo:100011778	41	92	8e-18	similar to tRNA-guanine transglycosylase ; K00773 queuine tRNA-ribosyltransferase [EC:2.4.2.29]	|Genetic Information Processing; Translation; Other translationproteins|	|%IPR002616:Queuine/other tRNA-ribosyltransferase :|	|GO:0008479:queuine tRNA-ribosyltransferase activity|		|GO:0006400:tRNA modification|GO:0008616:queuosine biosynthetic process|
CNUS0000103250.1	Both	4	763	217	546	207.1	59.3	147.8	88.5	Up	0	2326-1-0-1|699-80-25-55|369-664-177-487|300-18-15-3|	3	74	25	49	20.1	6.8	13.3	Up	0.007701	300-59-17-42|369-13-8-5|699-2-0-2|
CNUS0000105954.1	Both	5	576	125	451	156.2	34.1	122.1	88	Up	0	1021-381-29-352|430-180-93-87|424-1-0-1|181-13-2-11|86-1-1-0|	5	81	8	73	21.9	2.2	19.8	Up	0	86-3-2-1|166-5-0-5|424-17-0-17|430-7-1-6|1021-49-5-44|	xtr:549599	41	196	1e-48	aqp3; aquaporin 3 (Gill blood group) ; K09876 aquaporin-3	|Protein Families; Cellular Processes and Signaling; Receptors andchannels [BR:ko04000];|	|%IPR000425:Major intrinsic protein :|	|GO:0005215:transporter activity|	|GO:0016020:membrane|	|GO:0006810:transport|
CNUS0000106196.1	Both	4	532	103	429	144.3	28.1	116.1	88	Up	0	971-498-89-409|913-5-3-2|740-13-2-11|373-16-9-7|	4	180	119	61	49	32.5	16.5	Down	6e-06	373-12-8-4|740-102-92-10|913-22-8-14|971-44-11-33|
CNUS0000103797.1	Both	4	453	64	389	122.8	17.5	105.3	87.8	Up	0	2373-398-28-370|1917-53-34-19|1459-1-1-0|132-1-1-0|	3	60	8	52	16.3	2.2	14.1	Up	0	132-2-1-1|1917-21-2-19|2373-37-5-32|	spu:578888	30	246	3e-63	similar to Solute carrier family 30 (zinc transporter), member 5		|%IPR002524:Cation efflux protein :|	|GO:0008324:cation transmembrane transporter activity|	|GO:0016020:membrane|	|GO:0006812:cation transport|
CNUS0000104144.1	Both	11	1953	811	1142	530.7	221.5	309.2	87.7	Up	0	3375-2-2-0|2653-659-216-443|2412-846-477-369|2232-118-41-77|2085-25-0-25|2025-15-7-8|1823-233-58-175|1615-29-3-26|825-10-4-6|329-13-2-11|59-3-1-2|	12	1390	313	1077	377.1	85.5	291.6	Up	0	59-3-1-2|193-11-2-9|329-4-1-3|825-19-0-19|1582-61-24-37|1615-1-0-1|1823-80-19-61|2025-411-123-288|2085-60-7-53|2232-103-9-94|2412-403-48-355|2653-234-79-155|	aag:AaeL_AAEL003718	31	255	5e-66	glucose transporter		|%IPR003663:Sugar transporter :%IPR005828:General substrate transporter|	|GO:0005215:transporter activity|GO:0005351:sugar:hydrogen ion symporter activity|	|GO:0016020:membrane|GO:0016021:integral to membrane|	|GO:0006810:transport|GO:0008643:carbohydrate transport|
CNUS0000100542.1	Both	3	431	54	377	116.8	14.8	102.1	87.3	Up	0	1148-419-44-375|840-1-1-0|140-11-9-2|	3	43	16	27	11.7	4.4	7.3	Up	0.113641	140-5-5-0|840-11-0-11|1148-27-11-16|	tca:660204	56	441	1e-122	similar to CG11652-PA, isoform A		|%IPR002728:Diphthamide synthesis DPH2 protein :|
CNUS0000095676.1	Both	5	376	27	349	101.9	7.4	94.5	87.1	Up	0	3473-11-6-5|3016-314-4-310|3011-18-13-5|2702-28-0-28|2582-5-4-1|	5	161	66	95	43.7	18	25.7	Up	0.035644	2582-18-7-11|2702-9-6-3|3011-26-3-23|3016-2-0-2|3473-106-50-56|	bcu:BCAH820_4844	21	179	8e-43	collagen triple helix repeat domain protein		|%IPR000885:Fibrillar collagen, C-terminal :%IPR008160:Collagen triple helix repeat|	|GO:0005201:extracellular matrix structural constituent|	|GO:0005581:collagen|GO:0005737:cytoplasm|	|GO:0006817:phosphate transport|
CNUS0000100083.1	Both	4	410	44	366	111.1	12	99.1	87.1	Up	0	3087-298-27-271|2841-41-0-41|2592-63-12-51|1354-8-5-3|	4	146	39	107	39.6	10.7	29	Up	0	1354-2-2-0|2241-2-0-2|2841-97-13-84|3087-45-24-21|	bfo:BRAFLDRAFT_78733	41	216	3e-54	hypothetical protein		|%IPR011935:Conserved hypothetical protein CHP02231 :|
CNUS0000103408.1	Both	5	610	144	466	165.5	39.3	126.2	86.9	Up	0	2002-524-119-405|1703-72-15-57|1404-1-0-1|989-11-10-1|154-2-0-2|	4	90	49	41	24.5	13.4	11.1	Down	0.326137	518-1-0-1|1404-5-0-5|1703-23-3-20|2002-61-46-15|	bfo:BRAFLDRAFT_290246	32	75.1	7e-12	hypothetical protein		|%IPR006670:Cyclin :%IPR006671:Cyclin, N-terminal|			|GO:0000074:regulation of progression through cell cycle|
CNUS0000095641.1	Both	3	1474	574	900	400.4	156.8	243.6	86.8	Up	0	299-1294-420-874|154-176-151-25|34-4-3-1|	3	106	75	31	28.9	20.5	8.4	Down	1e-05	34-3-2-1|154-5-2-3|299-98-71-27|	nve:NEMVE_v1g197545	40	174	3e-42	predicted protein		|%IPR002529:Fumarylacetoacetase, C-terminal-like :%IPR011234:Fumarylacetoacetase, C-terminal-related|	|GO:0003824:catalytic activity|		|GO:0008152:metabolic process|
CNUS0000104200.1	Both	5	493	86	407	133.7	23.5	110.2	86.7	Up	0	2742-6-1-5|2519-2-0-2|1766-1-1-0|1204-478-83-395|853-6-1-5|	3	123	67	56	33.5	18.3	15.2	Down	0.248512	853-13-4-9|1204-109-63-46|1490-1-0-1|							|%IPR000194:ATPase, F1/V1/A1 complex, alpha/beta subunit, nucleotide-binding :|	|GO:0005524:ATP binding|GO:0046933:hydrogen ion transporting ATP synthase activity, rotational mechanism|GO:0046961:hydrogen ion transporting ATPase activity, rotational mechanism|	|GO:0016469:proton-transporting two-sector ATPase complex|	|GO:0015986:ATP synthesis coupled proton transport|
CNUS0000103177.1	Both	2	359	20	339	97.2	5.5	91.8	86.3	Up	0	949-357-20-337|546-2-0-2|	3	252	19	233	68.3	5.2	63.1	Up	0	546-22-7-15|711-7-0-7|949-223-12-211|	mdo:100016889	48	220	5e-56	similar to Pqlc1 protein		|%IPR006603:Cystinosin/ERS1p repeat :|
CNUS0000099279.1	Both	4	854	267	587	231.8	72.9	158.9	86	Up	0	2379-3-0-3|2188-5-5-0|1808-5-5-0|234-841-257-584|	3	109	25	84	29.6	6.8	22.7	Up	0	234-9-6-3|1808-99-19-80|2379-1-0-1|
CNUS0000103806.1	Both	2	473	78	395	128.2	21.3	106.9	85.6	Up	0	226-462-76-386|37-11-2-9|	2	66	40	26	18	10.9	7	Down	0.06545	37-40-28-12|226-26-12-14|	dgr:Dgri_GH18685	71	189	3e-47	GH18685 gene product from transcript GH18685-RA		|%IPR001222:Zinc finger, TFIIS-type :%IPR001529:DNA-directed RNA polymerase, M/15 kDa subunit|	|GO:0003676:nucleic acid binding|GO:0003677:DNA binding|GO:0003899:DNA-directed RNA polymerase activity|GO:0008270:zinc ion binding|GO:0030528:transcription regulator activity|		|GO:0006350:transcription|GO:0045449:regulation of transcription|
CNUS0000104793.1	Both	3	431	57	374	116.8	15.6	101.2	85.6	Up	0	1387-359-57-302|1079-71-0-71|788-1-0-1|	3	62	5	57	16.8	1.4	15.4	Up	0	788-11-3-8|1067-1-0-1|1387-50-2-48|
CNUS0000104312.1	Both	3	432	58	374	117.1	15.8	101.2	85.4	Up	0	1601-1-1-0|809-429-56-373|652-2-1-1|	2	12	5	7	3.3	1.4	1.9	Up	0.59829	652-11-4-7|809-1-1-0|
CNUS0000099761.1	Both	4	841	263	578	228.3	71.8	156.5	84.7	Up	0	1248-818-249-569|919-17-13-4|784-5-0-5|582-1-1-0|	4	67	27	40	18.2	7.4	10.8	Up	0.141827	582-24-13-11|784-6-1-5|919-8-1-7|1248-29-12-17|	rno:500843	29	100	1e-19	RGD1565498; similar to Hypothetical protein LOC270802
CNUS0000099449.1	Both	2	565	126	439	153.3	34.4	118.8	84.4	Up	0	540-2-1-1|178-563-125-438|	2	82	23	59	22.3	6.3	16	Up	0.000121	178-75-21-54|540-7-2-5|	nve:NEMVE_v1g169697	76	188	7e-47	predicted protein ; K03868 RING-box protein 1	|Cellular Processes; Cell Growth and Death; Cell cycle - yeast[PATH:ko04111-Map:ko04111];|Cellular Processes; Cell Growth and Death; Cell cycle [PATH:ko04110-Map:ko04110];|Environmental Information Processing; Signal Transduction; TGF-betasignaling pathway [PATH:ko04350-Map:ko04350];|Environmental Information Processing; Signal Transduction; Wntsignaling pathway [PATH:ko04310-Map:ko04310];|Geneti…	|%IPR001841:Zinc finger, RING-type :%IPR013083:Zinc finger, RING/FYVE/PHD-type|	|GO:0005515:protein binding|GO:0008270:zinc ion binding|
CNUS0000103551.1	Both	4	1185	435	750	321.9	118.8	203	84.2	Up	0	1898-2-2-0|797-1154-416-738|540-15-9-6|309-14-8-6|	3	39	28	11	10.6	7.6	3	Down	0.004897	309-18-12-6|797-19-15-4|1857-2-1-1|	tca:656484	57	138	4e-31	similar to VAMP-associated protein, putative		|%IPR000535:Major sperm protein :%IPR008962:PapD-like|	|GO:0005198:structural molecule activity|
CNUS0000105994.1	Both	6	522	105	417	141.6	28.7	112.9	84.2	Up	0	2513-2-1-1|1471-13-8-5|1319-1-1-0|908-456-79-377|413-45-12-33|271-5-4-1|	6	174	97	77	47.3	26.5	20.8	Down	0.08741	271-15-7-8|413-61-45-16|908-92-43-49|1319-1-0-1|1471-3-2-1|2454-2-0-2|	dvi:Dvir_GJ18122	41	164	6e-39	GJ18122 gene product from transcript GJ18122-RA		|%IPR006052:Tumor Necrosis Factor :%IPR007052:CS|	|GO:0005164:tumor necrosis factor receptor binding|	|GO:0016020:membrane|	|GO:0006955:immune response|
CNUS0000099586.1	Both	1	1637	660	977	444.8	180.3	264.5	84.2	Up	0	52-1637-660-977|	1	136	37	99	36.9	10.1	26.8	Up	0	52-136-37-99|	dwi:Dwil_GK15282	53	165	5e-40	GK15282 gene product from transcript GK15282-RA		|%IPR000988:Ribosomal protein L24e :|	|GO:0003735:structural constituent of ribosome|	|GO:0005622:intracellular|GO:0005840:ribosome|	|GO:0006412:translation|
CNUS0000095464.1	Both	4	357	23	334	96.7	6.3	90.4	84.1	Up	0	1068-2-1-1|665-338-12-326|169-16-9-7|100-1-1-0|	4	47	20	27	12.8	5.5	7.3	Up	0.356969	100-7-7-0|169-6-6-0|665-33-6-27|1068-1-1-0|	spu:577395	27	82	1e-14	similar to SJCHGC06083 protein
CNUS0000095900.1	Both	3	598	143	455	162.2	39.1	123.2	84.1	Up	0	223-582-130-452|163-15-13-2|68-1-0-1|	3	6	4	2	1.6	1.1	0.5	Down	0.394026	68-3-1-2|163-2-2-0|223-1-1-0|	dre:436624	37	72.8	2e-11	pdss2; prenyl (decaprenyl) diphosphate synthase, subunit 2		|%IPR000092:Polyprenyl synthetase :%IPR008949:Terpenoid synthase|			|GO:0008299:isoprenoid biosynthetic process|
CNUS0000103920.1	Both	4	809	249	560	219.6	68	151.6	83.6	Up	0	810-783-243-540|786-3-0-3|160-21-5-16|9-2-1-1|	3	91	43	48	24.7	11.7	13	Up	0.700228	160-4-2-2|786-85-41-44|810-2-0-2|	bfo:BRAFLDRAFT_278196	24	108	4e-22	hypothetical protein		|%IPR000626:Ubiquitin :|			|GO:0006464:protein modification process|
CNUS0000099477.1	Both	7	535	113	422	145.1	30.9	114.2	83.3	Up	0	9496-518-105-413|9429-7-3-4|9259-3-1-2|8936-4-1-3|6928-1-1-0|4117-1-1-0|3748-1-1-0|	6	104	12	92	28.2	3.3	24.9	Up	0	968-3-0-3|6250-1-1-0|8936-34-6-28|9259-16-2-14|9429-15-3-12|9496-35-0-35|	aga:AgaP_AGAP003366	29	382	1e-103	AGAP003366-PA		|%IPR001194:DENN :%IPR001849:Pleckstrin-like|	|GO:0004437:inositol or phosphatidylinositol phosphatase activity|		|GO:0007242:intracellular signaling cascade|GO:0046839:phospholipid dephosphorylation|
CNUS0000098788.1	Both	5	587	139	448	159.3	38	121.3	83.3	Up	0	1297-572-130-442|701-11-7-4|697-1-0-1|626-2-2-0|61-1-0-1|	4	70	40	30	19	10.9	8.1	Down	0.187647	61-5-1-4|626-13-11-2|1180-23-12-11|1297-29-16-13|	cel:C14F11.1	55	483	1e-134	hypothetical protein ; K00813 aspartate aminotransferase [EC:2.6.1.1]	|Metabolism; Amino Acid Metabolism; Alanine and aspartate metabolism[PATH:ko00252-Map:ko00252];|Metabolism; Amino Acid Metabolism; Arginine and proline metabolism[PATH:ko00330-Map:ko00330];|Metabolism; Amino Acid Metabolism; Cysteine metabolism[PATH:ko00272-Map:ko00272];|Metabolism; Amino Acid Metabolism; Glutamate metabolism[PATH:ko00251-Map:ko00251];|Metabolism; Amino Acid Metabolism; Phenylala…	|%IPR000796:Aspartate/other aminotransferase :%IPR004838:Aminotransferases, class-I, pyridoxal-phosphate-binding site|	|GO:0003824:catalytic activity|GO:0008483:transaminase activity|GO:0016769:transferase activity, transferring nitrogenous groups|GO:0030170:pyridoxal phosphate binding|		|GO:0006520:amino acid metabolic process|GO:0009058:biosynthetic process|
CNUS0000098615.1	Both	7	368	31	337	99.7	8.5	91.2	82.7	Up	0	4810-310-21-289|4326-52-8-44|4102-2-0-2|3728-1-0-1|2352-1-0-1|486-1-1-0|25-1-1-0|	2	50	1	49	13.5	0.3	13.3	Up	0	4326-2-0-2|4810-48-1-47|	dpo:Dpse_GA17987	29	366	6e-99	GA17987 gene product from transcript GA17987-RA ; K06237 collagen, type IV, alpha	|Cellular Processes; Cell Communication; Focal adhesion[PATH:ko04510-Map:ko04510];|Environmental Information Processing; Signaling Molecules andInteraction; ECM-receptor interaction [PATH:ko04512-Map:ko04512];|Human Diseases; Cancers; Small cell lung cancer [PATH:ko05222-Map:ko05222];|Protein Families; Cellular Processes and Signaling; CAM ligands[BR:ko04516];|	|%IPR001442:Type 4 procollagen, C-terminal repeat :%IPR008160:Collagen triple helix repeat|	|GO:0005201:extracellular matrix structural constituent|	|GO:0005581:collagen|GO:0005737:cytoplasm|	|GO:0006817:phosphate transport|
CNUS0000102883.1	Both	2	4759	2217	2542	1293.8	605.6	688.2	82.6	Up	0.000195	533-24-13-11|340-4735-2204-2531|	1	823	243	580	223.4	66.4	157	Up	0	340-823-243-580|	xtr:448680	99	264	8e-70	MGC89877 protein ; K11253 histone H3	|Human Diseases; Immune Disorders; Systemic lupus erythematosus[PATH:ko05322-Map:ko05322];|Protein Families; Genetic Information Processing; Chromosome[BR:ko03036];|	|%IPR000164:Histone H3 :%IPR007125:Histone core|	|GO:0003677:DNA binding|	|GO:0000786:nucleosome|GO:0005634:nucleus|	|GO:0006334:nucleosome assembly|GO:0007001:chromosome organization and biogenesis (sensu Eukaryota)|
CNUS0000102478.1	Both	4	795	245	550	215.8	66.9	148.9	82	Up	0	1175-3-2-1|434-2-0-2|191-620-239-381|107-170-4-166|	3	139	23	116	37.7	6.3	31.4	Up	0	88-86-9-77|107-1-1-0|191-52-13-39|
CNUS0000098193.1	Both	2	1012	354	658	274.8	96.7	178.1	81.4	Up	0	1345-998-342-656|395-14-12-2|	1	5	0	5	1.4	0	1.4	Up	0.027547	395-5-0-5|							|%IPR000357:HEAT :%IPR011989:Armadillo-like helical|	|GO:0005488:binding|
CNUS0000102759.1	Both	7	366	33	333	99.2	9	90.2	81.2	Up	0	2374-2-0-2|2320-13-1-12|1156-4-2-2|671-333-26-307|662-2-2-0|374-9-1-8|225-3-1-2|	3	9	2	7	2.4	0.5	1.9	Up	0.104573	374-2-2-0|662-4-0-4|1156-3-0-3|							|%IPR001526:CD59 antigen :|
CNUS0000104412.1	Both	4	305	4	301	82.6	1.1	81.5	80.4	Up	0	2794-276-3-273|1886-26-1-25|1755-1-0-1|1671-2-0-2|	4	131	4	127	35.5	1.1	34.4	Up	0	916-1-0-1|1658-4-2-2|1755-3-1-2|2794-123-1-122|	hsa:150159	38	135	9e-30	NHEDC1; Na+/H+ exchanger domain containing 1
CNUS0000102088.1	Both	6	377	40	337	102.2	10.9	91.2	80.3	Up	0	3958-1-1-0|2572-284-16-268|2400-1-0-1|1571-87-20-67|1115-2-1-1|973-2-2-0|	8	180	74	106	48.9	20.2	28.7	Up	0.028521	46-8-2-6|372-1-0-1|973-3-0-3|1451-10-0-10|1571-9-3-6|2400-1-0-1|2572-147-69-78|2747-1-0-1|	mdo:100025077	50	121	6e-26	similar to PNS specific microtubule-associated protein tau, adult ; K04380 microtubule-associated protein tau	|Environmental Information Processing; Signal Transduction; MAPKsignaling pathway [PATH:ko04010-Map:ko04010];|Human Diseases; Neurodegenerative Diseases; Alzheimer's disease[PATH:ko05010-Map:ko05010];|Protein Families; Cellular Processes and Signaling; Cytoskeletonproteins [BR:ko04812];|	|%IPR001084:Tubulin-binding Tau protein :%IPR015562:Microtubule associated protein Tau|			|GO:0007026:negative regulation of microtubule depolymerization|
CNUS0000105188.1	Both	4	2067	882	1185	561.7	240.9	320.8	79.9	Up	0	531-2040-867-1173|376-24-12-12|294-2-2-0|235-1-1-0|	6	204	141	63	55.6	38.5	17.1	Down	0	147-74-44-30|157-7-7-0|235-3-0-3|294-27-24-3|376-16-4-12|531-77-62-15|	dwi:Dwil_GK14251	72	306	3e-82	GK14251 gene product from transcript GK14251-RA		|%IPR001806:Ras GTPase :%IPR005225:Small GTP-binding protein domain|	|GO:0005525:GTP binding|	|GO:0005622:intracellular|	|GO:0006886:intracellular protein transport|GO:0007264:small GTPase mediated signal transduction|
CNUS0000102180.1	Both	2	554	129	425	150.3	35.2	115.1	79.9	Up	0	870-2-2-0|726-552-127-425|	1	101	41	60	27.4	11.2	16.2	Up	0.081107	726-101-41-60|	bfo:BRAFLDRAFT_276203	76	298	6e-80	hypothetical protein ; K07943 ADP-ribosylation factor-like 2	|Protein Families; Cellular Processes and Signaling; GTP-bindingproteins [BR:ko04031];|	|%IPR001019:Guanine nucleotide binding protein (G-protein), alpha subunit :%IPR001806:Ras GTPase|	|GO:0004871:signal transducer activity|GO:0005525:GTP binding|GO:0019001:guanyl nucleotide binding|	|GO:0005622:intracellular|	|GO:0007186:G-protein coupled receptor protein signaling pathway|GO:0007264:small GTPase mediated signal transduction|
CNUS0000107594.1	Both	1	839	271	568	227.8	74	153.8	79.8	Up	0	196-839-271-568|	1	179	73	106	48.6	19.9	28.7	Up	0.023086	196-179-73-106|	ame:410607	48	81.6	1e-14	similar to CG9779-PA		|%IPR005024:Snf7 :|			|GO:0015031:protein transport|
CNUS0000096009.1	Both	15	890	297	593	241.7	81.1	160.5	79.4	Up	0	9065-816-267-549|8845-24-7-17|8648-15-2-13|7903-10-8-2|7880-1-1-0|7574-5-3-2|7090-3-3-0|6550-1-1-0|5617-1-1-0|4986-1-1-0|4016-2-1-1|2101-2-0-2|1126-2-2-0|883-1-0-1|169-6-0-6|	8	183	93	90	49.8	25.4	24.4	Down	0.674986	3386-1-1-0|7574-33-25-8|7786-10-9-1|7880-4-3-1|7903-1-0-1|8648-28-8-20|8828-26-9-17|9065-80-38-42|	spu:580010	32	1200	0	similar to talin ; K06271 talin	|Cellular Processes; Cell Communication; Focal adhesion[PATH:ko04510-Map:ko04510];|	|%IPR000299:Band 4.1, N-terminal :%IPR002558:I/LWEQ|	|GO:0003779:actin binding|GO:0005200:structural constituent of cytoskeleton|GO:0005488:binding|GO:0005515:protein binding|	|GO:0001726:ruffle|GO:0005856:cytoskeleton|GO:0005925:focal adhesion|	|GO:0007016:cytoskeletal anchoring|
CNUS0000102433.1	Both	1	336	22	314	91	6	85	79	Up	0	752-336-22-314|	1	6	2	4	1.6	0.5	1.1	Up	0.434897	650-6-2-4|	oaa:100078437	24	86.7	1e-15	similar to AP1 gamma subunit binding protein 1
CNUS0000095906.1	Both	7	402	55	347	109	15	93.9	78.9	Up	0	2884-122-1-121|2278-253-39-214|2025-10-6-4|1730-10-6-4|1015-1-0-1|774-3-2-1|444-3-1-2|	6	71	17	54	19.3	4.6	14.6	Up	2e-05	444-5-3-2|1015-1-1-0|1730-2-2-0|2025-29-5-24|2278-22-5-17|2884-12-1-11|	mdo:100012709	24	110	3e-22	similar to transmembrane protein 63B		|%IPR003864:Protein of unknown function DUF221 :|		|GO:0016020:membrane|
CNUS0000097107.1	Both	6	476	92	384	129.1	25.1	104	78.9	Up	0	2271-350-55-295|1711-86-23-63|1617-2-2-0|970-27-6-21|726-1-0-1|224-10-6-4|	3	86	20	66	23.3	5.5	17.9	Up	1e-06	726-6-3-3|1575-6-3-3|2271-74-14-60|	dvi:Dvir_GJ24663	51	369	1e-100	GJ24663 gene product from transcript GJ24663-RA		|%IPR004254:Hly-III related proteins :|		|GO:0016021:integral to membrane|
CNUS0000107493.1	Both	3	512	110	402	138.9	30	108.8	78.8	Up	0	1026-339-77-262|787-140-23-117|654-33-10-23|	3	234	94	140	63.6	25.7	37.9	Up	0.005354	654-100-55-45|787-70-32-38|1026-64-7-57|
CNUS0000104164.1	Both	2	574	141	433	155.7	38.5	117.2	78.7	Up	0	1285-563-138-425|115-11-3-8|	4	31	19	12	8.4	5.2	3.2	Down	0.180675	115-7-3-4|1087-18-11-7|1215-5-4-1|1273-1-1-0|	dwi:Dwil_GK20855	46	461	1e-128	GK20855 gene product from transcript GK20855-RA		|%IPR000642:Peptidase M41 :%IPR003593:AAA+ ATPase, core|	|GO:0000166:nucleotide binding|GO:0004222:metalloendopeptidase activity|GO:0005524:ATP binding|GO:0017111:nucleoside-triphosphatase activity|	|GO:0016020:membrane|	|GO:0006508:proteolysis|GO:0030163:protein catabolic process|
CNUS0000100141.1	Both	6	307	9	298	83.1	2.5	80.7	78.2	Up	0	2508-291-5-286|2094-7-3-4|1979-1-0-1|1497-6-0-6|1220-1-0-1|968-1-1-0|	6	51	15	36	13.8	4.1	9.7	Up	0.004556	718-4-0-4|869-1-0-1|1497-3-0-3|1979-5-0-5|2094-4-2-2|2508-34-13-21|
CNUS0000102128.1	Both	7	365	38	327	98.9	10.4	88.5	78.1	Up	0	3850-19-11-8|3598-275-13-262|3364-1-0-1|3101-1-0-1|2333-2-0-2|661-61-11-50|239-6-3-3|	7	10	5	5	2.7	1.4	1.4	Down	0.963188	239-3-1-2|661-2-2-0|886-1-1-0|1672-1-1-0|2333-1-0-1|2731-1-0-1|3037-1-0-1|	cel:ZK1098.10	26	123	6e-26	unc-16; UNCoordinated		|%IPR007918:Mitochondrial distribution and morphology family 35/apoptosis :|
CNUS0000101831.1	Both	3	360	36	324	97.5	9.8	87.7	77.9	Up	0	3064-1-0-1|1270-356-36-320|239-3-0-3|	2	110	15	95	29.8	4.1	25.7	Up	0	2793-108-13-95|3064-2-2-0|							|%IPR001159:Double-stranded RNA binding :%IPR014720:Double-stranded RNA-binding-like|	|GO:0003723:RNA binding|GO:0003725:double-stranded RNA binding|	|GO:0005622:intracellular|
CNUS0000101955.1	Both	7	537	124	413	145.7	33.9	111.8	77.9	Up	0	2813-7-4-3|2577-498-115-383|1495-28-5-23|1408-1-0-1|1132-1-0-1|651-1-0-1|99-1-0-1|	5	35	16	19	9.5	4.4	5.1	Up	0.673887	200-1-1-0|1051-1-0-1|1495-2-1-1|2577-30-13-17|2813-1-1-0|	dmo:Dmoj_GI14331	24	101	1e-19	GI14331 gene product from transcript GI14331-RA		|%IPR000814:TATA-box binding :%IPR012294:Transcription factor TFIID, C-terminal/DNA glycosylase, N-terminal|	|GO:0003677:DNA binding|GO:0003702:RNA polymerase II transcription factor activity|GO:0005488:binding|	|GO:0005634:nucleus|GO:0005669:transcription factor TFIID complex|	|GO:0006355:regulation of transcription, DNA-dependent|GO:0006367:transcription initiation from RNA polymerase II promoter|
CNUS0000102312.1	Both	2	716	214	502	194.4	58.5	135.9	77.4	Up	0	1560-671-201-470|952-45-13-32|	3	56	25	31	15.2	6.8	8.4	Up	0.4885	47-1-1-0|952-18-7-11|1560-37-17-20|	bta:286770	38	332	3e-89	DNAJC3; DnaJ (Hsp40) homolog, subfamily C, member 3 ; K09523 DnaJ homolog, subfamily C, member 3	|Protein Families; Genetic Information Processing; Chaperones andfolding catalysts [BR:ko03110];|	|%IPR001440:Tetratricopeptide TPR-1 :%IPR001623:Heat shock protein DnaJ, N-terminal|	|GO:0005488:binding|GO:0031072:heat shock protein binding|
CNUS0000103785.1	Both	6	1001	356	645	271.9	97.2	174.6	77.4	Up	0	3705-5-5-0|2320-470-159-311|2103-359-139-220|1713-142-38-104|884-23-13-10|286-2-2-0|	5	472	43	429	127.9	11.7	116.1	Up	0	286-8-1-7|884-6-0-6|1713-65-2-63|2103-211-7-204|2320-182-33-149|	api:100161570	46	196	7e-49	similar to beta-arrestin 1		|%IPR000698:Arrestin :%IPR011022:Arrestin-like, C-terminal|			|GO:0007165:signal transduction|GO:0007600:sensory perception|
CNUS0000106102.1	Both	3	484	99	385	131.3	27	104.2	77.2	Up	0	1524-457-82-375|1188-25-15-10|328-2-2-0|	2	99	24	75	26.9	6.6	20.3	Up	1e-06	1188-31-8-23|1524-68-16-52|
CNUS0000100780.1	Both	2	2680	1192	1488	728.4	325.6	402.8	77.2	Up	1e-06	346-1-1-0|166-2679-1191-1488|	1	100	23	77	27.1	6.3	20.8	Up	0	166-100-23-77|							|%IPR003422:Ubiquinol-cytochrome C reductase hinge :|	|GO:0008121:ubiquinol-cytochrome-c reductase activity|		|GO:0006122:mitochondrial electron transport, ubiquinol to cytochrome c|
CNUS0000105835.1	Both	2	526	120	406	142.7	32.8	109.9	77.1	Up	0	936-212-12-200|861-314-108-206|	2	41	8	33	11.1	2.2	8.9	Up	0.000138	861-30-6-24|936-11-2-9|	tca:659472	57	122	4e-27	similar to CG6817-PA		|%IPR003689:Zinc/iron permease :|	|GO:0046873:metal ion transmembrane transporter activity|	|GO:0016020:membrane|	|GO:0030001:metal ion transport|
CNUS0000099339.1	Both	10	1219	465	754	331.1	127	204.1	77.1	Up	0	5430-2-1-1|2355-1193-447-746|2275-2-1-1|2070-5-4-1|1768-2-1-1|1609-1-0-1|1503-1-1-0|1006-9-7-2|587-2-1-1|444-2-2-0|	9	63	28	35	17.1	7.6	9.5	Up	0.443543	370-9-3-6|827-2-0-2|1006-4-4-0|1503-3-2-1|1768-7-3-4|1995-7-4-3|2275-5-3-2|2355-2-0-2|5430-24-9-15|	tca:655930	70	1494	0	similar to AGAP006254-PA ; K09667 polypeptide N-acetylglucosaminyltransferase [EC:2.4.1.41]	|Metabolism; Glycan Biosynthesis and Metabolism; Glycan structures -Biosynthesis 1 [PATH:ko01030-Map:];|Metabolism; Glycan Biosynthesis and Metabolism; O-Glycanbiosynthesis [PATH:ko00512-Map:ko00512];|Protein Families; Metabolism; Glycosyltransferases [BR:ko01003];|	|%IPR001440:Tetratricopeptide TPR-1 :%IPR011990:Tetratricopeptide-like helical|	|GO:0005488:binding|
CNUS0000101426.1	Both	6	1899	804	1095	516.1	219.6	296.4	76.8	Up	0	1853-2-1-1|1449-1-0-1|1018-2-2-0|847-1396-762-634|621-470-14-456|591-28-25-3|	3	213	79	134	57.9	21.6	36.3	Up	0.000375	591-60-26-34|621-3-1-2|834-150-52-98|	bfo:BRAFLDRAFT_286943	67	328	2e-88	hypothetical protein		|%IPR000426:Proteasome alpha-subunit :%IPR001353:20S proteasome, A and B subunits|	|GO:0004175:endopeptidase activity|GO:0004298:threonine endopeptidase activity|	|GO:0005839:proteasome core complex (sensu Eukaryota)|	|GO:0006511:ubiquitin-dependent protein catabolic process|
CNUS0000097087.1	Both	5	1949	829	1120	529.7	226.5	303.2	76.7	Up	0	676-58-39-19|581-3-2-1|533-50-19-31|271-49-11-38|157-1789-758-1031|	5	37	36	1	10.1	9.8	0.3	Down	0	157-25-25-0|271-1-1-0|533-5-4-1|581-1-1-0|676-5-5-0|	spu:593222	63	89	6e-17	hypothetical LOC593222		|%IPR002132:Ribosomal protein L5 :|	|GO:0003735:structural constituent of ribosome|	|GO:0005622:intracellular|GO:0005840:ribosome|	|GO:0006412:translation|
CNUS0000100401.1	Both	3	332	25	307	89.9	6.8	83.1	76.3	Up	0	3064-1-1-0|1303-327-23-304|365-4-1-3|	2	68	20	48	18.5	5.5	13	Up	0.001054	365-22-1-21|1303-46-19-27|	cbr:CBG05109	39	143	2e-32	Hypothetical protein CBG05109		|%IPR000873:AMP-dependent synthetase and ligase :|	|GO:0003824:catalytic activity|		|GO:0008152:metabolic process|
CNUS0000100224.1	Both	3	357	38	319	96.7	10.4	86.4	76	Up	0	1155-354-36-318|670-1-1-0|478-2-1-1|	4	13	7	6	3.5	1.9	1.6	Down	0.741395	478-1-0-1|670-2-1-1|1027-9-5-4|1155-1-1-0|	oaa:100074606	43	231	3e-59	hypothetical protein LOC100074606 ; K01081 5'-nucleotidase [EC:3.1.3.5]	|Metabolism; Metabolism of Cofactors and Vitamins; Nicotinate andnicotinamide metabolism [PATH:ko00760-Map:ko00760];|Metabolism; Nucleotide Metabolism; Purine metabolism [PATH:ko00230-Map:ko00230];|Metabolism; Nucleotide Metabolism; Pyrimidine metabolism[PATH:ko00240-Map:ko00240];|Protein Families; Cellular Processes and Signaling; Cellularantigens [BR:ko04090];|	|%IPR006434:HAD-superfamily hydrolase, subfamily IE :|
CNUS0000103921.1	Both	4	463	92	371	125.6	25.1	100.4	75.3	Up	0	2562-177-28-149|2495-9-5-4|2361-1-0-1|1769-276-59-217|	5	70	26	44	19	7.1	11.9	Up	0.042388	229-1-1-0|1769-21-2-19|2361-20-1-19|2495-10-8-2|2562-18-14-4|	bfo:BRAFLDRAFT_124267	39	421	1e-116	hypothetical protein		|%IPR000008:C2 calcium-dependent membrane targeting :%IPR008973:C2 calcium/lipid-binding region, CaLB|
CNUS0000096427.1	Both	5	348	35	313	94.3	9.6	84.7	75.1	Up	0	3780-1-0-1|2324-336-28-308|2215-5-2-3|1885-5-5-0|1148-1-0-1|	6	70	18	52	19	4.9	14.1	Up	8.1e-05	262-5-4-1|840-2-1-1|1148-2-2-0|2199-58-10-48|2324-2-1-1|3780-1-0-1|	dvi:Dvir_GJ15244	28	192	3e-47	GJ15244 gene product from transcript GJ15244-RA		|%IPR001452:Src homology-3 :%IPR008144:Guanylate kinase|
CNUS0000100942.1	Both	4	362	42	320	98.1	11.5	86.6	75.1	Up	0	1960-5-3-2|1910-1-1-0|1120-352-36-316|380-4-2-2|	3	9	5	4	2.4	1.4	1.1	Down	0.706057	380-2-1-1|1093-6-4-2|1910-1-0-1|	aag:AaeL_AAEL014771	25	89.7	3e-16	hypothetical protein
CNUS0000096656.1	Both	4	771	246	525	209.3	67.2	142.1	74.9	Up	0	2904-1-0-1|1224-753-243-510|919-13-0-13|651-4-3-1|	5	93	8	85	25.2	2.2	23	Up	0	651-37-0-37|867-1-0-1|874-1-0-1|919-3-2-1|1224-51-6-45|	rno:292935	43	150	9e-35	Htatip2; HIV-1 tat interactive protein 2, homolog (human)
CNUS0000104257.1	Both	1	368	46	322	99.7	12.6	87.2	74.6	Up	0	152-368-46-322|	1	35	8	27	9.5	2.2	7.3	Up	0.001774	152-35-8-27|							|%IPR000301:CD9/CD37/CD63 antigen :%IPR008952:Tetraspanin|		|GO:0016021:integral to membrane|
CNUS0000097865.1	Both	3	619	171	448	168	46.7	121.3	74.6	Up	0	2359-2-1-1|1014-340-23-317|666-277-147-130|	2	257	44	213	69.7	12	57.7	Up	0	666-35-1-34|1014-222-43-179|	cin:100180479	47	138	2e-31	similar to NMDA receptor glutamate-binding chain ; K06890	|Unclassified; Poorly Characterized; General function prediction only|
CNUS0000100905.1	Both	3	357	41	316	96.7	11.2	85.5	74.3	Up	0	774-348-35-313|671-7-6-1|15-2-0-2|	2	36	4	32	9.8	1.1	8.7	Up	5e-06	671-25-4-21|774-11-0-11|	dre:100093710	43	116	1e-24	tm2d1; TM2 domain containing 1		|%IPR007829:TM2 :%IPR008594:Scavenger mRNA decapping enzyme|	|GO:0003824:catalytic activity|GO:0005515:protein binding|GO:0016787:hydrolase activity|		|GO:0000290:deadenylation-dependent decapping|
CNUS0000099317.1	Both	4	326	26	300	88.3	7.1	81.2	74.1	Up	0	635-287-3-284|521-32-23-9|232-6-0-6|152-1-0-1|	3	91	22	69	24.7	6	18.7	Up	2e-06	152-10-2-8|521-43-6-37|635-38-14-24|	tca:663246	45	112	1e-23	similar to CG10527-PA		|%IPR006616:Protein of unknown function DM9 :|
CNUS0000095765.1	Both	4	587	156	431	159.3	42.6	116.7	74.1	Up	0	714-498-130-368|489-40-6-34|446-47-20-27|109-2-0-2|	3	364	250	114	99.2	68.3	30.9	Down	0	109-18-7-11|446-36-7-29|714-310-236-74|	nve:NEMVE_v1g236658	35	105	5e-22	predicted protein		|%IPR006015:Universal stress protein (Usp) :%IPR006016:UspA|			|GO:0006950:response to stress|
CNUS0000099099.1	Both	4	577	151	426	156.6	41.2	115.3	74.1	Up	0	1715-565-146-419|1446-9-3-6|571-2-1-1|500-1-1-0|	4	6	4	2	1.6	1.1	0.5	Down	0.394026	276-1-0-1|500-1-0-1|961-1-1-0|1446-3-3-0|	bfo:BRAFLDRAFT_200772	41	470	1e-130	hypothetical protein		|%IPR000644:Cystathionine beta-synthase, core :%IPR001807:Chloride channel, voltage gated|	|GO:0005247:voltage-gated chloride channel activity|	|GO:0016020:membrane|	|GO:0006821:chloride transport|
CNUS0000102490.1	Both	3	293	10	283	79.3	2.7	76.6	73.9	Up	0	1682-1-0-1|629-1-0-1|421-291-10-281|	4	34	1	33	9.2	0.3	8.9	Up	0	421-29-1-28|629-1-0-1|912-3-0-3|1423-1-0-1|	bfo:BRAFLDRAFT_235936	68	354	5e-96	hypothetical protein		|%IPR000172:Glucose-methanol-choline oxidoreductase, N-terminal :%IPR005834:Haloacid dehalogenase-like hydrolase|	|GO:0003824:catalytic activity|GO:0016614:oxidoreductase activity, acting on CH-OH group of donors|GO:0050660:FAD binding|		|GO:0006118:electron transport|GO:0008152:metabolic process|
CNUS0000101076.1	Both	1	319	23	296	86.4	6.3	80.1	73.8	Up	0	387-319-23-296|	1	38	10	28	10.3	2.7	7.6	Up	0.004648	387-38-10-28|	aag:AaeL_AAEL004554	46	135	7e-31	hypothetical protein		|%IPR010754:Optic atrophy 3-like :|
CNUS0000106394.1	Both	4	740	233	507	200.9	63.6	137.3	73.7	Up	0	639-735-229-506|590-1-1-0|551-1-1-0|353-3-2-1|	6	56	28	28	15.2	7.6	7.6	Down	0.913024	89-31-12-19|280-3-3-0|353-2-1-1|551-7-4-3|590-12-7-5|639-1-1-0|	ptr:742995	36	86.7	4e-16	ARFIP1; ADP-ribosylation factor interacting protein 1		|%IPR010504:Arfaptin-like :|
CNUS0000105039.1	Both	2	423	75	348	114.7	20.5	94.2	73.7	Up	0	575-1-0-1|188-422-75-347|	2	51	47	4	13.9	12.8	1.1	Down	0	188-6-5-1|575-45-42-3|							|%IPR004154:Anticodon-binding :|	|GO:0004812:aminoacyl-tRNA ligase activity|GO:0005524:ATP binding|		|GO:0006412:translation|
CNUS0000096524.1	Both	5	2012	866	1146	546.8	236.6	310.2	73.6	Up	0	2488-1899-775-1124|2477-66-65-1|1904-37-19-18|252-7-4-3|59-3-3-0|	6	153	126	27	41.7	34.4	7.3	Down	0	31-5-2-3|59-1-1-0|252-5-5-0|1904-136-114-22|2477-4-4-0|2488-2-0-2|	bmy:Bm1_39715	50	766	0	Endoplasmin precursor; K09487 heat shock protein 90kDa beta	|Human Diseases; Cancers; Prostate cancer [PATH:ko05215-Map:ko05215];|Protein Families; Genetic Information Processing; Chaperones andfolding catalysts [BR:ko03110];|	|%IPR000886:Endoplasmic reticulum targeting sequence :%IPR001404:Heat shock protein Hsp90|	|GO:0005524:ATP binding|GO:0051082:unfolded protein binding|	|GO:0005783:endoplasmic reticulum|	|GO:0006457:protein folding|
CNUS0000106220.1	Both	2	287	8	279	77.7	2.2	75.5	73.3	Up	0	1606-286-8-278|574-1-0-1|	2	33	18	15	9	4.9	4.1	Down	0.544413	418-2-2-0|1606-31-16-15|	bfu:BC1G_04843	38	246	2e-63	hypothetical protein		|%IPR001650:DNA/RNA helicase, C-terminal :%IPR011545:DNA/RNA helicase, DEAD/DEAH box type, N-terminal|	|GO:0003676:nucleic acid binding|GO:0004386:helicase activity|GO:0005524:ATP binding|GO:0008026:ATP-dependent helicase activity|
CNUS0000107600.1	Both	2	1092	409	683	296.6	111.7	184.9	73.2	Up	0	385-4-0-4|116-1088-409-679|	1	50	34	16	13.6	9.3	4.3	Down	0.008068	116-50-34-16|
CNUS0000096252.1	Both	4	369	49	320	100	13.4	86.6	73.2	Up	0	1051-362-46-316|688-5-1-4|418-1-1-0|378-1-1-0|	5	79	57	22	21.5	15.6	6	Down	4.7e-05	162-40-31-9|378-1-1-0|418-2-2-0|688-9-5-4|1051-27-18-9|	ecb:100054381	77	682	0	similar to S-adenosylhomocysteine hydrolase ; K01251 adenosylhomocysteinase [EC:3.3.1.1]	|Metabolism; Amino Acid Metabolism; Methionine metabolism[PATH:ko00271-Map:ko00271];|Metabolism; Metabolism of Other Amino Acids; Selenoamino acidmetabolism [PATH:ko00450-Map:ko00450];|	|%IPR000043:S-adenosyl-L-homocysteine hydrolase :%IPR015878:S-adenosyl-L-homocysteine hydrolase, NAD binding|	|GO:0004013:adenosylhomocysteinase activity|		|GO:0006730:one-carbon compound metabolic process|
CNUS0000101029.1	Both	7	449	90	359	121.8	24.6	97.2	72.6	Up	0	2535-359-17-342|2469-56-56-0|2309-17-13-4|2274-2-1-1|2017-5-0-5|1468-9-3-6|1260-1-0-1|	10	91	27	64	24.7	7.4	17.3	Up	0.000184	332-1-0-1|812-5-3-2|1108-2-0-2|1260-1-0-1|1468-1-0-1|2017-18-6-12|2274-16-10-6|2309-1-1-0|2469-20-3-17|2535-26-4-22|	mmu:108083	45	295	5e-78	Pip4k2b; phosphatidylinositol-5-phosphate 4-kinase, type II, beta (EC:2.7.1.149); K00889 1-phosphatidylinositol-4-phosphate 5-kinase [EC:2.7.1.68]	|Cellular Processes; Cell Motility; Regulation of actin cytoskeleton[PATH:ko04810-Map:ko04810];|Environmental Information Processing; Signal Transduction;Phosphatidylinositol signaling system [PATH:ko04070-Map:ko04070];|Metabolism; Carbohydrate Metabolism; Inositol phosphate metabolism[PATH:ko00562-Map:ko00562];|	|%IPR002498:Phosphatidylinositol-4-phosphate 5-kinase :|	|GO:0016307:phosphatidylinositol phosphate kinase activity|		|GO:0046488:phosphatidylinositol metabolic process|
CNUS0000096730.1	Both	4	748	239	509	203.1	65.3	137.8	72.5	Up	0	3656-1-0-1|2718-728-225-503|1737-18-14-4|604-1-0-1|	3	61	29	32	16.6	7.9	8.7	Up	0.787021	322-6-2-4|1737-9-2-7|2718-46-25-21|							|%IPR003604:Zinc finger, U1-type :%IPR007087:Zinc finger, C2H2-type|	|GO:0003676:nucleic acid binding|GO:0008270:zinc ion binding|	|GO:0005622:intracellular|
CNUS0000100901.1	Both	8	336	34	302	91	9.3	81.8	72.5	Up	0	1602-1-0-1|1232-3-1-2|844-2-0-2|790-26-15-11|418-298-18-280|340-1-0-1|292-2-0-2|161-3-0-3|	6	70	4	66	19	1.1	17.9	Up	0	161-47-1-46|292-1-0-1|340-2-1-1|418-12-0-12|790-7-2-5|1232-1-0-1|	nve:NEMVE_v1g236573	35	100	2e-20	predicted protein		|%IPR006015:Universal stress protein (Usp) :%IPR006016:UspA|			|GO:0006950:response to stress|
CNUS0000100719.1	Both	5	376	54	322	101.9	14.8	87.2	72.4	Up	0	1601-1-1-0|676-366-50-316|484-2-0-2|423-1-1-0|37-6-2-4|	4	27	1	26	7.3	0.3	7	Up	2e-06	37-14-1-13|423-10-0-10|604-1-0-1|676-2-0-2|	xtr:496434	45	234	3e-60	ada; adenosine deaminase (EC:3.5.4.4); K01488 adenosine deaminase [EC:3.5.4.4]	|Human Diseases; Immune Disorders; Primary immunodeficiency[PATH:ko05340-Map:ko05340];|Metabolism; Nucleotide Metabolism; Purine metabolism [PATH:ko00230-Map:ko00230];|	|%IPR001365:Adenosine/AMP deaminase :%IPR006650:Adenosine/AMP deaminase active site|	|GO:0019239:deaminase activity|		|GO:0009168:purine ribonucleoside monophosphate biosynthetic process|
CNUS0000096437.1	Both	1	1066	398	668	289.6	108.7	180.8	72.1	Up	0	495-1066-398-668|	1	261	24	237	70.7	6.6	64.2	Up	0	495-261-24-237|	cel:Y94H6A.8	48	154	2e-36	hypothetical protein ; K11352 NADH dehydrogenase (ubiquinone) 1 alpha subcomplex 12		|%IPR007763:NADH:ubiquinone oxidoreductase 17.2 kD subunit :|	|GO:0008137:NADH dehydrogenase (ubiquinone) activity|GO:0009055:electron carrier activity|	|GO:0016020:membrane|	|GO:0006118:electron transport|
CNUS0000102896.1	Both	2	378	56	322	102.5	15.3	87.2	71.9	Up	0	1456-368-54-314|406-10-2-8|	2	7	1	6	1.9	0.3	1.6	Up	0.064109	1003-1-0-1|1456-6-1-5|
CNUS0000097561.1	Both	7	598	166	432	162.3	45.3	117	71.7	Up	0	3462-278-44-234|3453-3-3-0|1140-245-57-188|1102-57-51-6|926-13-11-2|895-1-0-1|553-1-0-1|	6	167	100	67	45.5	27.3	18.1	Down	0.006088	223-5-4-1|316-2-1-1|553-2-1-1|852-17-6-11|1102-132-81-51|1140-9-7-2|	bfo:BRAFLDRAFT_57308	61	291	2e-77	hypothetical protein		|%IPR001279:Beta-lactamase-like :|	|GO:0016787:hydrolase activity|
CNUS0000102071.1	Both	4	522	128	394	141.6	35	106.7	71.7	Up	0	2403-11-2-9|1822-214-84-130|1801-294-42-252|646-3-0-3|	4	743	113	630	201.4	30.9	170.6	Up	0	646-2-2-0|1801-735-110-625|1822-2-1-1|2403-4-0-4|	bfo:BRAFLDRAFT_108890	36	201	5e-50	hypothetical protein
CNUS0000106201.1	Both	7	470	103	367	127.5	28.1	99.4	71.3	Up	0	2773-7-2-5|2368-25-1-24|2218-324-78-246|2046-47-17-30|1930-56-4-52|1418-10-1-9|283-1-0-1|	10	152	32	120	41.2	8.7	32.5	Up	0	283-1-1-0|444-3-1-2|691-1-0-1|1180-1-0-1|1418-2-1-1|1930-24-17-7|2046-40-2-38|2218-67-3-64|2368-11-6-5|2773-2-1-1|	ame:410922	39	125	9e-27	similar to SCAR CG4636-PA		|%IPR003124:Actin-binding WH2 :|
CNUS0000105060.1	Both	1	305	21	284	82.6	5.7	76.9	71.2	Up	0	305-305-21-284|	1	14	9	5	3.8	2.5	1.4	Down	0.261104	305-14-9-5|	ame:408527	64	246	7e-64	similar to CG4980-PA		|%IPR008409:Breast carcinoma amplified sequence 2 :|
CNUS0000098167.1	Both	1	403	70	333	109.3	19.1	90.2	71.1	Up	0	280-403-70-333|	1	45	30	15	12.3	8.2	4.1	Down	0.019578	280-45-30-15|	api:100166746	66	204	1e-51	similar to conserved hypothetical protein		|%IPR000253:Forkhead-associated :%IPR008984:SMAD/FHA|
CNUS0000101335.1	Both	4	554	145	409	150.3	39.6	110.7	71.1	Up	0	2137-534-134-400|869-18-10-8|572-1-1-0|238-1-0-1|	9	97	55	42	26.4	15	11.4	Down	0.143195	142-31-20-11|238-4-4-0|572-6-4-2|678-2-2-0|869-3-0-3|966-2-1-1|1957-41-21-20|2089-7-2-5|2125-1-1-0|	xla:446896	41	208	1e-51	MGC80971 protein		|%IPR001327:Pyridine nucleotide-disulphide oxidoreductase, NAD-binding region :%IPR006076:FAD dependent oxidoreductase|	|GO:0016491:oxidoreductase activity|GO:0050660:FAD binding|
CNUS0000099910.1	Both	3	268	3	265	72.6	0.8	71.7	70.9	Up	0	377-264-2-262|230-3-1-2|170-1-0-1|	2	18	3	15	4.9	0.8	4.1	Up	0.00566	170-4-0-4|377-14-3-11|							|%IPR000433:Zinc finger, ZZ-type :|	|GO:0008270:zinc ion binding|
CNUS0000100580.1	Both	1	742	239	503	201.5	65.3	136.2	70.9	Up	0	485-742-239-503|	1	88	14	74	23.9	3.8	20	Up	0	485-88-14-74|
CNUS0000104810.1	Both	5	357	48	309	96.8	13.1	83.7	70.6	Up	0	1547-6-3-3|1304-342-43-299|859-5-1-4|703-3-1-2|198-1-0-1|	5	221	36	185	59.9	9.8	50.1	Up	0	198-114-18-96|604-3-2-1|703-1-0-1|1304-102-15-87|1547-1-1-0|	gga:423617	41	341	5e-92	PARG; poly (ADP-ribose) glycohydrolase ; K07759 poly(ADP-ribose) glycohydrolase [EC:3.2.1.143]	|Genetic Information Processing; Folding, Sorting and Degradation;Protein folding and associated processing|Unclassified; Metabolism; Other enzymes|	|%IPR007724:Poly glycohydrolase :|
CNUS0000096636.1	Both	2	508	123	385	137.8	33.6	104.2	70.6	Up	0	1069-502-117-385|938-6-6-0|	4	7	1	6	1.9	0.3	1.6	Up	0.064109	47-2-0-2|270-1-0-1|785-1-1-0|938-3-0-3|
CNUS0000101617.1	Both	3	466	102	364	126.4	27.9	98.5	70.6	Up	0	4468-2-2-0|1655-462-99-363|1643-2-1-1|	2	35	23	12	9.5	6.3	3.2	Down	0.051659	1606-18-11-7|4468-17-12-5|	dpo:Dpse_GA21030	56	94.4	2e-17	Dpse_ap; GA21030 gene product from transcript GA21030-RA ; K09373 LIM homeobox protein 2/9	|Protein Families; Genetic Information Processing; Transcriptionfactors [BR:ko03000];|	|%IPR001356:Homeobox :%IPR001781:Zinc finger, LIM-type|	|GO:0003677:DNA binding|GO:0003700:transcription factor activity|GO:0008270:zinc ion binding|GO:0043565:sequence-specific DNA binding|	|GO:0005634:nucleus|	|GO:0006355:regulation of transcription, DNA-dependent|GO:0045449:regulation of transcription|
CNUS0000101822.1	Both	2	486	112	374	131.8	30.6	101.2	70.6	Up	0	566-1-1-0|268-485-111-374|	1	73	46	27	19.9	12.6	7.3	Down	0.018828	268-73-46-27|	nve:NEMVE_v1g234038	40	94.4	1e-18	predicted protein ; K11129 H/ACA ribonucleoprotein complex subunit 2	|Protein Families; Genetic Information Processing; DNA replicationproteins [BR:ko03032];|	|%IPR004037:Ribosomal protein L7Ae :%IPR004038:Ribosomal protein L7Ae/L30e/S12e/Gadd45|		|GO:0030529:ribonucleoprotein complex|	|GO:0042254:ribosome biogenesis and assembly|
CNUS0000095656.1	Both	2	638	189	449	173.2	51.6	121.6	70	Up	0	831-619-172-447|26-19-17-2|	2	135	35	100	36.6	9.6	27.1	Up	0	26-6-4-2|831-129-31-98|							|%IPR007087:Zinc finger, C2H2-type :|	|GO:0003676:nucleic acid binding|GO:0008270:zinc ion binding|	|GO:0005622:intracellular|
CNUS0000101274.1	Both	6	1733	734	999	471	200.5	270.5	70	Up	0	2227-1087-503-584|1993-90-58-32|1622-350-115-235|1414-80-49-31|1196-58-2-56|630-68-7-61|	6	1114	369	745	302.5	100.8	201.7	Up	0	630-3-1-2|1196-68-49-19|1414-96-18-78|1622-78-6-72|1993-422-89-333|2227-447-206-241|	mmu:100039133	71	281	8e-75	predicted gene, 100039133		|%IPR000608:Ubiquitin-conjugating enzyme, E2 :%IPR015581:Ubiquitin-conjugating enzyme|	|GO:0019787:small conjugating protein ligase activity|		|GO:0006464:protein modification process|GO:0006512:ubiquitin cycle|
CNUS0000101403.1	Both	3	419	80	339	113.6	21.9	91.8	69.9	Up	0	644-412-80-332|205-3-0-3|11-4-0-4|	2	33	10	23	9	2.7	6.2	Up	0.029295	205-9-1-8|644-24-9-15|							|%IPR000504:RNA recognition motif, RNP-1 :|	|GO:0003676:nucleic acid binding|
CNUS0000100769.1	Both	5	513	127	386	139.2	34.7	104.5	69.8	Up	0	1192-1-0-1|1083-40-0-40|612-168-31-137|588-7-6-1|139-297-90-207|	3	96	39	57	26.1	10.7	15.4	Up	0.09017	139-94-38-56|612-1-1-0|1083-1-0-1|	tca:664057	43	71.2	1e-11	similar to CG3621-PA		|%IPR009947:NADH:ubiquinone oxidoreductase subunit B14.5a :|	|GO:0008137:NADH dehydrogenase (ubiquinone) activity|	|GO:0005743:mitochondrial inner membrane|	|GO:0042773:ATP synthesis coupled electron transport|
CNUS0000105668.1	Both	4	265	5	260	71.8	1.4	70.4	69	Up	0	3827-2-0-2|3022-245-3-242|2355-16-2-14|1244-2-0-2|	5	22	12	10	6	3.3	2.7	Down	0.62066	530-4-4-0|2355-12-5-7|2873-4-3-1|3022-1-0-1|3827-1-0-1|
CNUS0000096960.1	Both	7	4785	2255	2530	1300.9	616	684.9	68.9	Up	0.002856	1316-4539-2091-2448|1252-67-21-46|1072-133-118-15|609-31-21-10|354-6-0-6|202-5-0-5|143-4-4-0|	8	800	376	424	217.5	102.7	114.8	Up	0.198576	21-10-9-1|143-18-16-2|202-5-2-3|354-24-15-9|609-14-5-9|1072-134-53-81|1252-79-20-59|1316-516-256-260|	hsa:2288	36	237	1e-60	FKBP4; FK506 binding protein 4, 59kDa (EC:5.2.1.8); K09571 FK506-binding protein 4/5 [EC:5.2.1.8]	|Protein Families; Genetic Information Processing; Chaperones andfolding catalysts [BR:ko03110];|	|%IPR001179:Peptidyl-prolyl cis-trans isomerase, FKBP-type :%IPR001440:Tetratricopeptide TPR-1|	|GO:0005488:binding|		|GO:0006457:protein folding|
CNUS0000096655.1	Both	4	421	83	338	114.2	22.7	91.5	68.8	Up	0	1965-1-0-1|1361-3-1-2|937-389-63-326|672-28-19-9|	2	192	20	172	52	5.5	46.6	Up	0	672-97-15-82|937-95-5-90|	bfo:BRAFLDRAFT_84310	48	108	9e-23	hypothetical protein		|%IPR001429:P2X purinoreceptor :%IPR003047:P2X4 purinoceptor|	|GO:0004872:receptor activity|GO:0005216:ion channel activity|GO:0005524:ATP binding|	|GO:0016020:membrane|	|GO:0006811:ion transport|
CNUS0000104722.1	Both	2	919	331	588	249.6	90.4	159.2	68.8	Up	0	688-914-331-583|472-5-0-5|	2	86	22	64	23.3	6	17.3	Up	1.1e-05	472-53-10-43|688-33-12-21|	cin:100179206	34	82.8	1e-14	similar to NEFA-interacting nuclear protein NIP30
CNUS0000097342.1	Both	3	284	15	269	76.9	4.1	72.8	68.7	Up	0	1132-267-15-252|540-14-0-14|418-3-0-3|	4	70	2	68	19	0.5	18.4	Up	0	232-16-1-15|540-1-0-1|748-18-1-17|1132-35-0-35|
CNUS0000106203.1	Both	9	1526	634	892	414.7	173.2	241.5	68.3	Up	0	2164-361-109-252|2094-51-23-28|1965-788-380-408|1932-1-1-0|1718-265-73-192|1518-12-6-6|1306-35-33-2|1183-3-3-0|259-10-6-4|	12	184	100	84	50.1	27.3	22.7	Down	0.168225	115-15-8-7|136-1-1-0|259-3-1-2|1183-24-12-12|1283-1-0-1|1306-3-0-3|1518-10-4-6|1718-33-27-6|1932-39-4-35|1965-41-39-2|2094-5-1-4|2164-9-3-6|	mdo:100020119	63	537	1e-151	similar to LOC562179 protein		|%IPR003593:AAA+ ATPase, core :%IPR003959:AAA ATPase, core|	|GO:0000166:nucleotide binding|GO:0005524:ATP binding|GO:0017111:nucleoside-triphosphatase activity|
CNUS0000106296.1	Both	8	481	114	367	130.5	31.1	99.4	68.3	Up	0	3027-2-1-1|2092-174-63-111|1288-297-47-250|1213-1-0-1|862-2-0-2|554-2-2-0|361-2-1-1|255-1-0-1|	8	31	8	23	8.4	2.2	6.2	Up	0.00897	361-1-1-0|640-1-1-0|723-1-0-1|1209-2-2-0|1288-2-1-1|1981-14-3-11|2092-1-0-1|3027-9-0-9|	xla:398690	40	320	1e-85	hypothetical protein MGC69094		|%IPR011046:WD40 repeat-like :%IPR015943:WD40/YVTN repeat-like|
CNUS0000101550.1	Both	9	843	294	549	228.9	80.3	148.6	68.3	Up	0	3531-446-123-323|3290-335-125-210|3189-31-27-4|3181-1-1-0|3079-11-10-1|2976-4-2-2|1892-11-3-8|933-1-0-1|406-3-3-0|	7	178	42	136	48.3	11.5	36.8	Up	0	933-1-0-1|1562-6-2-4|2898-42-9-33|2976-4-1-3|3079-9-9-0|3290-46-1-45|3531-70-20-50|	nve:NEMVE_v1g129964	55	1112	0	predicted protein ; K03178 ubiquitin-activating enzyme E1 [EC:6.3.2.19]	|Genetic Information Processing; Folding, Sorting and Degradation;Ubiquitin mediated proteolysis [PATH:ko04120-Map:ko04120];|Human Diseases; Neurodegenerative Diseases; Parkinson's disease[PATH:ko05012-Map:ko05012];|Protein Families; Genetic Information Processing; Ubiquitin system[BR:ko04121];|	|%IPR000011:Ubiquitin-activating enzyme, E1 :%IPR000127:Ubiquitin-activating enzyme repeat|	|GO:0003824:catalytic activity|GO:0008641:small protein activating enzyme activity|		|GO:0006464:protein modification process|GO:0006512:ubiquitin cycle|
CNUS0000106097.1	Both	5	403	75	328	109.3	20.5	88.8	68.3	Up	0	3202-83-73-10|3144-3-1-2|2793-314-1-313|2328-1-0-1|875-2-0-2|	5	339	62	277	91.9	16.9	75	Up	0	514-16-1-15|1088-1-0-1|2422-3-0-3|3144-245-33-212|3202-74-28-46|
CNUS0000095925.1	Both	2	402	75	327	109	20.5	88.5	68	Up	0	1406-384-75-309|619-18-0-18|	2	37	25	12	10.1	6.8	3.2	Down	0.025995	31-1-0-1|1406-36-25-11|
CNUS0000103196.1	Both	3	387	68	319	104.9	18.6	86.4	67.8	Up	0	972-156-59-97|944-5-4-1|677-226-5-221|	4	18	6	12	4.9	1.6	3.2	Up	0.176225	421-4-2-2|652-9-2-7|677-1-1-0|944-4-1-3|							|%IPR002404:Insulin receptor substrate-1, PTB :%IPR011993:Pleckstrin homology-type|	|GO:0005158:insulin receptor binding|
CNUS0000100172.1	Both	1	579	164	415	157.1	44.8	112.3	67.5	Up	0	60-579-164-415|	1	9	1	8	2.4	0.3	2.2	Up	0.022032	60-9-1-8|
CNUS0000097769.1	Both	2	1135	441	694	308.3	120.5	187.9	67.4	Up	0	429-974-399-575|206-161-42-119|	2	325	278	47	88.7	75.9	12.7	Down	0	206-40-30-10|429-285-248-37|							|%IPR014912:Sep15/SelM redox :|
CNUS0000100281.1	Both	4	287	19	268	77.7	5.2	72.6	67.4	Up	0	1064-284-18-266|1027-1-0-1|650-1-1-0|402-1-0-1|	6	9	2	7	2.4	0.5	1.9	Up	0.104573	95-1-1-0|402-1-1-0|520-2-0-2|650-3-0-3|1027-1-0-1|1064-1-0-1|	bfo:BRAFLDRAFT_222409	49	361	4e-98	Gatm2; glycine amidinotransferase		|%IPR003198:Amidinotransferase :|	|GO:0016813:hydrolase activity, acting on carbon-nitrogen (but not peptide) bonds, in linear amidines|	|GO:0005737:cytoplasm|
CNUS0000106500.1	Both	1	307	29	278	83.2	7.9	75.3	67.4	Up	0	107-307-29-278|	1	7	1	6	1.9	0.3	1.6	Up	0.064109	107-7-1-6|	mdo:100026144	29	82.4	1e-14	hypothetical protein LOC100026144
CNUS0000096745.1	Both	3	546	148	398	148.2	40.4	107.7	67.3	Up	0	418-525-140-385|394-4-0-4|186-17-8-9|	3	76	49	27	20.7	13.4	7.3	Down	0.008018	186-10-2-8|394-64-46-18|418-2-1-1|	mmu:19063	46	255	1e-66	Ppt1; palmitoyl-protein thioesterase 1 (EC:3.1.2.22); K01074 palmitoyl-protein thioesterase [EC:3.1.2.22]	|Metabolism; Lipid Metabolism; Fatty acid elongation in mitochondria[PATH:ko00062-Map:ko00062];|	|%IPR002472:Palmitoyl protein thioesterase :|	|GO:0008474:palmitoyl-(protein) hydrolase activity|		|GO:0006464:protein modification process|
CNUS0000096294.1	Both	2	331	41	290	89.7	11.2	78.5	67.3	Up	0	542-326-41-285|253-5-0-5|	3	89	81	8	24.3	22.1	2.2	Down	0	253-86-79-7|409-1-1-0|542-2-1-1|	tca:658405	53	125	5e-28	similar to CG8971-PA		|%IPR001794:Frataxin :%IPR002908:Frataxin-like|		|GO:0005739:mitochondrion|	|GO:0006879:cellular iron ion homeostasis|
CNUS0000103170.1	Both	4	388	70	318	105.2	19.1	86.1	67	Up	0	3438-57-9-48|3370-1-0-1|3069-309-52-257|2623-21-9-12|	8	67	12	55	18.2	3.3	14.9	Up	0	283-1-1-0|534-1-0-1|666-1-0-1|1006-2-0-2|2540-1-0-1|2623-4-0-4|3069-56-10-46|3438-1-1-0|
CNUS0000107466.1	Both	3	763	257	506	207.2	70.2	137	66.8	Up	0	688-555-250-305|142-207-6-201|25-1-1-0|	2	17	9	8	4.6	2.5	2.2	Down	0.762085	106-1-0-1|688-16-9-7|	dme:Dmel_CG17642	33	72.4	7e-12	mRpL48; mitochondrial ribosomal protein L48		|%IPR001848:Ribosomal protein S10 :|	|GO:0003735:structural constituent of ribosome|	|GO:0005622:intracellular|GO:0005840:ribosome|	|GO:0006412:translation|
CNUS0000105318.1	Both	9	353	53	300	95.7	14.5	81.2	66.7	Up	0	1860-1-1-0|1569-21-17-4|1268-305-17-288|1214-3-3-0|1141-3-3-0|977-6-4-2|761-3-2-1|295-10-6-4|121-1-0-1|	7	73	35	38	19.8	9.6	10.3	Up	0.820827	295-2-2-0|761-30-9-21|946-18-8-10|977-1-1-0|1141-12-9-3|1214-9-6-3|1268-1-0-1|	dat:HRM2_24890	38	161	6e-38	ileS; IleS (EC:6.1.1.5); K01870 isoleucyl-tRNA synthetase [EC:6.1.1.5]	|Genetic Information Processing; Translation; Aminoacyl-tRNAbiosynthesis [PATH:ko00970-Map:ko00970];|Metabolism; Amino Acid Metabolism; Valine, leucine and isoleucinebiosynthesis [PATH:ko00290-Map:ko00290];|	|%IPR002300:Aminoacyl-tRNA synthetase, class Ia :%IPR002301:Isoleucyl-tRNA synthetase, class Ia|	|GO:0000166:nucleotide binding|GO:0004812:aminoacyl-tRNA ligase activity|GO:0004822:isoleucine-tRNA ligase activity|GO:0005524:ATP binding|	|GO:0005737:cytoplasm|	|GO:0006412:translation|GO:0006418:tRNA aminoacylation for protein translation|GO:0006428:isoleucyl-tRNA aminoacylation|
CNUS0000107876.1	Both	6	388	71	317	105.2	19.4	85.8	66.4	Up	0	1750-1-0-1|1606-3-3-0|1303-18-8-10|1208-19-6-13|1074-219-9-210|785-128-45-83|	7	194	71	123	52.7	19.4	33.3	Up	0.000414	702-78-64-14|785-4-0-4|1074-105-6-99|1208-2-1-1|1303-3-0-3|1565-1-0-1|1606-1-0-1|	dvi:Dvir_GJ21993	48	97.4	3e-19	GJ21993 gene product from transcript GJ21993-RA		|%IPR015257:Maf1 regulator :|
CNUS0000096431.1	Both	10	293	25	268	79.4	6.8	72.6	65.8	Up	0	4783-1-0-1|4244-239-12-227|3998-11-0-11|3835-1-0-1|3561-10-3-7|2915-25-10-15|2179-3-0-3|1867-1-0-1|1288-1-0-1|1048-1-0-1|	6	42	9	33	11.4	2.5	8.9	Up	0.000307	1228-1-0-1|1867-1-1-0|3561-16-5-11|3790-12-1-11|4244-11-2-9|4783-1-0-1|
CNUS0000100320.1	Both	10	275	16	259	74.5	4.4	70.1	65.7	Up	0	4060-1-0-1|3864-1-1-0|3558-1-1-0|2815-5-1-4|1867-253-3-250|1705-4-2-2|1324-4-4-0|1249-2-1-1|797-3-2-1|190-1-1-0|	7	97	62	35	26.4	16.9	9.5	Down	0.003904	636-1-1-0|1249-4-0-4|1324-7-5-2|1705-10-5-5|1867-9-4-5|2815-65-47-18|4060-1-0-1|	ame:410749	24	187	2e-45	similar to squamous cell carcinoma antigen recognized by T cells 3		|%IPR000504:RNA recognition motif, RNP-1 :%IPR003107:RNA-processing protein, HAT helix|	|GO:0000166:nucleotide binding|GO:0003676:nucleic acid binding|	|GO:0005622:intracellular|	|GO:0006396:RNA processing|
CNUS0000104349.1	Both	3	394	76	318	106.8	20.8	86.1	65.3	Up	0	962-350-61-289|431-25-14-11|220-19-1-18|	3	56	5	51	15.2	1.4	13.8	Up	0	55-6-1-5|431-15-2-13|962-35-2-33|							|%IPR010283:Protein of unknown function DUF887, TLC-like :|
CNUS0000104813.1	Both	5	611	184	427	165.9	50.3	115.6	65.3	Up	0	1882-7-2-5|554-7-2-5|280-368-145-223|276-228-34-194|112-1-1-0|	3	6	3	3	1.6	0.8	0.8	Down	0.971482	276-2-0-2|280-3-3-0|1882-1-0-1|	ame:409264	54	102	5e-21	similar to CG1598-PA ; K01551 arsenite-transporting ATPase [EC:3.6.3.16]	|Environmental Information Processing; Membrane Transport; Othertransporters|	|%IPR003348:Anion-transporting ATPase :|	|GO:0005524:ATP binding|	|GO:0016020:membrane|	|GO:0006820:anion transport|
CNUS0000104866.1	Both	4	1377	566	811	374.2	154.6	219.6	65	Up	0	553-12-9-3|470-977-408-569|366-266-93-173|163-122-56-66|	4	695	416	279	189.2	113.6	75.5	Down	0	163-58-37-21|366-502-271-231|470-132-105-27|553-3-3-0|
CNUS0000103530.1	Both	1	284	22	262	76.9	6	70.9	64.9	Up	0	243-284-22-262|	2	89	36	53	24.2	9.8	14.3	Up	0.095978	208-88-35-53|243-1-1-0|	tca:659851	39	76.3	4e-13	similar to proteasome maturation protein ; K11599 proteasome maturation protein	|Genetic Information Processing; Folding, Sorting and Degradation;Proteasome [PATH:ko03050-Map:ko03050];|Protein Families; Genetic Information Processing; Ubiquitin system[BR:ko04121];|	|%IPR008012:Proteasome maturation factor UMP1 :|
CNUS0000099642.1	Both	14	619	190	429	168	51.9	116.1	64.2	Up	0	8941-302-52-250|8716-16-1-15|8636-69-64-5|8573-10-1-9|8187-202-54-148|8167-3-3-0|7987-2-0-2|6714-5-5-0|6362-1-1-0|5353-1-1-0|4366-3-3-0|3631-2-2-0|2869-1-1-0|625-2-2-0|	10	125	47	78	34	12.8	21.1	Up	0.009048	2746-1-1-0|3070-1-1-0|4114-1-1-0|5608-1-0-1|7987-23-9-14|8167-5-3-2|8573-13-7-6|8636-1-0-1|8716-4-2-2|8941-75-23-52|	tca:657452	44	546	1e-153	similar to HECT, UBA and WWE domain containing 1 ; K10592 E3 ubiquitin-protein ligase HUWE1 [EC:6.3.2.19]	|Genetic Information Processing; Folding, Sorting and Degradation;Ubiquitin mediated proteolysis [PATH:ko04120-Map:ko04120];|Protein Families; Genetic Information Processing; Ubiquitin system[BR:ko04121];|	|%IPR000569:HECT :%IPR004170:WWE|	|GO:0004842:ubiquitin-protein ligase activity|	|GO:0005622:intracellular|	|GO:0006464:protein modification process|GO:0006512:ubiquitin cycle|
CNUS0000103949.1	Both	3	591	176	415	160.4	48.1	112.3	64.2	Up	0	3235-1-0-1|1041-2-0-2|438-588-176-412|	1	12	4	8	3.3	1.1	2.2	Up	0.269471	438-12-4-8|							|%IPR001304:C-type lectin :|	|GO:0005529:sugar binding|
CNUS0000106213.1	Both	1	1148	454	694	311.9	124	187.9	63.9	Up	0	116-1148-454-694|	1	190	160	30	51.8	43.7	8.1	Down	0	116-190-160-30|	xtr:549498	62	94.7	1e-18	hypothetical protein LOC549498		|%IPR007087:Zinc finger, C2H2-type :%IPR015023:Protein of unknown function DUF1909|	|GO:0003676:nucleic acid binding|GO:0008270:zinc ion binding|	|GO:0005622:intracellular|
CNUS0000103688.1	Both	4	534	149	385	144.9	40.7	104.2	63.5	Up	0	1291-367-107-260|815-44-23-21|667-119-18-101|397-4-1-3|	6	158	57	101	42.9	15.6	27.3	Up	0.000907	250-13-2-11|273-1-0-1|397-3-1-2|667-21-4-17|815-33-24-9|1291-87-26-61|							|%IPR008985:Concanavalin A-like lectin/glucanase :|
CNUS0000095982.1	Both	2	1655	709	946	449.8	193.7	256.1	62.4	Up	0	716-1436-641-795|610-219-68-151|	2	771	186	585	209.2	50.8	158.4	Up	0	610-692-148-544|716-79-38-41|							|%IPR004148:BAR :|	|GO:0005515:protein binding|	|GO:0005737:cytoplasm|
CNUS0000096972.1	Both	2	240	5	235	65	1.4	63.6	62.2	Up	0	649-238-3-235|522-2-2-0|	2	13	2	11	3.5	0.5	3	Up	0.014532	522-9-1-8|649-4-1-3|	dgr:Dgri_GH15962	49	181	3e-44	GH15962 gene product from transcript GH15962-RA		|%IPR010756:Hepatocellular carcinoma-associated antigen 59 :|
CNUS0000099863.1	Both	7	488	129	359	132.4	35.2	97.2	62	Up	0	2752-475-128-347|2570-6-1-5|2417-3-0-3|1942-1-0-1|1384-1-0-1|962-1-0-1|751-1-0-1|	7	36	3	33	9.8	0.8	8.9	Up	1e-06	412-2-1-1|1924-3-0-3|1942-1-0-1|2368-2-0-2|2417-1-0-1|2570-7-0-7|2752-20-2-18|	hsa:22795	31	75.5	1e-11	NID2; nidogen 2 (osteonidogen) ; K06826 nidogen (entactin)	|Protein Families; Cellular Processes and Signaling; CAM ligands[BR:ko04516];|	|%IPR000742:EGF-like, type 3 :%IPR006210:EGF|
CNUS0000099636.1	Both	7	375	73	302	101.7	19.9	81.8	61.9	Up	0	6307-318-50-268|6233-21-12-9|5948-31-6-25|5506-2-2-0|5206-1-1-0|3094-1-1-0|1696-1-1-0|	6	29	2	27	7.9	0.5	7.3	Up	5e-06	2479-1-0-1|4724-1-0-1|5475-1-1-0|5948-4-0-4|6233-18-1-17|6307-4-0-4|	dre:100150276	21	123	1e-25	similar to protocadherin 2G29		|%IPR002126:Cadherin :%IPR015919:Cadherin-like|	|GO:0005509:calcium ion binding|	|GO:0016020:membrane|	|GO:0007156:homophilic cell adhesion|
CNUS0000104572.1	Both	1	358	65	293	97.1	17.8	79.3	61.5	Up	0	466-358-65-293|	1	17	8	9	4.6	2.2	2.4	Up	0.855278	466-17-8-9|							|%IPR009984:Geminin :|			|GO:0000074:regulation of progression through cell cycle|GO:0008156:negative regulation of DNA replication|
CNUS0000098469.1	Both	4	606	189	417	164.5	51.6	112.9	61.3	Up	0	1914-16-9-7|1502-24-9-15|1168-2-1-1|241-564-170-394|	4	44	5	39	11.9	1.4	10.6	Up	0	241-13-2-11|1168-16-2-14|1502-2-0-2|1914-13-1-12|	gga:474379	62	177	1e-43	GNAL; guanine nucleotide binding protein (G protein), alpha activating activity polypeptide, olfactory type ; K04633 guanine nucleotide binding protein (G protein), alpha polypeptide, olfactory type	|Cellular Processes; Sensory System; Olfactory transduction[PATH:ko04740-Map:ko04740];|Environmental Information Processing; Signal Transduction; Calciumsignaling pathway [PATH:ko04020-Map:ko04020];|Protein Families; Cellular Processes and Signaling; GTP-bindingproteins [BR:ko04031];|	|%IPR000367:G-protein alpha subunit, group S :%IPR001019:Guanine nucleotide binding protein (G-protein), alpha subunit|	|GO:0004871:signal transducer activity|GO:0005525:GTP binding|GO:0019001:guanyl nucleotide binding|		|GO:0007186:G-protein coupled receptor protein signaling pathway|
CNUS0000102032.1	Both	4	297	35	262	80.5	9.6	70.9	61.3	Up	0	1835-2-1-1|1345-293-34-259|547-1-0-1|265-1-0-1|	5	23	10	13	6.3	2.7	3.5	Up	0.578464	265-10-3-7|491-1-1-0|1181-5-5-0|1345-5-1-4|1602-2-0-2|	wpi:WPa_0216	50	470	1e-131	fumC; fumarate hydratase, class II ; K01679 fumarate hydratase, class II [EC:4.2.1.2]	|Human Diseases; Cancers; Renal cell carcinoma [PATH:ko05211-Map:ko05211];|Metabolism; Carbohydrate Metabolism; Citrate cycle (TCA cycle)[PATH:ko00020-Map:ko00020];|Metabolism; Energy Metabolism; Reductive carboxylate cycle (CO2fixation) [PATH:ko00720-Map:ko00720];|	|%IPR000362:Fumarate lyase :%IPR008948:L-Aspartase-like|	|GO:0003824:catalytic activity|
CNUS0000099305.1	Both	4	340	57	283	92.2	15.6	76.6	61	Up	0	3776-311-47-264|3647-4-0-4|3592-1-0-1|2399-24-10-14|	7	60	14	46	16.3	3.8	12.5	Up	5.8e-05	127-1-1-0|985-1-0-1|2206-6-2-4|2290-4-1-3|3592-32-5-27|3647-2-1-1|3776-14-4-10|
CNUS0000096067.1	Both	3	518	146	372	140.6	39.9	100.7	60.8	Up	0	1139-1-0-1|748-512-146-366|377-5-0-5|	2	48	20	28	13	5.5	7.6	Up	0.29199	377-10-4-6|748-38-16-22|	aga:AgaP_AGAP008043	47	125	2e-27	AGAP008043-PA		|%IPR001648:Ribosomal protein S18 :|	|GO:0003735:structural constituent of ribosome|	|GO:0005622:intracellular|GO:0005840:ribosome|	|GO:0006412:translation|
CNUS0000097079.1	Both	2	785	279	506	213.2	76.2	137	60.8	Up	0	2177-678-256-422|1421-107-23-84|	4	336	26	310	91	7.1	83.9	Up	0	424-11-10-1|1310-24-4-20|1421-10-0-10|2177-291-12-279|	bfo:BRAFLDRAFT_115604	27	207	1e-51	hypothetical protein		|%IPR001452:Src homology-3 :%IPR001683:Phox-like|	|GO:0005515:protein binding|GO:0035091:phosphoinositide binding|		|GO:0007154:cell communication|
CNUS0000101198.1	Both	2	238	7	231	64.4	1.9	62.5	60.6	Up	0	890-231-5-226|574-7-2-5|	2	28	8	20	7.6	2.2	5.4	Up	0.028461	574-7-5-2|890-21-3-18|							|%IPR009068:S15/NS1, RNA-binding :|
CNUS0000098492.1	Both	5	764	269	495	207.5	73.5	134	60.5	Up	0	688-732-258-474|304-26-5-21|289-1-1-0|242-1-1-0|133-4-4-0|	3	26	21	5	7.1	5.7	1.4	Down	0.001315	133-8-4-4|242-1-1-0|688-17-16-1|	tad:TRIADDRAFT_63589	32	131	3e-29	expressed hypothetical protein		|%IPR001568:Ribonuclease T2 :|	|GO:0003723:RNA binding|GO:0004521:endoribonuclease activity|
CNUS0000099374.1	Both	7	549	162	387	149	44.3	104.8	60.5	Up	0	1192-519-149-370|599-23-8-15|501-1-1-0|399-2-2-0|288-1-0-1|264-1-1-0|37-2-1-1|	6	63	13	50	17.1	3.6	13.5	Up	5e-06	37-4-2-2|124-1-1-0|264-2-2-0|501-2-2-0|599-7-1-6|1192-47-5-42|	rno:64620	54	285	3e-75	Tore; trispanning orphan
CNUS0000101981.1	Both	3	1581	676	905	429.7	184.7	245	60.3	Up	0	2347-553-532-21|2123-58-57-1|376-970-87-883|	5	242	122	120	65.8	33.3	32.5	Down	0.72205	376-124-7-117|690-2-0-2|1936-1-0-1|2123-108-108-0|2142-7-7-0|	ecb:100066985	57	116	3e-25	hypothetical protein LOC100066985		|%IPR015221:Ubiquitin related modifier 1 :|
CNUS0000096979.1	Both	7	402	90	312	109	24.6	84.5	59.9	Up	0	2033-21-2-19|1525-4-1-3|1407-1-0-1|1064-348-85-263|629-20-0-20|533-5-0-5|158-3-2-1|	6	47	18	29	12.8	4.9	7.9	Up	0.132399	158-10-0-10|533-2-0-2|629-1-0-1|1064-31-15-16|1844-2-2-0|2033-1-1-0|	dmo:Dmoj_GI22932	35	177	5e-43	GI22932 gene product from transcript GI22932-RA		|%IPR000301:CD9/CD37/CD63 antigen :%IPR008952:Tetraspanin|		|GO:0016021:integral to membrane|
CNUS0000098312.1	Both	2	382	80	302	103.6	21.9	81.8	59.9	Up	0	502-380-78-302|291-2-2-0|	2	30	4	26	8.1	1.1	7	Up	8.2e-05	291-6-1-5|502-24-3-21|	dre:559420	34	105	2e-21	zgc:175098
CNUS0000104554.1	Both	1	249	14	235	67.4	3.8	63.6	59.8	Up	0	73-249-14-235|	1	60	20	40	16.3	5.5	10.8	Up	0.013535	73-60-20-40|							|%IPR002048:Calcium-binding EF-hand :%IPR011992:EF-Hand type|	|GO:0005509:calcium ion binding|
CNUS0000102516.1	Both	6	243	11	232	65.8	3	62.8	59.8	Up	0	2837-1-0-1|2127-235-8-227|1697-3-1-2|866-1-1-0|526-2-1-1|172-1-0-1|	6	16	5	11	4.3	1.4	3	Up	0.149357	473-3-2-1|832-3-0-3|866-1-1-0|1426-1-1-0|1577-1-0-1|2127-7-1-6|
CNUS0000096673.1	Both	3	369	74	295	100.1	20.2	79.9	59.7	Up	0	3178-1-0-1|931-367-74-293|729-1-0-1|	2	11	4	7	3	1.1	1.9	Up	0.391868	700-5-0-5|931-6-4-2|	ame:552595	45	256	1e-66	similar to CG1628-PB		|%IPR001993:Mitochondrial substrate carrier :|	|GO:0005488:binding|	|GO:0016020:membrane|	|GO:0006810:transport|
CNUS0000100834.1	Both	4	341	60	281	92.5	16.4	76.1	59.7	Up	0	1679-1-0-1|1006-312-57-255|281-26-3-23|139-2-0-2|	5	53	8	45	14.4	2.2	12.2	Up	1e-06	139-11-1-10|206-1-0-1|281-1-0-1|355-2-0-2|1006-38-7-31|	mdo:100031827	41	102	7e-21	similar to Four and a half LIM domains 3		|%IPR001781:Zinc finger, LIM-type :|	|GO:0008270:zinc ion binding|
CNUS0000105724.1	Both	10	801	289	512	217.6	78.9	138.6	59.7	Up	0	3160-4-0-4|2916-771-280-491|2791-1-1-0|2511-5-2-3|2146-3-3-0|2003-6-2-4|1964-1-0-1|1429-5-0-5|1046-3-1-2|112-2-0-2|	10	172	85	87	46.8	23.2	23.6	Up	0.968968	439-4-0-4|724-2-2-0|1046-3-0-3|1429-1-1-0|1942-5-2-3|2146-2-2-0|2507-2-0-2|2511-17-10-7|2791-81-33-48|2916-55-35-20|	spu:761742	43	150	2e-34	similar to SJCHGC02359 protein		|%IPR005036:Putative phosphatase regulatory subunit :|
CNUS0000096419.1	Both	7	286	33	253	77.5	9	68.5	59.5	Up	0	1709-264-27-237|1607-5-3-2|1295-1-0-1|1176-12-2-10|709-2-0-2|544-1-0-1|85-1-1-0|	6	24	7	17	6.5	1.9	4.6	Up	0.048837	85-1-0-1|447-1-0-1|1154-3-0-3|1295-3-1-2|1394-3-1-2|1607-13-5-8|	xla:399155	75	432	1e-119	XPTP-D; receptor protein tyrosine phosphatase delta		|%IPR000242:Protein-tyrosine phosphatase, receptor/non-receptor type :%IPR000387:Protein-tyrosine phosphatase, Tyr-specific/dual-specificity type|	|GO:0004725:protein tyrosine phosphatase activity|GO:0016791:phosphoric monoester hydrolase activity|		|GO:0006470:protein amino acid dephosphorylation|GO:0016311:dephosphorylation|
CNUS0000098269.1	Both	6	497	138	359	134.9	37.7	97.2	59.5	Up	0	1442-2-2-0|794-50-8-42|756-44-13-31|569-324-102-222|317-75-13-62|118-2-0-2|	3	75	16	59	20.3	4.4	16	Up	1e-06	104-6-1-5|569-45-0-45|756-24-15-9|
CNUS0000103312.1	Both	8	966	372	594	262.4	101.6	160.8	59.2	Up	0	3197-6-6-0|2577-945-354-591|2449-8-7-1|2406-1-1-0|2353-2-2-0|1876-1-0-1|1498-1-1-0|976-2-1-1|	8	26	13	13	7.1	3.6	3.5	Down	0.940675	418-6-3-3|976-1-0-1|1498-4-3-1|1671-1-1-0|1876-1-0-1|2353-10-3-7|2406-2-2-0|2577-1-1-0|							|%IPR000449:Ubiquitin-associated/translation elongation factor EF1B, N-terminal :%IPR009060:UBA-like|
CNUS0000103504.1	Both	2	222	2	220	60.1	0.5	59.6	59.1	Up	0	2959-195-2-193|2746-27-0-27|	1	17	2	15	4.6	0.5	4.1	Up	0.00198	2959-17-2-15|	spu:590813	48	152	8e-35	hypothetical LOC590813 ; K10416 dynein light intermediate chain 1, cytosolic	|Protein Families; Cellular Processes and Signaling; Cytoskeletonproteins [BR:ko04812];|Protein Families; Genetic Information Processing; Chromosome[BR:ko03036];|	|%IPR008467:Dynein light intermediate chain :|	|GO:0003774:motor activity|
CNUS0000097819.1	Both	7	998	388	610	271.1	106	165.1	59.1	Up	0	3454-12-0-12|3340-1-0-1|2842-1-0-1|805-957-370-587|553-16-9-7|521-6-4-2|71-5-5-0|	9	28	6	22	7.6	1.6	6	Up	0.00321	71-1-1-0|404-2-0-2|521-5-1-4|553-8-1-7|805-4-2-2|2641-2-1-1|2842-2-0-2|3340-3-0-3|3454-1-0-1|	ehi:EHI_072050	21	129	1e-27	Viral A-type inclusion protein repeat		|%IPR009078:Ferritin/ribonucleotide reductase-like :|	|GO:0016491:oxidoreductase activity|GO:0046914:transition metal ion binding|
CNUS0000102617.1	Both	2	260	21	239	70.4	5.7	64.7	59	Up	0	870-241-16-225|398-19-5-14|	3	119	64	55	32.4	17.5	14.9	Down	0.324888	398-10-1-9|673-101-58-43|870-8-5-3|	dre:338243	31	98.2	3e-19	id:ibd5007
CNUS0000102205.1	Both	3	685	233	452	186	63.6	122.4	58.8	Up	0	1565-9-0-9|985-674-232-442|846-2-1-1|	3	54	7	47	14.6	1.9	12.7	Up	0	846-49-5-44|985-4-2-2|1565-1-0-1|	aga:AgaP_AGAP001407	83	668	0	AGAP001407-PA ; K03064 26S proteasome regulatory subunit T4	|Genetic Information Processing; Folding, Sorting and Degradation;Proteasome [PATH:ko03050-Map:ko03050];|Protein Families; Genetic Information Processing; Ubiquitin system[BR:ko04121];|	|%IPR003593:AAA+ ATPase, core :%IPR003959:AAA ATPase, core|	|GO:0000166:nucleotide binding|GO:0005524:ATP binding|GO:0016787:hydrolase activity|GO:0017111:nucleoside-triphosphatase activity|	|GO:0005634:nucleus|GO:0005737:cytoplasm|	|GO:0030163:protein catabolic process|
CNUS0000101645.1	Both	2	4569	2166	2403	1242.2	591.7	650.5	58.8	Up	0.011294	230-4404-2010-2394|209-165-156-9|	2	134	32	102	36.4	8.7	27.6	Up	0	209-129-28-101|230-5-4-1|	rno:500559	63	137	1e-31	RGD1562725, RGD1562725_predicted; similar to 40S ribosomal protein S20		|%IPR001848:Ribosomal protein S10 :%IPR005729:Ribosomal protein S10, eukaryotic/archaeal|	|GO:0003735:structural constituent of ribosome|	|GO:0005622:intracellular|GO:0005840:ribosome|GO:0015935:small ribosomal subunit|	|GO:0006412:translation|
CNUS0000096558.1	Both	8	480	131	349	130.3	35.8	94.5	58.7	Up	0	1684-154-35-119|1650-1-0-1|1625-1-1-0|1597-12-11-1|1399-302-80-222|820-6-1-5|682-3-3-0|571-1-0-1|	6	34	11	23	9.2	3	6.2	Up	0.048475	433-11-4-7|505-1-0-1|571-1-1-0|658-3-3-0|1399-12-3-9|1597-6-0-6|	tca:658427	41	352	2e-95	similar to DnaJ-like protein ; K09527 DnaJ homolog, subfamily C, member 7	|Protein Families; Genetic Information Processing; Chaperones andfolding catalysts [BR:ko03110];|	|%IPR001440:Tetratricopeptide TPR-1 :%IPR001623:Heat shock protein DnaJ, N-terminal|	|GO:0005488:binding|GO:0031072:heat shock protein binding|
CNUS0000097948.1	Both	8	249	16	233	67.4	4.4	63.1	58.7	Up	0	1916-210-4-206|1768-11-3-8|1586-10-0-10|1469-13-5-8|1301-2-2-0|1231-1-1-0|217-1-1-0|106-1-0-1|	7	77	8	69	20.9	2.2	18.7	Up	0	86-2-0-2|1231-10-0-10|1301-1-0-1|1469-9-1-8|1586-4-2-2|1768-40-1-39|1916-11-4-7|							|%IPR002068:Heat shock protein Hsp20 :%IPR008978:HSP20-like chaperone|
CNUS0000095666.1	Both	2	265	24	241	71.8	6.6	65.2	58.6	Up	0	700-257-22-235|642-8-2-6|	1	6	1	5	1.6	0.3	1.4	Up	0.11017	642-6-1-5|
CNUS0000102068.1	Both	7	367	75	292	99.5	20.5	79.1	58.6	Up	0	3378-4-1-3|1845-355-72-283|1723-1-0-1|1417-3-0-3|333-1-1-0|136-2-1-1|13-1-0-1|	4	20	8	12	5.4	2.2	3.2	Up	0.406951	815-2-0-2|1417-10-1-9|1723-3-2-1|1845-5-5-0|	osa:4332355	49	86.3	5e-15	Os03g0266100; hypothetical protein		|%IPR001781:Zinc finger, LIM-type :|	|GO:0008270:zinc ion binding|
CNUS0000105785.1	Both	4	578	180	398	156.9	49.2	107.7	58.5	Up	0	2407-31-5-26|702-2-0-2|404-490-138-352|102-55-37-18|	3	94	18	76	25.5	4.9	20.6	Up	0	102-49-16-33|404-43-0-43|2407-2-2-0|
CNUS0000102477.1	Both	4	285	35	250	77.2	9.6	67.7	58.1	Up	0	2282-276-33-243|1949-6-0-6|1612-2-1-1|102-1-1-0|	3	91	23	68	24.7	6.3	18.4	Up	5e-06	986-1-0-1|1949-1-0-1|2282-89-23-66|	dmo:Dmoj_GI19759	32	162	5e-38	GI19759 gene product from transcript GI19759-RA		|%IPR007087:Zinc finger, C2H2-type :%IPR013087:Zinc finger, C2H2-type/integrase, DNA-binding|	|GO:0003676:nucleic acid binding|GO:0008270:zinc ion binding|	|GO:0005622:intracellular|
CNUS0000096007.1	Both	2	231	10	221	62.6	2.7	59.8	57.1	Up	0	3386-229-10-219|3037-2-0-2|	2	15	5	10	4.1	1.4	2.7	Up	0.216969	3037-1-0-1|3386-14-5-9|	spu:582541	40	300	3e-79	similar to natriuretic peptide receptor A		|%IPR000719:Protein kinase, core :%IPR001054:Adenylyl cyclase class-3/4/guanylyl cyclase|	|GO:0004672:protein kinase activity|GO:0004674:protein serine/threonine kinase activity|GO:0004713:protein-tyrosine kinase activity|GO:0005524:ATP binding|GO:0008528:peptide receptor activity, G-protein coupled|GO:0016849:phosphorus-oxygen lyase activity|	|GO:0016020:membrane|	|GO:0006468:protein amino acid phosphorylation|GO:0007242:intracellular signaling cascade|GO:0009190:cyclic nucleotide biosynthetic process|
CNUS0000101573.1	Both	6	227	8	219	61.5	2.2	59.3	57.1	Up	0	4386-1-0-1|3576-1-1-0|2339-220-5-215|1939-2-0-2|1175-2-1-1|1094-1-1-0|	5	19	14	5	5.2	3.8	1.4	Down	0.033285	1094-2-2-0|1673-1-0-1|1816-2-0-2|1939-1-0-1|2339-13-12-1|							|%IPR001589:Actin-binding, actinin-type :|	|GO:0003779:actin binding|
CNUS0000101373.1	Both	9	9577	4662	4915	2604.1	1273.5	1330.6	57.1	Up	0.24189	3479-4-2-2|2065-7-2-5|1951-1-0-1|1825-12-5-7|619-9457-4636-4821|339-48-1-47|249-24-9-15|63-21-4-17|13-3-3-0|	7	663	204	459	180	55.7	124.3	Up	0	63-44-3-41|249-235-62-173|339-81-10-71|619-300-128-172|1939-1-0-1|2065-1-0-1|3370-1-1-0|	ame:552304	33	113	7e-24	similar to Glutathione S transferase S1 CG8938-PA, isoform A		|%IPR004045:Glutathione S-transferase, N-terminal :%IPR004046:Glutathione S-transferase, C-terminal|
CNUS0000096869.1	Both	10	260	25	235	70.4	6.8	63.6	56.8	Up	0	2611-4-4-0|2149-11-3-8|1730-233-10-223|1354-4-3-1|1303-1-1-0|1194-1-1-0|913-2-1-1|839-1-1-0|441-2-0-2|158-1-1-0|	7	22	10	12	6	2.7	3.2	Up	0.720343	158-2-0-2|833-2-0-2|913-1-1-0|1194-3-3-0|1303-3-1-2|1664-1-0-1|1730-10-5-5|	bfo:BRAFLDRAFT_283402	45	431	1e-119	hypothetical protein		|%IPR000629:RNA helicase, ATP-dependent, DEAD-box type :%IPR001650:DNA/RNA helicase, C-terminal|	|GO:0003676:nucleic acid binding|GO:0004386:helicase activity|GO:0005524:ATP binding|GO:0008026:ATP-dependent helicase activity|
CNUS0000097750.1	Both	3	312	51	261	84.6	13.9	70.7	56.8	Up	0	2632-1-1-0|1109-308-50-258|398-3-0-3|	2	13	5	8	3.5	1.4	2.2	Up	0.435669	398-1-1-0|1109-12-4-8|	tca:659311	43	213	3e-53	similar to CG5295-PA
CNUS0000099732.1	Both	15	368	79	289	99.8	21.6	78.2	56.6	Up	0	14805-1-1-0|14264-2-0-2|14205-1-1-0|13364-165-49-116|13182-175-19-156|12948-4-0-4|12230-5-1-4|11685-5-0-5|9833-1-1-0|8710-4-4-0|7663-1-0-1|6412-1-1-0|5551-1-1-0|4374-1-0-1|3257-1-1-0|	11	48	26	22	13.1	7.1	6	Down	0.497413	928-1-1-0|2980-2-2-0|4111-2-0-2|5551-1-1-0|6808-2-2-0|10611-1-0-1|11685-1-1-0|12142-2-2-0|12948-20-10-10|13182-15-6-9|13364-1-1-0|	mmu:13424	67	3122	0	Dync1h1; dynein cytoplasmic 1 heavy chain 1 ; K10413 dynein heavy chain 1, cytosolic	|Protein Families; Cellular Processes and Signaling; Cytoskeletonproteins [BR:ko04812];|Protein Families; Genetic Information Processing; Chromosome[BR:ko03036];|	|%IPR000169:Peptidase, cysteine peptidase active site :%IPR003593:AAA+ ATPase, core|	|GO:0000166:nucleotide binding|GO:0003777:microtubule motor activity|GO:0004197:cysteine-type endopeptidase activity|GO:0017111:nucleoside-triphosphatase activity|	|GO:0030286:dynein complex|	|GO:0006508:proteolysis|GO:0007018:microtubule-based movement|
CNUS0000101479.1	Both	6	311	51	260	84.3	13.9	70.4	56.5	Up	0	2424-9-6-3|2397-2-0-2|2328-3-1-2|790-285-38-247|739-11-6-5|71-1-0-1|	6	23	14	9	6.3	3.8	2.4	Down	0.265834	71-1-1-0|241-2-2-0|739-10-7-3|790-4-0-4|2328-1-1-0|2397-5-3-2|	nve:NEMVE_v1g236786	67	252	8e-66	predicted protein		|%IPR001806:Ras GTPase :%IPR003579:Ras small GTPase, Rab type|	|GO:0005525:GTP binding|		|GO:0007264:small GTPase mediated signal transduction|GO:0015031:protein transport|
CNUS0000098774.1	Both	5	1832	808	1024	497.9	220.7	277.2	56.5	Up	9e-06	2592-3-3-0|2066-1002-495-507|1952-715-232-483|1708-55-47-8|1260-57-31-26|	5	419	280	139	114.1	76.5	37.6	Down	0	141-69-32-37|1260-5-4-1|1708-70-7-63|1952-23-17-6|2066-252-220-32|	bfo:BRAFLDRAFT_63910	52	224	1e-56	hypothetical protein		|%IPR001806:Ras GTPase :%IPR002041:Ran GTPase|	|GO:0003924:GTPase activity|GO:0005515:protein binding|GO:0005525:GTP binding|GO:0016868:intramolecular transferase activity, phosphotransferases|	|GO:0005622:intracellular|	|GO:0005975:carbohydrate metabolic process|GO:0006886:intracellular protein transport|GO:0006913:nucleocytoplasmic transport|GO:0007165:signal transduction|GO:0007264:small GTPase mediated signal transduction|GO:0015031:protein transport|
CNUS0000102925.1	Both	1	216	4	212	58.5	1.1	57.4	56.3	Up	0	532-216-4-212|	1	135	70	65	36.7	19.1	17.6	Down	0.548474	532-135-70-65|	aag:AaeL_AAEL002761	50	237	4e-61	tropomyosin invertebrate		|%IPR000533:Tropomyosin :|
CNUS0000106372.1	Both	2	467	129	338	126.7	35.2	91.5	56.3	Up	0	291-2-2-0|160-465-127-338|	1	11	8	3	3	2.2	0.8	Down	0.119674	160-11-8-3|							|%IPR010993:Sterile alpha motif homology :|
CNUS0000097340.1	Both	5	292	42	250	79.2	11.5	67.7	56.2	Up	0	1513-280-35-245|1307-5-2-3|1258-2-1-1|1045-4-4-0|817-1-0-1|	8	56	19	37	15.2	5.2	10	Up	0.021645	315-4-2-2|452-1-0-1|691-13-5-8|817-2-1-1|1045-1-0-1|1258-8-1-7|1307-7-5-2|1502-20-5-15|	spu:578762	56	553	1e-156	similar to PSMD3 ; K03033 26S proteasome regulatory subunit N3	|Genetic Information Processing; Folding, Sorting and Degradation;Proteasome [PATH:ko03050-Map:ko03050];|Protein Families; Genetic Information Processing; Ubiquitin system[BR:ko04121];|	|%IPR000717:Proteasome component region PCI :%IPR013105:Tetratricopeptide TPR2|
CNUS0000102913.1	Both	5	394	93	301	106.9	25.4	81.5	56.1	Up	0	1102-2-2-0|880-379-83-296|835-2-2-0|528-6-4-2|136-5-2-3|	4	19	9	10	5.2	2.5	2.7	Up	0.868294	99-1-0-1|528-7-5-2|805-9-4-5|880-2-0-2|	aag:AaeL_AAEL004355	56	306	9e-82	hypothetical protein		|%IPR005037:PRP38 :|
CNUS0000103566.1	Both	4	279	36	243	75.6	9.8	65.8	56	Up	0	1553-265-33-232|1457-8-2-6|1411-1-0-1|1038-5-1-4|	5	51	21	30	13.9	5.7	8.1	Up	0.247589	626-1-0-1|1038-2-2-0|1411-5-0-5|1457-1-0-1|1553-42-19-23|
CNUS0000096982.1	Both	8	563	178	385	152.9	48.6	104.2	55.6	Up	0	3659-2-1-1|3287-1-1-0|3051-510-140-370|2950-34-33-1|2211-3-0-3|988-2-1-1|622-2-2-0|329-9-0-9|	6	149	62	87	40.5	16.9	23.6	Up	0.061419	295-26-8-18|1703-3-0-3|1973-3-2-1|2202-1-0-1|2950-100-51-49|3051-16-1-15|	xla:100158329	41	228	7e-58	hypothetical protein LOC100158329		|%IPR004177:DDHD :|	|GO:0046872:metal ion binding|
CNUS0000096118.1	Both	3	249	22	227	67.5	6	61.5	55.5	Up	0	1239-234-8-226|1130-9-9-0|136-6-5-1|	2	32	15	17	8.7	4.1	4.6	Up	0.78636	1130-31-15-16|1239-1-0-1|	bfo:BRAFLDRAFT_274629	55	543	1e-152	hypothetical protein ; K01892 histidyl-tRNA synthetase [EC:6.1.1.21]	|Genetic Information Processing; Translation; Aminoacyl-tRNAbiosynthesis [PATH:ko00970-Map:ko00970];|Metabolism; Amino Acid Metabolism; Histidine metabolism[PATH:ko00340-Map:ko00340];|	|%IPR002314:Aminoacyl-tRNA synthetase, class II (G, H, P and S) :%IPR004154:Anticodon-binding|	|GO:0000166:nucleotide binding|GO:0004812:aminoacyl-tRNA ligase activity|GO:0004821:histidine-tRNA ligase activity|GO:0005524:ATP binding|	|GO:0005737:cytoplasm|	|GO:0006412:translation|GO:0006418:tRNA aminoacylation for protein translation|GO:0006427:histidyl-tRNA aminoacylation|
CNUS0000099043.1	Both	2	309	52	257	83.8	14.2	69.6	55.4	Up	0	2942-8-2-6|416-301-50-251|	1	8	0	8	2.2	0	2.2	Up	0.005312	416-8-0-8|
CNUS0000097641.1	Both	9	1209	500	709	328.5	136.6	191.9	55.3	Up	0	3130-10-9-1|3005-4-1-3|2599-1-1-0|2099-2-2-0|1459-48-27-21|989-373-233-140|951-8-3-5|599-760-222-538|535-3-2-1|	6	304	196	108	82.8	53.5	29.2	Down	0	535-79-43-36|599-5-2-3|951-198-138-60|989-15-8-7|1369-2-2-0|3005-5-3-2|	api:100160609	62	263	3e-69	similar to Rab-protein 10 CG17060-PA		|%IPR001806:Ras GTPase :%IPR002078:RNA polymerase sigma factor 54, interaction|	|GO:0005524:ATP binding|GO:0005525:GTP binding|GO:0008134:transcription factor binding|	|GO:0005622:intracellular|	|GO:0006355:regulation of transcription, DNA-dependent|GO:0007264:small GTPase mediated signal transduction|GO:0015031:protein transport|
CNUS0000098146.1	Both	2	236	16	220	63.9	4.4	59.6	55.2	Up	0	234-231-12-219|24-5-4-1|	1	30	14	16	8.2	3.8	4.3	Up	0.775447	234-30-14-16|
CNUS0000101839.1	Both	4	350	73	277	94.9	19.9	75	55.1	Up	0	3036-35-13-22|2191-1-0-1|697-312-59-253|430-2-1-1|	3	14	3	11	3.8	0.8	3	Up	0.037184	430-5-2-3|583-5-0-5|697-4-1-3|	mdo:100018999	30	140	9e-32	similar to Chain G, Structure Of The Human Rna Exosome Composed Of Rrp41, Rrp45, Rrp46, Rrp43, Mtr3, Rrp42, Csl4, Rrp4, And Rrp40 ; K03681 exosome complex exonuclease RRP40 [EC:3.1.13.-]	|Genetic Information Processing; Translation; Other translationproteins|
CNUS0000105654.1	Both	6	402	99	303	109.1	27	82	55	Up	0	2487-396-95-301|2024-1-0-1|1700-1-1-0|1618-1-1-0|1435-1-0-1|137-2-2-0|	3	97	35	62	26.3	9.6	16.8	Up	0.009369	1435-1-0-1|2305-3-2-1|2487-93-33-60|	xtr:100170157	32	121	1e-25	trio; triple functional domain (PTPRF interacting) (EC:2.7.11.1); K08810 triple functional domain protein [EC:2.7.11.-]	|Protein Families; Metabolism; Protein kinases [BR:ko01001];|	|%IPR000219:DH :%IPR010916:TonB box, N-terminal|	|GO:0005089:Rho guanyl-nucleotide exchange factor activity|	|GO:0005622:intracellular|	|GO:0035023:regulation of Rho protein signal transduction|
CNUS0000099672.1	Both	4	468	132	336	127	36.1	91	54.9	Up	0	2842-33-13-20|2737-3-2-1|551-46-14-32|145-386-103-283|	3	11	7	4	3	1.9	1.1	Down	0.340566	145-9-6-3|472-1-0-1|2737-1-1-0|							|%IPR013717:PIG-P :|
CNUS0000101255.1	Both	2	233	15	218	63.1	4.1	59	54.9	Up	0	1194-232-15-217|724-1-0-1|	2	8	0	8	2.2	0	2.2	Up	0.005312	119-3-0-3|916-5-0-5|	bfo:BRAFLDRAFT_124399	45	301	4e-80	hypothetical protein
CNUS0000099269.1	Both	9	582	189	393	158	51.6	106.4	54.8	Up	0	7411-537-158-379|7060-29-21-8|6697-6-3-3|6502-1-1-0|6025-1-1-0|4603-1-1-0|2471-4-3-1|2086-2-1-1|980-1-0-1|	5	319	51	268	86.5	13.9	72.6	Up	0	6445-4-0-4|6502-1-0-1|6586-1-0-1|7060-21-15-6|7411-292-36-256|	dre:562529	28	735	0	similar to Filamin-A (Alpha-filamin) (Filamin-1) (Endothelial actin-binding protein) (Actin-binding protein 280) (ABP-280) (Non-muscle filamin)		|%IPR001298:Filamin/ABP280 repeat :%IPR001589:Actin-binding, actinin-type|	|GO:0003779:actin binding|
CNUS0000103054.1	Both	3	262	30	232	71	8.2	62.8	54.6	Up	0	1300-254-27-227|1169-3-3-0|698-5-0-5|	3	60	24	36	16.3	6.6	9.7	Up	0.150887	698-3-2-1|1169-50-21-29|1300-7-1-6|
CNUS0000099980.1	Both	8	605	201	404	164.3	54.9	109.4	54.5	Up	0	3455-4-1-3|3032-9-1-8|2132-8-7-1|1538-468-160-308|1498-4-0-4|1451-3-0-3|1342-100-27-73|1103-9-5-4|	10	103	30	73	28	8.2	19.8	Up	4.3e-05	173-1-1-0|281-1-0-1|1342-30-3-27|1451-17-4-13|1498-14-5-9|1538-12-6-6|2132-2-1-1|2426-5-2-3|3032-13-0-13|3455-8-8-0|	mdo:100029965	31	135	4e-30	hypothetical protein LOC100029965		|%IPR012462:Peptidase C78, ubiquitin fold modifier-specific peptidase 1 and 2 :|
CNUS0000100309.1	Both	5	380	89	291	103.1	24.3	78.8	54.5	Up	0	2021-3-1-2|665-369-83-286|636-1-1-0|331-3-0-3|130-4-4-0|	5	35	16	19	9.5	4.4	5.1	Up	0.673887	68-10-7-3|130-1-0-1|331-13-4-9|636-7-3-4|665-4-2-2|	xla:380111	47	262	1e-68	slc25a20; solute carrier family 25 (carnitine/acylcarnitine translocase), member 20 ; K03454 mitochondrial carrier protein, MC family	|Environmental Information Processing; Membrane Transport; Otherion-coupled transporters|	|%IPR001993:Mitochondrial substrate carrier :%IPR002113:Adenine nucleotide translocator 1|	|GO:0005215:transporter activity|GO:0005488:binding|	|GO:0005743:mitochondrial inner membrane|GO:0016020:membrane|	|GO:0006810:transport|
CNUS0000104314.1	Both	5	1467	630	837	398.7	172.1	226.6	54.5	Up	1e-06	1398-1436-611-825|1326-10-4-6|772-17-13-4|349-2-1-1|268-2-1-1|	5	144	84	60	39.2	22.9	16.2	Down	0.029577	268-63-40-23|349-1-0-1|772-2-1-1|1326-42-23-19|1398-36-20-16|	dre:445061	45	343	1e-92	zgc:91922 ; K09510 DnaJ homolog, subfamily B, member 4	|Protein Families; Genetic Information Processing; Chaperones andfolding catalysts [BR:ko03110];|	|%IPR001623:Heat shock protein DnaJ, N-terminal :%IPR002939:Chaperone DnaJ, C-terminal|	|GO:0031072:heat shock protein binding|GO:0051082:unfolded protein binding|		|GO:0006457:protein folding|
CNUS0000096065.1	Both	16	1097	446	651	298.1	121.8	176.2	54.4	Up	0	6175-645-219-426|5529-44-19-25|5314-140-39-101|5081-17-10-7|4950-5-5-0|4611-94-74-20|4533-117-60-57|4323-11-6-5|4193-5-3-2|3262-4-4-0|2926-2-2-0|2422-1-1-0|2344-1-0-1|1129-5-3-2|874-1-0-1|345-5-1-4|	12	198	60	138	53.7	16.4	37.4	Up	0	2221-1-0-1|4062-13-1-12|4193-3-0-3|4533-31-5-26|4611-3-0-3|4950-18-13-5|5081-3-2-1|5314-31-5-26|5426-2-1-1|5529-1-1-0|5888-2-1-1|6175-90-31-59|	aag:AaeL_AAEL004799	35	112	2e-22	hypothetical protein		|%IPR007087:Zinc finger, C2H2-type :%IPR013087:Zinc finger, C2H2-type/integrase, DNA-binding|	|GO:0003676:nucleic acid binding|GO:0008270:zinc ion binding|	|GO:0005622:intracellular|
CNUS0000099249.1	Both	1	280	40	240	75.9	10.9	65	54.1	Up	0	248-280-40-240|	2	6	3	3	1.6	0.8	0.8	Down	0.971482	74-3-2-1|248-3-1-2|	bfo:BRAFLDRAFT_74313	37	83.6	3e-15	hypothetical protein		|%IPR001525:C-5 cytosine-specific DNA methylase :|	|GO:0003677:DNA binding|		|GO:0006306:DNA methylation|
CNUS0000100756.1	Both	3	414	107	307	112.3	29.2	83.1	53.9	Up	0	1137-411-105-306|683-1-1-0|503-2-1-1|	5	11	4	7	3	1.1	1.9	Up	0.391868	89-1-0-1|358-2-0-2|683-3-2-1|1093-4-2-2|1137-1-0-1|	hsa:2592	48	342	2e-92	GALT; galactose-1-phosphate uridylyltransferase (EC:2.7.7.12); K00965 UDPglucose--hexose-1-phosphate uridylyltransferase [EC:2.7.7.12]	|Metabolism; Carbohydrate Metabolism; Galactose metabolism[PATH:ko00052-Map:ko00052];|Metabolism; Carbohydrate Metabolism; Nucleotide sugars metabolism[PATH:ko00520-Map:ko00520];|	|%IPR001937:Galactose-1-phosphate uridyl transferase, class I :%IPR005849:Galactose-1-phosphate uridyl transferase, N-terminal|	|GO:0003824:catalytic activity|GO:0008108:UDP-glucose:hexose-1-phosphate uridylyltransferase activity|		|GO:0006012:galactose metabolic process|
CNUS0000101853.1	Both	8	470	135	335	127.6	36.9	90.7	53.8	Up	0	3546-1-0-1|3476-1-0-1|3403-427-121-306|3067-27-7-20|3062-4-4-0|2990-1-0-1|1058-2-2-0|328-7-1-6|	7	118	53	65	32.1	14.5	17.6	Up	0.343947	328-10-7-3|746-6-2-4|1058-17-16-1|2990-7-5-2|3062-2-1-1|3067-1-0-1|3403-75-22-53|	rno:317237	61	254	3e-66	Uprt, RGD1564806_predicted; uracil phosphoribosyltransferase (FUR1) homolog (S. cerevisiae)
CNUS0000099267.1	Both	4	327	64	263	88.7	17.5	71.2	53.7	Up	0	1197-306-61-245|1140-2-1-1|1017-4-2-2|325-15-0-15|	5	138	53	85	37.5	14.5	23	Up	0.010672	252-1-1-0|325-2-1-1|1017-127-49-78|1140-6-2-4|1197-2-0-2|	bfo:BRAFLDRAFT_114333	64	283	4e-75	hypothetical protein		|%IPR001806:Ras GTPase :%IPR002078:RNA polymerase sigma factor 54, interaction|	|GO:0005524:ATP binding|GO:0005525:GTP binding|GO:0008134:transcription factor binding|	|GO:0005622:intracellular|	|GO:0006355:regulation of transcription, DNA-dependent|GO:0007264:small GTPase mediated signal transduction|GO:0015031:protein transport|
CNUS0000105094.1	Both	6	1933	864	1069	525.4	236	289.4	53.4	Up	5.6e-05	1496-1871-837-1034|1250-37-17-20|358-22-9-13|243-1-0-1|232-1-1-0|181-1-0-1|	5	151	72	79	41.1	19.7	21.4	Up	0.696214	181-3-0-3|232-4-2-2|358-2-1-1|1250-86-53-33|1496-56-16-40|	nve:NEMVE_v1g137810	52	244	5e-63	predicted protein		|%IPR004882:LUC7 related :|
CNUS0000096725.1	Both	6	271	37	234	73.5	10.1	63.3	53.2	Up	0	3772-1-1-0|3641-1-1-0|1392-265-32-233|1096-1-1-0|1008-1-0-1|354-2-2-0|	5	31	22	9	8.4	6	2.4	Down	0.015672	283-2-2-0|515-2-1-1|894-2-1-1|1096-8-7-1|1392-17-11-6|	tad:TRIADDRAFT_55006	39	180	1e-43	hypothetical protein		|%IPR012879:Protein of unknown function DUF1682 :|
CNUS0000100462.1	Both	3	339	71	268	91.9	19.4	72.6	53.2	Up	0	1655-325-62-263|1561-9-5-4|1349-5-4-1|	5	101	52	49	27.5	14.2	13.3	Down	0.656124	385-1-0-1|1073-2-2-0|1349-2-0-2|1561-15-3-12|1655-81-47-34|	aga:AgaP_AGAP010235	25	77.4	2e-12	AGAP010235-PA
CNUS0000102738.1	Both	4	1180	490	690	320.6	133.8	186.8	53	Up	0	1424-1-0-1|809-1160-473-687|397-18-17-1|298-1-0-1|	2	20	13	7	5.4	3.6	1.9	Down	0.159402	298-15-8-7|397-5-5-0|	ame:413266	55	423	1e-117	similar to CG1354-PA, isoform A ; K06942	|Unclassified; Poorly Characterized; General function prediction only|	|%IPR002917:GTP-binding protein, HSR1-related :%IPR004396:Conserved hypothetical protein CHP00092|	|GO:0005525:GTP binding|	|GO:0005622:intracellular|
CNUS0000102860.1	Both	2	236	20	216	63.9	5.5	58.5	53	Up	0	1823-4-0-4|1133-232-20-212|	2	452	197	255	122.8	53.8	69	Up	0.015548	1133-356-190-166|1776-96-7-89|							|%IPR002048:Calcium-binding EF-hand :|	|GO:0005509:calcium ion binding|
CNUS0000104290.1	Both	6	521	162	359	141.4	44.3	97.2	52.9	Up	0	1846-3-0-3|798-17-13-4|727-3-2-1|421-79-19-60|297-404-122-282|116-15-6-9|	6	86	22	64	23.3	6	17.3	Up	1.1e-05	116-31-8-23|297-18-10-8|421-13-1-12|727-3-0-3|798-1-0-1|1846-20-3-17|
CNUS0000097175.1	Both	8	399	102	297	108.3	27.9	80.4	52.5	Up	0	2692-359-92-267|2578-3-2-1|2437-27-7-20|1612-2-0-2|1274-1-0-1|716-2-1-1|452-1-0-1|299-4-0-4|	7	79	35	44	21.5	9.6	11.9	Up	0.377212	452-3-1-2|1274-1-0-1|1612-3-2-1|2437-36-14-22|2578-31-16-15|2629-3-2-1|2692-2-0-2|	bfo:BRAFLDRAFT_275909	33	201	1e-49	hypothetical protein		|%IPR000209:Peptidase S8 and S53, subtilisin, kexin, sedolisin :%IPR003864:Protein of unknown function DUF221|	|GO:0004289:subtilase activity|	|GO:0016020:membrane|	|GO:0006508:proteolysis|
CNUS0000103112.1	Both	5	262	34	228	71	9.3	61.7	52.4	Up	0	2123-256-34-222|1938-1-0-1|1565-1-0-1|596-3-0-3|286-1-0-1|	4	53	11	42	14.4	3	11.4	Up	3.3e-05	1220-2-1-1|1565-6-2-4|1938-1-1-0|2123-44-7-37|	tca:658290	61	347	8e-94	similar to CG10260-PB ; K00888 phosphatidylinositol 4-kinase [EC:2.7.1.67]	|Environmental Information Processing; Signal Transduction;Phosphatidylinositol signaling system [PATH:ko04070-Map:ko04070];|Metabolism; Carbohydrate Metabolism; Inositol phosphate metabolism[PATH:ko00562-Map:ko00562];|	|%IPR000403:Phosphatidylinositol 3- and 4-kinase, catalytic :%IPR011009:Protein kinase-like|	|GO:0004428:inositol or phosphatidylinositol kinase activity|GO:0016773:phosphotransferase activity, alcohol group as acceptor|		|GO:0046854:phosphoinositide phosphorylation|GO:0048015:phosphoinositide-mediated signaling|
CNUS0000101672.1	Both	4	465	135	330	126.2	36.9	89.3	52.4	Up	0	1040-453-125-328|1006-7-7-0|449-2-2-0|265-3-1-2|	5	52	40	12	14.2	10.9	3.2	Down	6.6e-05	265-14-8-6|449-5-4-1|925-18-13-5|1006-13-13-0|1040-2-2-0|	ame:552200	75	635	1e-180	similar to Chromatin assembly factor 1 subunit CG4236-PA ; K10752 histone-binding protein RBBP4	|Protein Families; Genetic Information Processing; Chromosome[BR:ko03036];|	|%IPR001680:WD40 repeat :%IPR011046:WD40 repeat-like|
CNUS0000102440.1	Both	2	220	13	207	59.6	3.6	56	52.4	Up	0	847-219-13-206|529-1-0-1|	1	1	0	1	0.3	0	0.3	Up		607-1-0-1|	dre:550268	24	81.3	9e-14	zgc:110283		|%IPR001464:Annexin :|	|GO:0005509:calcium ion binding|GO:0005544:calcium-dependent phospholipid binding|
CNUS0000101168.1	Both	2	3480	1636	1844	946.1	446.9	499.2	52.3	Up	0.007448	316-3430-1600-1830|158-50-36-14|	2	320	132	188	87	36.1	50.9	Up	0.004094	158-203-67-136|316-117-65-52|	tca:656758	40	85.5	7e-16	similar to CG6105-PA		|%IPR006808:ATPase, F0 complex, subunit G, mitochondrial :|	|GO:0046933:hydrogen ion transporting ATP synthase activity, rotational mechanism|GO:0046961:hydrogen ion transporting ATPase activity, rotational mechanism|	|GO:0016469:proton-transporting two-sector ATPase complex|	|GO:0015986:ATP synthesis coupled proton transport|
CNUS0000097447.1	Both	1	352	79	273	95.5	21.6	73.9	52.3	Up	0	47-352-79-273|	1	1	0	1	0.3	0	0.3	Up		47-1-0-1|
CNUS0000100787.1	Both	1	219	13	206	59.3	3.6	55.8	52.2	Up	0	1252-219-13-206|	1	72	19	53	19.5	5.2	14.3	Up	0.000103	1252-72-19-53|	bfo:BRAFLDRAFT_120194	29	153	1e-35	hypothetical protein		|%IPR011701:Major facilitator superfamily MFS-1 :|
CNUS0000100453.1	Both	5	2265	1032	1233	615.7	281.9	333.8	51.9	Up	0.000402	3870-2-2-0|3863-3-3-0|1823-1-0-1|1291-2237-1015-1222|766-22-12-10|	8	95	72	23	25.9	19.7	6.2	Down	0	238-13-11-2|642-9-6-3|766-3-0-3|1291-66-54-12|1823-1-0-1|3336-1-0-1|3403-1-0-1|3863-1-1-0|	ptr:455438	50	520	1e-146	NARS; asparaginyl-tRNA synthetase ; K01893 asparaginyl-tRNA synthetase [EC:6.1.1.22]	|Genetic Information Processing; Translation; Aminoacyl-tRNAbiosynthesis [PATH:ko00970-Map:ko00970];|Metabolism; Amino Acid Metabolism; Alanine and aspartate metabolism[PATH:ko00252-Map:ko00252];|	|%IPR002312:Aspartyl-tRNA synthetase, class IIb :%IPR004364:Aminoacyl-tRNA synthetase, class II (D, K and N)|	|GO:0000166:nucleotide binding|GO:0004812:aminoacyl-tRNA ligase activity|GO:0004815:aspartate-tRNA ligase activity|GO:0005524:ATP binding|	|GO:0005737:cytoplasm|	|GO:0006412:translation|GO:0006418:tRNA aminoacylation for protein translation|GO:0006422:aspartyl-tRNA aminoacylation|
CNUS0000096061.1	Both	6	499	153	346	135.5	41.8	93.7	51.9	Up	0	2304-3-1-2|1770-479-143-336|1285-5-4-1|1034-2-1-1|901-4-2-2|190-6-2-4|	4	52	20	32	14.1	5.5	8.7	Up	0.118966	190-3-0-3|901-4-3-1|1285-4-4-0|1770-41-13-28|	bfo:BRAFLDRAFT_285261	52	482	1e-134	hypothetical protein		|%IPR006568:PSP, proline-rich :%IPR007180:Protein of unknown function DUF382|		|GO:0005634:nucleus|	|GO:0006397:mRNA processing|
CNUS0000097386.1	Both	1	194	1	193	52.5	0.3	52.2	51.9	Up	0	419-194-1-193|	2	2	0	2	0.5	0	0.5	Up		32-1-0-1|229-1-0-1|							|%IPR000742:EGF-like, type 3 :%IPR000884:Thrombospondin, type I|
CNUS0000095799.1	Both	5	334	71	263	90.6	19.4	71.2	51.8	Up	0	1449-254-53-201|1197-56-7-49|1133-3-3-0|837-20-7-13|749-1-1-0|	5	75	54	21	20.4	14.8	5.7	Down	8.2e-05	749-20-15-5|837-4-4-0|1133-36-29-7|1197-1-1-0|1449-14-5-9|	spu:590980	31	134	7e-30	hypothetical LOC590980
CNUS0000100800.1	Both	1	447	128	319	121.3	35	86.4	51.4	Up	0	537-447-128-319|	1	40	29	11	10.9	7.9	3	Down	0.003295	537-40-29-11|	bta:781741	29	73.2	9e-12	BAG1; BCL2-associated athanogene		|%IPR000626:Ubiquitin :|			|GO:0006464:protein modification process|
CNUS0000096196.1	Both	4	208	9	199	56.3	2.5	53.9	51.4	Up	0	1317-1-0-1|715-193-5-188|518-7-1-6|430-7-3-4|	4	55	13	42	14.9	3.6	11.4	Up	0.000143	373-30-5-25|430-5-2-3|518-3-3-0|715-17-3-14|
CNUS0000099136.1	Both	4	494	152	342	134.1	41.5	92.6	51.1	Up	0	1286-1-0-1|997-415-103-312|826-55-36-19|215-23-13-10|	4	82	34	48	22.3	9.3	13	Up	0.15731	215-3-3-0|826-23-7-16|997-55-23-32|1286-1-1-0|	ame:551984	33	94.4	5e-18	similar to CG2162-PA
CNUS0000103998.1	Both	1	224	18	206	60.7	4.9	55.8	50.9	Up	0	257-224-18-206|	1	5	4	1	1.4	1.1	0.3	Down	0.169309	257-5-4-1|							|%IPR000244:Ribosomal protein L9 :|	|GO:0003735:structural constituent of ribosome|	|GO:0005622:intracellular|GO:0005840:ribosome|	|GO:0006412:translation|
CNUS0000096382.1	Both	7	400	106	294	108.5	29	79.6	50.6	Up	0	3734-8-2-6|3281-1-1-0|3179-2-2-0|2306-342-85-257|1360-23-9-14|619-17-3-14|268-7-4-3|	4	113	48	65	30.7	13.1	17.6	Up	0.148616	268-2-0-2|1360-2-2-0|2306-108-45-63|3734-1-1-0|							|%IPR002909:Cell surface receptor IPT/TIG :%IPR008973:C2 calcium/lipid-binding region, CaLB|
CNUS0000099261.1	Both	2	261	37	224	70.7	10.1	60.6	50.5	Up	0	703-257-36-221|52-4-1-3|	1	23	6	17	6.2	1.6	4.6	Up	0.026151	695-23-6-17|	dya:Dyak_GE14315	47	181	4e-44	GE14315 gene product from transcript GE14315-RA		|%IPR000720:Peptidyl-glycine alpha-amidating monooxygenase :%IPR001258:NHL repeat|	|GO:0004504:peptidylglycine monooxygenase activity|GO:0005507:copper ion binding|	|GO:0016020:membrane|	|GO:0006518:peptide metabolic process|
CNUS0000101629.1	Both	6	319	66	253	86.5	18	68.5	50.5	Up	0	3031-2-2-0|1390-310-60-250|1357-1-1-0|1025-2-1-1|804-3-1-2|676-1-1-0|	4	16	7	9	4.3	1.9	2.4	Up	0.658719	676-1-0-1|1025-5-3-2|1357-8-4-4|1390-2-0-2|	nve:NEMVE_v1g236653	31	102	5e-20	predicted protein
CNUS0000104432.1	Both	4	201	8	193	54.4	2.2	52.2	50	Up	0	2488-1-1-0|1015-2-0-2|439-193-2-191|332-5-5-0|	2	8	3	5	2.2	0.8	1.4	Up	0.50547	332-6-2-4|439-2-1-1|
CNUS0000105575.1	Both	3	217	16	201	58.8	4.4	54.4	50	Up	0	2711-3-0-3|2566-8-1-7|2525-206-15-191|	3	222	120	102	60.4	32.8	27.6	Down	0.153859	2525-219-117-102|2566-2-2-0|2711-1-1-0|	dre:791142	45	103	2e-21	zgc:158642 (EC:3.1.3.-)
CNUS0000097620.1	Both	4	437	126	311	118.6	34.4	84.2	49.8	Up	0	2061-1-1-0|1297-75-22-53|892-348-99-249|568-13-4-9|	3	77	16	61	20.9	4.4	16.5	Up	1e-06	568-9-3-6|892-18-11-7|1297-50-2-48|	ame:408431	52	149	2e-34	similar to CG11063-PB		|%IPR001781:Zinc finger, LIM-type :|	|GO:0008270:zinc ion binding|
CNUS0000104643.1	Both	2	208	12	196	56.3	3.3	53.1	49.8	Up	0	1930-3-0-3|1148-205-12-193|	3	4	0	4	1.1	0	1.1	Up	0.04872	350-1-0-1|1148-2-0-2|1930-1-0-1|
CNUS0000098021.1	Both	1	196	6	190	53.1	1.6	51.4	49.8	Up	0	71-196-6-190|	1	3	1	2	0.8	0.3	0.5	Up		71-3-1-2|	xla:496000	40	179	2e-43	hypothetical LOC496000
CNUS0000105844.1	Both	2	218	17	201	59.1	4.6	54.4	49.8	Up	0	669-156-13-143|46-62-4-58|	2	64	37	27	17.4	10.1	7.3	Down	0.171627	46-1-0-1|669-63-37-26|
CNUS0000102377.1	Both	5	290	53	237	78.6	14.5	64.2	49.7	Up	0	3137-1-0-1|2512-2-1-1|623-282-47-235|565-2-2-0|439-3-3-0|	4	4	3	1	1.1	0.8	0.3	Down	0.303338	430-1-0-1|439-1-1-0|623-1-1-0|2512-1-1-0|	ath:AT5G19485	24	78.6	3e-13	acyltransferase/ nucleotidyltransferase/ transferase		|%IPR011004:Trimeric LpxA-like :|	|GO:0016740:transferase activity|
CNUS0000102626.1	Both	9	364	90	274	98.8	24.6	74.2	49.6	Up	0	4728-5-2-3|3998-337-69-268|3929-1-1-0|3477-11-9-2|2380-2-2-0|1750-2-1-1|1564-1-1-0|1312-1-1-0|1084-4-4-0|	5	14	5	9	3.8	1.4	2.4	Up	0.310313	1054-1-1-0|3256-2-0-2|3329-1-0-1|3477-3-3-0|3929-7-1-6|	xla:443822	31	511	1e-142	MGC80068 protein ; K11649 SWI/SNF related-matrix-associated actin-dependent regulator of chromatin subfamily C	|Protein Families; Genetic Information Processing; Chromosome[BR:ko03036];|	|%IPR001005:SANT, DNA-binding :%IPR007526:SWIRM|	|GO:0003677:DNA binding|	|GO:0005634:nucleus|
CNUS0000107759.1	Both	3	398	107	291	108	29.2	78.8	49.6	Up	0	565-382-106-276|351-13-1-12|220-3-0-3|	3	48	29	19	13.1	7.9	5.1	Down	0.122411	220-13-8-5|351-10-8-2|565-25-13-12|	gga:422778	40	169	6e-41	SLC30A9; solute carrier family 30 (zinc transporter), member 9		|%IPR002524:Cation efflux protein :|	|GO:0008324:cation transmembrane transporter activity|	|GO:0016020:membrane|	|GO:0006812:cation transport|
CNUS0000099066.1	Both	4	227	22	205	61.5	6	55.5	49.5	Up	0	707-219-14-205|656-6-6-0|323-1-1-0|128-1-1-0|	6	22	9	13	6	2.5	3.5	Up	0.432772	128-12-2-10|323-2-1-1|418-3-2-1|553-1-1-0|656-1-1-0|707-3-2-1|	mcc:718901	40	117	5e-25	similar to GLI pathogenesis-related 1 (glioma) (predicted)		|%IPR001283:Allergen V5/Tpx-1 related :%IPR002413:Ves allergen|		|GO:0005576:extracellular region|
CNUS0000096466.1	Both	3	1187	500	687	322.6	136.6	186	49.4	Up	1e-06	3376-5-2-3|3082-1-0-1|146-1181-498-683|	2	38	31	7	10.4	8.5	1.9	Down	6.8e-05	146-37-31-6|3376-1-0-1|	xla:444151	29	79	1e-13	MGC80600 protein
CNUS0000098152.1	Both	8	297	57	240	80.5	15.6	65	49.4	Up	0	4961-1-0-1|4850-11-11-0|4423-278-42-236|3658-1-1-0|2506-1-0-1|1912-1-0-1|671-1-1-0|53-3-2-1|	5	58	26	32	15.8	7.1	8.7	Up	0.498522	53-1-1-0|4121-9-2-7|4423-36-20-16|4612-2-2-0|4850-10-1-9|	tca:659452	41	327	2e-87	similar to CG32030 CG32030-PA		|%IPR000875:Cecropin :%IPR003104:Actin-binding FH2 and DRF autoregulatory|	|GO:0003779:actin binding|	|GO:0005576:extracellular region|	|GO:0016043:cellular component organization and biogenesis|GO:0030036:actin cytoskeleton organization and biogenesis|
CNUS0000097415.1	Both	5	640	228	412	173.8	62.3	111.5	49.2	Up	0	2031-1-1-0|1680-590-185-405|1600-35-31-4|781-12-9-3|514-2-2-0|	4	135	64	71	36.7	17.5	19.2	Up	0.665001	710-1-1-0|1583-114-51-63|1600-1-1-0|1680-19-11-8|	ame:410015	25	103	2e-20	similar to CG10686-PA
CNUS0000099798.1	Both	1	192	5	187	52	1.4	50.6	49.2	Up	0	154-192-5-187|	1	1	1	0	0.3	0.3	0	Down		154-1-1-0|
CNUS0000098608.1	Both	3	511	164	347	138.7	44.8	93.9	49.1	Up	0	556-507-162-345|220-2-2-0|62-2-0-2|	3	87	18	69	23.6	4.9	18.7	Up	0	62-2-1-1|220-7-3-4|556-78-14-64|	xtr:448304	52	78.6	2e-13	TNeu050b22.1; MGC89099 protein		|%IPR001368:TNFR/CD27/30/40/95 cysteine-rich region :%IPR001781:Zinc finger, LIM-type|	|GO:0004872:receptor activity|GO:0008270:zinc ion binding|
CNUS0000103498.1	Both	8	619	218	401	168.1	59.5	108.6	49.1	Up	0	1525-602-206-396|1342-8-6-2|1241-2-1-1|1195-1-1-0|978-2-1-1|770-2-2-0|497-1-1-0|201-1-0-1|	8	110	24	86	29.8	6.6	23.3	Up	0	201-1-0-1|451-2-0-2|770-2-0-2|978-2-0-2|1195-1-0-1|1241-1-0-1|1342-1-1-0|1525-100-23-77|	bfo:BRAFLDRAFT_69217	50	529	1e-148	hypothetical protein ; K10747 DNA ligase 1 [EC:6.5.1.1]	|Genetic Information Processing; Replication and Repair; Baseexcision repair [PATH:ko03410-Map:ko03410];|Genetic Information Processing; Replication and Repair; DNAreplication [PATH:ko03030-Map:ko03030];|Genetic Information Processing; Replication and Repair; Mismatchrepair [PATH:ko03430-Map:ko03430];|Genetic Information Processing; Replication and Repair; Nucleotideexcision repair [PATH:ko03420-…	|%IPR000977:ATP-dependent DNA ligase :%IPR012308:DNA ligase, N-terminal|	|GO:0003677:DNA binding|GO:0003910:DNA ligase (ATP) activity|GO:0005524:ATP binding|		|GO:0006260:DNA replication|GO:0006281:DNA repair|GO:0006310:DNA recombination|
CNUS0000104382.1	Both	7	637	227	410	173	62	111	49	Up	0	916-254-78-176|863-364-143-221|814-6-2-4|670-7-2-5|544-4-2-2|304-1-0-1|48-1-0-1|	6	46	19	27	12.5	5.2	7.3	Up	0.279817	48-6-1-5|544-10-3-7|670-4-3-1|814-19-7-12|863-6-5-1|916-1-0-1|	aag:AaeL_AAEL011462	40	224	5e-57	hypothetical protein ; K03137 transcription initiation factor TFIIE beta subunit	|Genetic Information Processing; Transcription; Basal transcriptionfactors [PATH:ko03022-Map:ko03022];|	|%IPR003166:Transcription factor TFIIE beta subunit, core :%IPR011991:Winged helix repressor DNA-binding|	|GO:0003702:RNA polymerase II transcription factor activity|	|GO:0005673:transcription factor TFIIE complex|	|GO:0006367:transcription initiation from RNA polymerase II promoter|
CNUS0000105567.1	Both	5	215	17	198	58.2	4.6	53.6	49	Up	0	1715-209-14-195|1365-2-0-2|1243-1-0-1|1027-1-1-0|775-2-2-0|	4	15	1	14	4.1	0.3	3.8	Up	0.000965	775-2-0-2|1027-1-0-1|1365-1-0-1|1715-11-1-10|	spu:373539	41	179	3e-43	SpKAP115; kinesin II-accessory 115 kDa polypeptide		|%IPR008658:Kinesin-associated :%IPR011989:Armadillo-like helical|	|GO:0005488:binding|GO:0019894:kinesin binding|	|GO:0005871:kinesin complex|
CNUS0000099862.1	Both	3	293	56	237	79.5	15.3	64.2	48.9	Up	0	479-215-45-170|366-74-7-67|277-4-4-0|	3	14	2	12	3.8	0.5	3.2	Up	0.008836	277-3-0-3|366-4-1-3|479-7-1-6|
CNUS0000100484.1	Both	3	323	71	252	87.6	19.4	68.2	48.8	Up	0	1311-299-47-252|854-22-22-0|353-2-2-0|	4	28	20	8	7.6	5.5	2.2	Down	0.01901	161-2-1-1|338-3-3-0|784-14-13-1|1311-9-3-6|	nve:NEMVE_v1g103841	31	96.7	2e-18	predicted protein		|%IPR000742:EGF-like, type 3 :%IPR001774:Delta/Serrate/lag-2 (DSL) protein|		|GO:0016020:membrane|	|GO:0007154:cell communication|
CNUS0000101892.1	Both	5	260	40	220	70.5	10.9	59.6	48.7	Up	0	3089-8-5-3|2675-3-3-0|1192-1-0-1|557-242-28-214|382-6-4-2|	5	31	21	10	8.4	5.7	2.7	Down	0.039667	382-17-14-3|557-5-2-3|1822-1-1-0|2675-1-0-1|3089-7-4-3|	cfa:478667	43	268	4e-70	RFC4; replication factor C (activator 1) 4, 37kDa ; K10755 replication factor C subunit 2/4	|Genetic Information Processing; Replication and Repair; DNAreplication [PATH:ko03030-Map:ko03030];|Genetic Information Processing; Replication and Repair; Mismatchrepair [PATH:ko03430-Map:ko03430];|Genetic Information Processing; Replication and Repair; Nucleotideexcision repair [PATH:ko03420-Map:ko03420];|Protein Families; Genetic Information Processing; Chromosome[BR:ko03036];|Protein Families…	|%IPR003593:AAA+ ATPase, core :%IPR003959:AAA ATPase, core|	|GO:0000166:nucleotide binding|GO:0005524:ATP binding|GO:0017111:nucleoside-triphosphatase activity|
CNUS0000099257.1	Both	4	2038	925	1113	554	252.7	301.3	48.6	Up	0.000441	2296-6-5-1|401-2022-915-1107|333-6-5-1|151-4-0-4|	2	72	17	55	19.5	4.6	14.9	Up	1.3e-05	151-63-9-54|401-9-8-1|
CNUS0000103200.1	Both	8	388	104	284	105.3	28.4	76.9	48.5	Up	0	2058-6-1-5|1745-338-80-258|1652-3-1-2|1645-1-0-1|1483-2-2-0|1163-6-3-3|634-29-17-12|198-3-0-3|	7	105	32	73	28.5	8.7	19.8	Up	0.000117	198-1-0-1|634-13-7-6|1163-14-9-5|1483-10-4-6|1581-6-2-4|1645-10-2-8|1745-51-8-43|	nve:NEMVE_v1g187791	68	247	2e-64	predicted protein ; K04353 Ras-related protein Rap-1A	|Cellular Processes; Cell Communication; Focal adhesion[PATH:ko04510-Map:ko04510];|Cellular Processes; Immune System; Leukocyte transendothelialmigration [PATH:ko04670-Map:ko04670];|Cellular Processes; Nervous System; Long-term potentiation[PATH:ko04720-Map:ko04720];|Environmental Information Processing; Signal Transduction; MAPKsignaling pathway [PATH:ko04010-Map:ko04010];|Human Diseases; Cancer…	|%IPR001806:Ras GTPase :%IPR002041:Ran GTPase|	|GO:0003924:GTPase activity|GO:0005515:protein binding|GO:0005525:GTP binding|	|GO:0005622:intracellular|	|GO:0006886:intracellular protein transport|GO:0006913:nucleocytoplasmic transport|GO:0007165:signal transduction|GO:0007264:small GTPase mediated signal transduction|GO:0015031:protein transport|
CNUS0000097744.1	Both	3	336	78	258	91.2	21.3	69.8	48.5	Up	0	655-333-77-256|379-2-0-2|234-1-1-0|	3	19	2	17	5.1	0.5	4.6	Up	0.00073	234-4-1-3|379-4-0-4|655-11-1-10|	api:100164952	38	166	2e-39	similar to Ubiquitin domain-containing protein UBFD1
CNUS0000101366.1	Both	7	354	87	267	96	23.8	72.3	48.5	Up	0	6442-11-6-5|6339-3-0-3|6076-303-60-243|5523-25-18-7|5322-4-1-3|5110-7-1-6|3334-1-1-0|	8	100	56	44	27.2	15.3	11.9	Down	0.178228	1550-1-0-1|5080-18-13-5|5088-1-1-0|5110-1-1-0|5322-41-19-22|5523-11-4-7|5879-13-4-9|6076-14-14-0|	nve:NEMVE_v1g191358	31	117	7e-24	predicted protein ; K10590 E3 ubiquitin-protein ligase TRIP12 [EC:6.3.2.19]	|Genetic Information Processing; Folding, Sorting and Degradation;Ubiquitin mediated proteolysis [PATH:ko04120-Map:ko04120];|Protein Families; Genetic Information Processing; Ubiquitin system[BR:ko04121];|	|%IPR000569:HECT :|	|GO:0004842:ubiquitin-protein ligase activity|	|GO:0005622:intracellular|	|GO:0006464:protein modification process|GO:0006512:ubiquitin cycle|
CNUS0000098326.1	Both	2	681	250	431	185	68.3	116.7	48.4	Up	0	1270-666-240-426|1098-15-10-5|	3	33	11	22	9	3	6	Up	0.067058	1041-2-0-2|1098-1-1-0|1270-30-10-20|	bfo:BRAFLDRAFT_72046	91	295	4e-78	hypothetical protein
CNUS0000103584.1	Both	5	207	14	193	56.1	3.8	52.2	48.4	Up	0	1350-127-4-123|1346-76-9-67|1069-1-1-0|607-2-0-2|285-1-0-1|	4	33	1	32	8.9	0.3	8.7	Up	0	607-1-0-1|1069-3-0-3|1346-19-1-18|1350-10-0-10|							|%IPR000421:Coagulation factor 5/8 type, C-terminal :%IPR008979:Galactose-binding like|			|GO:0007155:cell adhesion|
CNUS0000104429.1	Both	4	231	26	205	62.6	7.1	55.5	48.4	Up	0	1486-75-7-68|1090-146-18-128|742-3-1-2|640-7-0-7|	5	47	22	25	12.8	6	6.8	Up	0.735663	214-4-4-0|319-1-0-1|640-4-0-4|742-15-3-12|1060-23-15-8|
CNUS0000103245.1	Both	8	403	112	291	109.4	30.6	78.8	48.2	Up	0	3608-1-0-1|3376-1-0-1|2858-36-7-29|2392-351-97-254|2077-6-2-4|1769-5-4-1|1550-2-1-1|1340-1-1-0|	9	92	30	62	25	8.2	16.8	Up	0.001389	508-3-2-1|1082-3-1-2|1340-1-0-1|1550-1-0-1|1724-5-0-5|1769-1-0-1|2077-25-13-12|2392-13-0-13|2846-40-14-26|	xtr:549140	61	462	1e-128	btrc; beta-transducin repeat containing ; K03362 F-box and WD-40 domain protein 1/11	|Environmental Information Processing; Signal Transduction; Hedgehogsignaling pathway [PATH:ko04340-Map:ko04340];|Environmental Information Processing; Signal Transduction; Wntsignaling pathway [PATH:ko04310-Map:ko04310];|Genetic Information Processing; Folding, Sorting and Degradation;Ubiquitin mediated proteolysis [PATH:ko04120-Map:ko04120];|Protein Families; Genetic Information Processing; Ubi…	|%IPR001680:WD40 repeat :%IPR011046:WD40 repeat-like|
CNUS0000101655.1	Both	1	8706	4245	4461	2367.3	1159.6	1207.7	48.1	Up	0.335469	346-8706-4245-4461|	1	286	130	156	77.7	35.5	42.2	Up	0.196641	346-286-130-156|	nve:NEMVE_v1g180772	72	155	5e-37	predicted protein ; K02908 large subunit ribosomal protein L30e	|Genetic Information Processing; Translation; Ribosome [PATH:ko03010-Map:ko03010];|Protein Families; Genetic Information Processing; Ribosome[BR:ko03011];|	|%IPR000231:Ribosomal protein L30e :%IPR004038:Ribosomal protein L7Ae/L30e/S12e/Gadd45|	|GO:0003735:structural constituent of ribosome|	|GO:0005622:intracellular|GO:0005840:ribosome|	|GO:0006412:translation|
CNUS0000097942.1	Both	1	728	274	454	197.8	74.8	122.9	48.1	Up	0	34-728-274-454|	2	2	1	1	0.5	0.3	0.3	Down		19-1-0-1|34-1-1-0|	mdo:100011937	63	232	7e-60	similar to tryptophan hydroxylase-2 ; K00502 tryptophan 5-monooxygenase [EC:1.14.16.4]	|Metabolism; Amino Acid Metabolism; Tryptophan metabolism[PATH:ko00380-Map:ko00380];|	|%IPR001273:Aromatic amino acid hydroxylase :|	|GO:0004497:monooxygenase activity|GO:0005506:iron ion binding|		|GO:0009072:aromatic amino acid family metabolic process|
CNUS0000095786.1	Both	2	513	167	346	139.3	45.6	93.7	48.1	Up	0	1732-1-1-0|211-512-166-346|	1	20	15	5	5.5	4.1	1.4	Down	0.021356	211-20-15-5|	bta:539220	42	286	8e-76	AHSA1; AHA1, activator of heat shock 90kDa protein ATPase homolog 1 (yeast)		|%IPR006162:Phosphopantetheine attachment site :%IPR013538:Activator of Hsp90 ATPase homologue 1-like|	|GO:0031177:phosphopantetheine binding|
CNUS0000096932.1	Both	5	342	82	260	92.8	22.4	70.4	48	Up	0	3510-15-4-11|3273-225-47-178|2868-2-1-1|838-91-27-64|64-9-3-6|	3	17	8	9	4.6	2.2	2.4	Up	0.855278	838-11-5-6|2566-1-1-0|3273-5-2-3|	tad:TRIADDRAFT_51652	33	174	8e-42	hypothetical protein		|%IPR002573:Choline/ethanolamine kinase :%IPR011009:Protein kinase-like|
CNUS0000099474.1	Both	5	742	281	461	201.6	76.8	124.8	48	Up	0	3251-2-1-1|1612-601-224-377|1408-30-26-4|1168-69-11-58|365-40-19-21|	6	472	86	386	128	23.5	104.5	Up	0	365-8-3-5|944-158-44-114|1168-17-6-11|1408-155-9-146|1612-133-24-109|3114-1-0-1|	bfo:BRAFLDRAFT_136229	33	164	7e-39	hypothetical protein		|%IPR007273:SCAMP :|		|GO:0016021:integral to membrane|	|GO:0015031:protein transport|
CNUS0000100353.1	Both	3	211	17	194	57.2	4.6	52.5	47.9	Up	0	1672-11-3-8|490-196-13-183|370-4-1-3|	2	13	2	11	3.5	0.5	3	Up	0.014532	370-10-2-8|490-3-0-3|							|%IPR006993:SH3-binding, glutamic acid-rich protein :%IPR012335:Thioredoxin fold|
CNUS0000105434.1	Both	3	213	18	195	57.7	4.9	52.8	47.9	Up	0	607-192-16-176|181-19-1-18|142-2-1-1|	4	70	20	50	19	5.5	13.5	Up	0.000532	133-25-11-14|181-1-0-1|599-42-8-34|607-2-1-1|
CNUS0000101840.1	Both	4	434	128	306	117.8	35	82.8	47.8	Up	0	1408-274-73-201|1402-61-52-9|1132-98-3-95|174-1-0-1|	3	86	66	20	23.4	18	5.4	Down	0	1132-1-1-0|1402-70-50-20|1408-15-15-0|	xtr:100216197	38	198	3e-49	hypothetical protein LOC100216197		|%IPR001993:Mitochondrial substrate carrier :%IPR002067:Mitochondrial carrier protein|	|GO:0005488:binding|	|GO:0005743:mitochondrial inner membrane|GO:0016020:membrane|	|GO:0006810:transport|
CNUS0000098616.1	Both	14	4353	2079	2274	1183.5	567.9	615.6	47.7	Up	0.045173	7365-4076-1861-2215|7289-199-187-12|7061-34-0-34|6498-2-1-1|5986-12-4-8|4951-1-1-0|3854-2-0-2|3619-2-2-0|3420-4-3-1|2856-5-4-1|1961-12-12-0|1241-2-2-0|874-1-1-0|268-1-1-0|	11	163	52	111	44.3	14.2	30.1	Up	9e-06	3339-1-1-0|4735-1-0-1|4951-2-1-1|5068-2-0-2|5389-1-1-0|5659-1-1-0|6498-55-6-49|6658-13-2-11|7061-12-7-5|7289-39-24-15|7365-36-9-27|	ame:551291	53	2394	0	similar to Spectrin alpha chain		|%IPR001452:Src homology-3 :%IPR002017:Spectrin repeat|	|GO:0005509:calcium ion binding|
CNUS0000103503.1	Both	4	391	107	284	106.1	29.2	76.9	47.7	Up	0	823-50-50-0|669-7-0-7|239-333-57-276|99-1-0-1|	3	36	22	14	9.8	6	3.8	Down	0.155287	239-6-4-2|669-25-15-10|823-5-3-2|	aga:AgaP_AGAP008612	34	72.4	3e-11	AGAP008612-PA ; K03134 transcription initiation factor TFIID subunit D8	|Genetic Information Processing; Transcription; Basal transcriptionfactors [PATH:ko03022-Map:ko03022];|Protein Families; Genetic Information Processing; Chromosome[BR:ko03036];|	|%IPR003923:Transcription initiation factor TFIID, 23-30 kDa subunit :|	|GO:0003702:RNA polymerase II transcription factor activity|	|GO:0005634:nucleus|	|GO:0006352:transcription initiation|
CNUS0000107706.1	Both	5	226	25	201	61.2	6.8	54.4	47.6	Up	0	2858-3-1-2|2317-15-14-1|1154-1-1-0|443-206-8-198|425-1-1-0|	2	3	0	3	0.8	0	0.8	Up		302-1-0-1|425-2-0-2|							|%IPR000215:Protease inhibitor I4, serpin :|	|GO:0004867:serine-type endopeptidase inhibitor activity|
CNUS0000098532.1	Both	4	641	232	409	174.1	63.4	110.7	47.3	Up	0	1361-68-30-38|1053-550-191-359|573-20-9-11|40-3-2-1|	4	60	34	26	16.3	9.3	7	Down	0.25178	40-7-7-0|573-8-3-5|1053-40-24-16|1361-5-0-5|	dre:326098	40	142	1e-32	med7; mediator complex subunit 7		|%IPR009244:MED7 :|	|GO:0003713:transcription coactivator activity|	|GO:0005634:nucleus|	|GO:0045941:positive regulation of transcription|
CNUS0000099139.1	Both	5	225	25	200	61	6.8	54.1	47.3	Up	0	4541-54-3-51|4162-151-15-136|3860-17-7-10|3850-2-0-2|3838-1-0-1|	6	29	1	28	7.9	0.3	7.6	Up	1e-06	3061-2-0-2|3718-4-0-4|3779-2-0-2|3838-1-1-0|4162-10-0-10|4541-10-0-10|							|%IPR011046:WD40 repeat-like :|
CNUS0000103289.1	Both	5	685	254	431	186.1	69.4	116.7	47.3	Up	0	499-673-242-431|422-2-2-0|343-6-6-0|298-3-3-0|253-1-1-0|	5	55	41	14	15	11.2	3.8	Down	0.000177	253-36-23-13|298-4-4-0|343-3-3-0|392-2-2-0|499-10-9-1|	mmu:11847	46	218	2e-55	Arg2; arginase type II (EC:3.5.3.1); K01476 arginase [EC:3.5.3.1]	|Metabolism; Amino Acid Metabolism; Arginine and proline metabolism[PATH:ko00330-Map:ko00330];|Metabolism; Amino Acid Metabolism; Urea cycle and metabolism ofamino groups [PATH:ko00220-Map:ko00220];|	|%IPR005924:Arginase :%IPR006035:Ureohydrolase|	|GO:0004053:arginase activity|GO:0016813:hydrolase activity, acting on carbon-nitrogen (but not peptide) bonds, in linear amidines|GO:0046872:metal ion binding|		|GO:0006527:arginine catabolic process|
CNUS0000105958.1	Both	8	1209	515	694	328.6	140.7	187.9	47.2	Up	3e-06	1262-9-7-2|990-568-327-241|739-595-163-432|643-1-1-0|461-24-10-14|349-6-3-3|236-2-2-0|96-4-2-2|	8	171	91	80	46.5	24.9	21.7	Down	0.301914	96-29-0-29|236-6-6-0|349-4-2-2|461-10-6-4|643-42-32-10|739-20-12-8|990-58-31-27|1262-2-2-0|	dmo:Dmoj_GI14630	33	113	6e-24	GI14630 gene product from transcript GI14630-RA		|%IPR003388:Reticulon :|		|GO:0005783:endoplasmic reticulum|
CNUS0000095953.1	Both	10	1576	698	878	428.4	190.7	237.7	47	Up	7.4e-05	4040-2-1-1|3449-47-28-19|2877-2-2-0|2734-1-1-0|2045-1488-646-842|1910-5-3-2|1402-7-5-2|1077-14-8-6|973-3-2-1|8-7-2-5|	7	169	63	106	45.9	17.2	28.7	Up	0.001815	973-54-42-12|1077-5-2-3|1402-18-5-13|1973-8-4-4|2045-76-7-69|2481-1-1-0|3449-7-2-5|	mdo:100025569	57	451	1e-125	similar to retroviral receptor		|%IPR002293:Amino acid/polyamine transporter I :%IPR004841:Amino acid permease-associated region|	|GO:0015171:amino acid transmembrane transporter activity|	|GO:0016020:membrane|	|GO:0006810:transport|GO:0006865:amino acid transport|
CNUS0000105178.1	Both	2	274	50	224	74.3	13.7	60.6	46.9	Up	0	2961-1-1-0|709-273-49-224|	3	22	12	10	6	3.3	2.7	Down	0.62066	330-6-1-5|397-1-1-0|709-15-10-5|
CNUS0000103558.1	Both	7	573	199	374	155.6	54.4	101.2	46.8	Up	0	1413-1-0-1|1044-96-63-33|889-9-4-5|752-11-8-3|683-137-75-62|191-318-49-269|94-1-0-1|	5	86	22	64	23.3	6	17.3	Up	1.1e-05	94-6-0-6|191-1-0-1|752-47-17-30|889-15-1-14|1044-17-4-13|							|%IPR014830:Glycolipid transfer protein, GLTP :|	|GO:0017089:glycolipid transporter activity|GO:0051861:glycolipid binding|	|GO:0005737:cytoplasm|	|GO:0046836:glycolipid transport|
CNUS0000107575.1	Both	5	462	144	318	125.4	39.3	86.1	46.8	Up	0	1646-1-1-0|344-438-139-299|174-21-3-18|106-1-1-0|73-1-0-1|	4	18	6	12	4.9	1.6	3.2	Up	0.176225	33-7-2-5|73-7-3-4|106-1-1-0|174-3-0-3|	cel:Y57E12AL.1	54	124	1e-27	hypothetical protein		|%IPR005016:TMS membrane protein/tumour differentially expressed protein :%IPR015461:Human placenta DIFF33|		|GO:0016020:membrane|
CNUS0000104005.1	Both	5	241	34	207	65.3	9.3	56	46.7	Up	0	2072-1-1-0|1507-21-3-18|1038-215-28-187|994-2-1-1|931-2-1-1|	6	79	15	64	21.4	4.1	17.3	Up	0	285-57-7-50|310-3-2-1|487-7-2-5|800-10-4-6|931-1-0-1|994-1-0-1|	mmu:67418	51	406	1e-111	Ppil4; peptidylprolyl isomerase (cyclophilin)-like 4 (EC:5.2.1.8); K01802 peptidylprolyl isomerase [EC:5.2.1.8]	|Genetic Information Processing; Folding, Sorting and Degradation;Protein folding and associated processing|	|%IPR000504:RNA recognition motif, RNP-1 :%IPR002130:Peptidyl-prolyl cis-trans isomerase, cyclophilin-type|	|GO:0000166:nucleotide binding|GO:0003676:nucleic acid binding|GO:0003755:peptidyl-prolyl cis-trans isomerase activity|		|GO:0006457:protein folding|
CNUS0000104873.1	Both	2	255	41	214	69.1	11.2	57.9	46.7	Up	0	1466-12-10-2|60-243-31-212|	1	5	3	2	1.4	0.8	0.5	Down	0.631299	60-5-3-2|	spu:577881	48	76.6	3e-13	similar to mitochondrial ribosomal protein L21		|%IPR001787:Ribosomal protein L21 :|	|GO:0003723:RNA binding|GO:0003735:structural constituent of ribosome|	|GO:0005622:intracellular|GO:0005840:ribosome|	|GO:0006412:translation|
CNUS0000105978.1	Both	4	297	62	235	80.6	16.9	63.6	46.7	Up	0	1881-32-13-19|1659-235-45-190|1273-29-4-25|663-1-0-1|	4	38	7	31	10.3	1.9	8.4	Up	0.000142	518-8-2-6|651-1-1-0|1659-28-3-25|1881-1-1-0|	bta:525426	25	103	3e-20	LRRC29; leucine rich repeat containing 29 ; K10275 F-box and leucine-rich repeat protein 9	|Protein Families; Genetic Information Processing; Ubiquitin system[BR:ko04121];|	|%IPR006553:Leucine-rich repeat, cysteine-containing subtype :|
CNUS0000096315.1	Both	7	269	48	221	72.9	13.1	59.8	46.7	Up	0	4160-1-0-1|1450-232-27-205|1391-7-6-1|1162-3-1-2|1006-11-5-6|754-8-7-1|36-7-2-5|	8	54	34	20	14.7	9.3	5.4	Down	0.044142	36-2-2-0|475-13-3-10|754-2-2-0|1006-3-1-2|1162-5-5-0|1391-25-19-6|1450-3-2-1|1704-1-0-1|	ecb:100052132	76	593	1e-168	similar to methionyl aminopeptidase 2 ; K01265 methionyl aminopeptidase [EC:3.4.11.18]	|Genetic Information Processing; Translation; Other translationproteins|Protein Families; Metabolism; Peptidases [BR:ko01002];|	|%IPR000994:Peptidase M24, catalytic core :%IPR001714:Peptidase M24, methionine aminopeptidase|	|GO:0004239:methionyl aminopeptidase activity|GO:0008235:metalloexopeptidase activity|		|GO:0006508:proteolysis|
CNUS0000099476.1	Both	4	265	46	219	71.9	12.6	59.3	46.7	Up	0	7455-1-1-0|4507-256-41-215|4106-6-4-2|191-2-0-2|	3	9	2	7	2.4	0.5	1.9	Up	0.104573	3608-2-1-1|4106-2-0-2|4507-5-1-4|	dme:Dmel_CG6623	27	110	9e-22	CG6623
CNUS0000099128.1	Both	2	333	80	253	90.3	21.9	68.5	46.6	Up	0	1083-329-77-252|44-4-3-1|	4	24	5	19	6.5	1.4	5.1	Up	0.005326	44-1-1-0|586-7-0-7|889-11-2-9|1083-5-2-3|							|%IPR001194:DENN :%IPR005112:dDENN|
CNUS0000100675.1	Both	2	186	7	179	50.4	1.9	48.5	46.6	Up	0	897-183-7-176|678-3-0-3|	3	81	6	75	21.9	1.6	20.3	Up	0	489-62-0-62|647-3-2-1|897-16-4-12|	spu:588685	34	206	1e-51	hypothetical LOC588685
CNUS0000101986.1	Both	1	184	6	178	49.8	1.6	48.2	46.6	Up	0	466-184-6-178|	1	42	35	7	11.5	9.6	1.9	Down	1e-05	466-42-35-7|	xla:379075	50	211	1e-53	hypothetical protein MGC52831		|%IPR000608:Ubiquitin-conjugating enzyme, E2 :|	|GO:0019787:small conjugating protein ligase activity|		|GO:0006464:protein modification process|GO:0006512:ubiquitin cycle|
CNUS0000096596.1	Both	1	591	209	382	160.5	57.1	103.4	46.3	Up	0	188-591-209-382|	1	24	4	20	6.5	1.1	5.4	Up	0.001399	188-24-4-20|	api:100166105	50	113	2e-24	similar to cytochrome c oxidase subunit Va		|%IPR003204:Cytochrome c oxidase, subunit Va :|	|GO:0004129:cytochrome-c oxidase activity|		|GO:0006118:electron transport|
CNUS0000098444.1	Both	6	478	153	325	129.8	41.8	88	46.2	Up	0	736-361-131-230|604-80-7-73|285-20-13-7|142-15-2-13|124-1-0-1|93-1-0-1|	5	265	100	165	72	27.3	44.7	Up	0.000172	93-6-3-3|124-17-6-11|285-20-3-17|604-11-3-8|736-211-85-126|	nve:NEMVE_v1g226856	46	181	1e-44	predicted protein		|%IPR005024:Snf7 :|			|GO:0015031:protein transport|
CNUS0000101028.1	Both	3	257	43	214	69.7	11.7	57.9	46.2	Up	0	533-1-0-1|184-236-25-211|34-20-18-2|	3	36	26	10	9.8	7.1	2.7	Down	0.005876	34-13-9-4|184-18-16-2|533-5-1-4|	dre:777755	59	127	2e-28	lin52; lin-52 homolog (C. elegans)
CNUS0000106063.1	Both	2	189	9	180	51.2	2.5	48.7	46.2	Up	0	305-186-8-178|45-3-1-2|	2	20	5	15	5.4	1.4	4.1	Up	0.029925	45-6-4-2|305-14-1-13|	dwi:Dwil_GK10965	76	77.8	1e-13	GK10965 gene product from transcript GK10965-RA	|Unclassified; Cellular Processes and Signaling; Cell motility andsecretion|	|%IPR003877:SPla/RYanodine receptor SPRY :|
CNUS0000101079.1	Both	4	363	96	267	98.5	26.2	72.3	46.1	Up	0	1131-244-32-212|727-98-44-54|478-19-19-0|157-2-1-1|	3	120	9	111	32.5	2.5	30.1	Up	0	478-4-1-3|727-3-0-3|1131-113-8-105|	tad:TRIADDRAFT_20786	41	223	6e-57	hypothetical protein ; K02513 heparan sulfate 2-O-sulfotransferase HS2ST1 [EC:2.8.2.-]	|Metabolism; Glycan Biosynthesis and Metabolism; Glycan structures -Biosynthesis 1 [PATH:ko01030-Map:];|Metabolism; Glycan Biosynthesis and Metabolism; Heparan sulfatebiosynthesis [PATH:ko00534-Map:ko00534];|Protein Families; Metabolism; Glycosyltransferases [BR:ko01003];|	|%IPR007734:Heparan sulphate 2-O-sulphotransferase :|
CNUS0000101600.1	Both	4	419	124	295	113.7	33.9	79.9	46	Up	0	3175-404-117-287|2996-13-6-7|1744-1-1-0|1295-1-0-1|	4	206	44	162	55.9	12	43.9	Up	0	578-1-0-1|2644-2-1-1|2824-1-1-0|3175-202-42-160|	ame:409206	32	362	6e-98	similar to NHL (ring finger b-box coiled coil) domain containing family member (nhl-3)		|%IPR001258:NHL repeat :%IPR001298:Filamin/ABP280 repeat|	|GO:0003676:nucleic acid binding|GO:0005515:protein binding|GO:0008270:zinc ion binding|	|GO:0005622:intracellular|
CNUS0000106746.1	Both	3	264	47	217	71.6	12.8	58.7	45.9	Up	0	1072-1-1-0|855-258-45-213|328-5-1-4|	3	21	13	8	5.7	3.6	2.2	Down	0.246817	212-11-5-6|328-1-1-0|855-9-7-2|	bfo:BRAFLDRAFT_114809	34	132	1e-29	hypothetical protein		|%IPR013078:Phosphoglycerate mutase :|
CNUS0000101996.1	Both	4	358	94	264	97.1	25.7	71.5	45.8	Up	0	1696-348-87-261|1620-6-5-1|852-3-2-1|466-1-0-1|	5	91	40	51	24.7	10.9	13.8	Up	0.310527	430-4-0-4|658-2-2-0|852-3-0-3|1620-70-33-37|1696-12-5-7|	bfo:BRAFLDRAFT_254596	39	321	8e-86	hypothetical protein		|%IPR001193:Peptidase M50, mammalian sterol-regulatory element binding protein :%IPR008915:Peptidase M50|	|GO:0004222:metalloendopeptidase activity|	|GO:0016020:membrane|	|GO:0006508:proteolysis|
CNUS0000098483.1	Both	3	179	5	174	48.5	1.4	47.1	45.7	Up	0	1680-170-3-167|1549-7-1-6|1412-2-1-1|	5	15	7	8	4.1	1.9	2.2	Up	0.840148	868-1-1-0|943-1-1-0|1412-3-1-2|1549-1-0-1|1680-9-4-5|	spu:576751	37	367	1e-99	similar to CDNA sequence BC027061		|%IPR013027:FAD-dependent pyridine nucleotide-disulphide oxidoreductase :|
CNUS0000103444.1	Both	7	462	146	316	125.4	39.9	85.5	45.6	Up	0	3652-42-17-25|3339-368-95-273|3235-10-4-6|2937-36-26-10|2069-4-3-1|958-1-0-1|714-1-1-0|	7	328	18	310	88.8	4.9	83.9	Up	0	714-1-1-0|2069-6-0-6|2257-1-1-0|2937-247-2-245|3235-47-4-43|3339-23-10-13|3652-3-0-3|							|%IPR001611:Leucine-rich repeat :%IPR001841:Zinc finger, RING-type|	|GO:0005515:protein binding|GO:0008270:zinc ion binding|
CNUS0000096507.1	Both	2	188	10	178	50.9	2.7	48.2	45.5	Up	0	1674-187-9-178|113-1-1-0|	1	7	2	5	1.9	0.5	1.4	Up	0.273338	1674-7-2-5|
CNUS0000098124.1	Both	6	746	288	458	202.7	78.7	124	45.3	Up	0	1866-3-3-0|1223-5-0-5|1038-6-4-2|867-583-191-392|420-148-90-58|169-1-0-1|	5	76	29	47	20.6	7.9	12.7	Up	0.052636	95-1-1-0|420-19-4-15|867-35-5-30|1038-1-0-1|1866-20-19-1|	tca:655658	72	303	4e-81	similar to serine/threonine-protein phosphatase PP-V		|%IPR004843:Metallophosphoesterase :%IPR006186:Serine/threonine-specific protein phosphatase and bis(5-nucleosyl)-tetraphosphatase|	|GO:0016787:hydrolase activity|
CNUS0000104909.1	Both	6	338	85	253	91.7	23.2	68.5	45.3	Up	0	1996-1-0-1|1707-6-4-2|1336-326-79-247|1223-1-0-1|893-1-0-1|621-3-2-1|	7	346	92	254	93.9	25.1	68.8	Up	0	110-3-0-3|621-1-0-1|893-3-1-2|1223-10-3-7|1336-12-3-9|1707-316-85-231|1822-1-0-1|							|%IPR002110:Ankyrin :%IPR003738:Protein of unknown function DUF159|
CNUS0000096996.1	Both	3	647	239	408	175.7	65.3	110.5	45.2	Up	0	1517-1-1-0|1209-645-237-408|451-1-1-0|	3	40	4	36	10.8	1.1	9.7	Up	1e-06	82-1-0-1|451-2-1-1|1209-37-3-34|	xtr:594913	35	176	1e-42	elavl2; ELAV (embryonic lethal, abnormal vision)-like 2 (Hu antigen B)		|%IPR000504:RNA recognition motif, RNP-1 :%IPR002343:Paraneoplastic encephalomyelitis antigen|	|GO:0000166:nucleotide binding|GO:0003676:nucleic acid binding|GO:0003723:RNA binding|
CNUS0000102599.1	Both	5	392	112	280	106.4	30.6	75.8	45.2	Up	0	2207-5-2-3|1758-1-1-0|1318-344-96-248|890-34-8-26|546-8-5-3|	3	142	15	127	38.5	4.1	34.4	Up	0	546-45-6-39|890-22-8-14|1318-75-1-74|
CNUS0000096060.1	Both	4	287	60	227	77.8	16.4	61.5	45.1	Up	0	1081-283-60-223|466-1-0-1|419-1-0-1|235-2-0-2|	5	20	10	10	5.4	2.7	2.7	Down	0.947958	190-3-0-3|235-2-1-1|384-4-3-1|685-3-2-1|1081-8-4-4|
CNUS0000098588.1	Both	7	185	9	176	50.1	2.5	47.6	45.1	Up	0	1852-41-0-41|1556-116-4-112|1434-3-3-0|1255-7-0-7|978-6-1-5|227-11-1-10|144-1-0-1|	7	103	23	80	27.9	6.3	21.7	Up	0	106-3-0-3|144-1-1-0|978-24-4-20|1255-6-0-6|1434-5-0-5|1556-41-12-29|1852-23-6-17|	nve:NEMVE_v1g237905	26	156	3e-36	predicted protein		|%IPR007114:Major facilitator superfamily :%IPR011701:Major facilitator superfamily MFS-1|	|GO:0005215:transporter activity|	|GO:0016021:integral to membrane|	|GO:0006810:transport|
CNUS0000103544.1	Both	1	303	68	235	82.2	18.6	63.6	45	Up	0	172-303-68-235|	1	9	1	8	2.4	0.3	2.2	Up	0.022032	172-9-1-8|	spu:574553	49	219	1e-55	similar to putative dimethyladenosine transferase ; K02528 dimethyladenosine transferase [EC:2.1.1.-]	|Genetic Information Processing; Translation; Other translationproteins|	|%IPR001737:Ribosomal RNA adenine methylase transferase :|	|GO:0000179:rRNA (adenine-N6,N6-)-dimethyltransferase activity|GO:0008649:rRNA methyltransferase activity|		|GO:0000154:rRNA modification|
CNUS0000107581.1	Both	3	521	177	344	141.5	48.3	93.1	44.8	Up	0	847-492-160-332|642-4-3-1|229-25-14-11|	3	46	23	23	12.5	6.3	6.2	Down	0.921144	229-4-3-1|642-14-4-10|847-28-16-12|
CNUS0000100953.1	Both	6	366	100	266	99.3	27.3	72	44.7	Up	0	4200-16-4-12|1367-343-90-253|1265-1-1-0|928-3-3-0|787-2-2-0|583-1-0-1|	5	13	5	8	3.5	1.4	2.2	Up	0.435669	502-1-0-1|763-2-0-2|1265-3-2-1|1367-6-3-3|2997-1-0-1|
CNUS0000101268.1	Both	3	313	74	239	84.9	20.2	64.7	44.5	Up	0	822-2-0-2|614-289-62-227|31-22-12-10|	1	7	7	0	1.9	1.9	0	Down	0.00726	31-7-7-0|	xla:379092	53	215	1e-54	MGC53740; similar to GCIP-interacting protein p29		|%IPR013260:mRNA splicing factor SYF2 :|
CNUS0000103402.1	Both	6	321	78	243	87.1	21.3	65.8	44.5	Up	0	2742-210-30-180|2574-61-38-23|2252-44-4-40|1234-3-3-0|968-2-2-0|511-1-1-0|	9	78	29	49	21.2	7.9	13.3	Up	0.032672	511-1-0-1|871-1-0-1|968-1-1-0|1838-9-1-8|1908-3-1-2|1994-3-1-2|2252-5-2-3|2574-25-15-10|2742-30-8-22|	dre:393203	29	106	3e-21	zgc:55664		|%IPR007145:MAP65/ASE1 :|
CNUS0000101649.1	Both	1	228	32	196	61.8	8.7	53.1	44.4	Up	0	120-228-32-196|	1	11	8	3	3	2.2	0.8	Down	0.119674	111-11-8-3|	tca:656723	30	74.7	1e-12	similar to CG5110 CG5110-PA		|%IPR015019:Mitogen-activated protein kinase kinase 1 interacting :|
CNUS0000102682.1	Both	5	244	40	204	66.2	10.9	55.2	44.3	Up	0	2218-1-0-1|839-1-0-1|768-128-24-104|367-110-16-94|22-4-0-4|	3	40	8	32	10.8	2.2	8.7	Up	0.000213	22-6-1-5|367-20-7-13|768-14-0-14|							|%IPR002048:Calcium-binding EF-hand :%IPR011992:EF-Hand type|	|GO:0005509:calcium ion binding|
CNUS0000097084.1	Both	4	191	14	177	51.7	3.8	47.9	44.1	Up	0	3248-1-0-1|1885-184-13-171|1874-1-1-0|965-5-0-5|	3	10	3	7	2.7	0.8	1.9	Up	0.22288	587-1-0-1|870-1-0-1|1874-8-3-5|	tca:662535	35	234	9e-60	similar to CG31195-PA		|%IPR004010:Cache :|		|GO:0016020:membrane|
CNUS0000097739.1	Both	6	410	123	287	111.3	33.6	77.7	44.1	Up	0	3865-17-13-4|3741-5-1-4|3498-6-5-1|3295-55-33-22|3109-87-31-56|695-240-40-200|	9	721	578	143	196.6	157.9	38.7	Down	0	695-7-6-1|1855-58-53-5|2335-1-0-1|3017-5-4-1|3109-524-463-61|3295-112-47-65|3498-12-4-8|3741-1-0-1|3865-1-1-0|	ptr:455866	44	367	1e-100	DDX49; DEAD (Asp-Glu-Ala-Asp) box polypeptide 49
CNUS0000100911.1	Both	9	639	237	402	173.6	64.7	108.8	44.1	Up	0	1972-7-3-4|1689-3-0-3|1513-235-99-136|736-351-112-239|677-1-0-1|610-1-1-0|540-2-0-2|515-1-0-1|58-38-22-16|	8	115	48	67	31.3	13.1	18.1	Up	0.10617	58-6-2-4|515-16-9-7|540-1-0-1|677-2-0-2|736-2-2-0|1513-84-32-52|1689-3-2-1|1850-1-1-0|	ecb:100058811	71	191	2e-47	similar to Glycogenin-1		|%IPR002495:Glycosyl transferase, family 8 :|	|GO:0016758:transferase activity, transferring hexosyl groups|		|GO:0016051:carbohydrate biosynthetic process|
CNUS0000097385.1	Both	7	413	125	288	112.1	34.1	78	43.9	Up	0	3242-1-1-0|2409-1-1-0|1115-2-1-1|731-179-76-103|649-224-45-179|598-1-1-0|345-5-0-5|	4	79	4	75	21.4	1.1	20.3	Up	0	345-46-0-46|598-17-2-15|649-3-2-1|731-13-0-13|							|%IPR001436:Alpha crystallin/Heat shock protein :%IPR002068:Heat shock protein Hsp20|
CNUS0000104780.1	Both	4	524	180	344	142.3	49.2	93.1	43.9	Up	0	2215-1-0-1|1030-518-180-338|825-3-0-3|623-2-0-2|	3	80	12	68	21.7	3.3	18.4	Up	0	623-25-3-22|825-21-3-18|1030-34-6-28|
CNUS0000101427.1	Both	5	353	95	258	95.8	26	69.8	43.8	Up	0	1666-43-8-35|1561-273-84-189|1279-35-1-34|1009-1-1-0|271-1-1-0|	6	56	24	32	15.2	6.6	8.7	Up	0.337054	271-2-2-0|747-4-3-1|955-2-0-2|1279-15-2-13|1561-32-16-16|1666-1-1-0|	hsa:9054	72	614	1e-174	NFS1; NFS1 nitrogen fixation 1 homolog (S. cerevisiae) (EC:2.8.1.7); K04487 cysteine desulfurase [EC:2.8.1.7]	|Metabolism; Metabolism of Cofactors and Vitamins; Thiaminemetabolism [PATH:ko00730-Map:ko00730];|	|%IPR000192:Aminotransferase, class V :%IPR015421:Pyridoxal phosphate-dependent transferase, major region, subdomain 1|	|GO:0003824:catalytic activity|GO:0008483:transaminase activity|GO:0030170:pyridoxal phosphate binding|		|GO:0008152:metabolic process|
CNUS0000100217.1	Both	8	238	38	200	64.5	10.4	54.1	43.7	Up	0	5999-4-1-3|5953-5-5-0|4805-220-29-191|4718-4-0-4|4388-2-0-2|4096-1-1-0|2672-1-1-0|2336-1-1-0|	7	187	45	142	50.7	12.3	38.4	Up	0	3625-2-0-2|3997-2-1-1|4388-2-0-2|4561-2-1-1|4805-22-2-20|5953-150-35-115|5999-7-6-1|	tva:TVAG_268110	22	214	3e-53	viral A-type inclusion protein		|%IPR000237:GRIP :%IPR009053:Prefoldin|
CNUS0000100966.1	Both	3	274	56	218	74.3	15.3	59	43.7	Up	0	760-260-49-211|570-8-3-5|390-6-4-2|	3	81	49	32	22	13.4	8.7	Down	0.043318	390-44-27-17|570-34-21-13|760-3-1-2|	aag:AaeL_AAEL002225	38	107	3e-22	5-oxoprolyl-peptidase, putative ; K01304 pyroglutamyl-peptidase [EC:3.4.19.3]	|Protein Families; Metabolism; Peptidases [BR:ko01002];|	|%IPR000816:Peptidase C15, pyroglutamyl peptidase I :|	|GO:0004219:pyroglutamyl-peptidase I activity|		|GO:0006508:proteolysis|
CNUS0000107306.1	Both	2	609	223	386	165.4	60.9	104.5	43.6	Up	0	527-604-221-383|61-5-2-3|	2	102	57	45	27.8	15.6	12.2	Down	0.181594	61-16-11-5|527-86-46-40|	nve:NEMVE_v1g246756	39	100	2e-20	predicted protein		|%IPR001763:Rhodanese-like :|
CNUS0000100390.1	Both	1	187	13	174	50.7	3.6	47.1	43.5	Up	0	316-187-13-174|	1	94	39	55	25.5	10.7	14.9	Up	0.13127	316-94-39-55|
CNUS0000102035.1	Both	7	329	84	245	89.3	22.9	66.3	43.4	Up	0	2368-12-10-2|2008-212-71-141|1601-94-0-94|1263-2-2-0|922-6-0-6|330-2-0-2|134-1-1-0|	6	72	35	37	19.6	9.6	10	Up	0.910907	330-1-0-1|821-2-0-2|1263-2-1-1|1601-27-13-14|2008-21-6-15|2368-19-15-4|	nve:NEMVE_v1g163024	45	419	1e-115	predicted protein ; K03307 solute:Na+ symporter, SSS family	|Environmental Information Processing; Membrane Transport; Otherion-coupled transporters|	|%IPR001734:Na+/solute symporter :|	|GO:0005215:transporter activity|	|GO:0016020:membrane|	|GO:0006810:transport|
CNUS0000097573.1	Both	4	865	351	514	235	95.9	139.2	43.3	Up	0	1894-688-205-483|1596-156-136-20|1076-19-9-10|1052-2-1-1|	4	60	20	40	16.3	5.5	10.8	Up	0.013535	875-6-3-3|1573-43-17-26|1596-1-0-1|1894-10-0-10|	dan:Dana_GF14131	41	250	2e-64	GF14131 gene product from transcript GF14131-RA		|%IPR000111:Glycoside hydrolase, clan GH-D :%IPR002241:Glycoside hydrolase, family 27|	|GO:0003824:catalytic activity|GO:0004553:hydrolase activity, hydrolyzing O-glycosyl compounds|GO:0043169:cation binding|		|GO:0005975:carbohydrate metabolic process|GO:0008152:metabolic process|
CNUS0000103840.1	Both	7	1200	518	682	326.1	141.5	184.6	43.1	Up	2.3e-05	1920-1-0-1|1011-14-14-0|876-1105-435-670|831-32-30-2|394-34-27-7|133-5-5-0|54-9-7-2|	7	179	100	79	48.7	27.3	21.4	Down	0.077495	54-18-2-16|133-6-1-5|394-22-8-14|831-49-17-32|876-79-69-10|1403-2-1-1|1909-3-2-1|	tad:TRIADDRAFT_61162	41	178	2e-43	hypothetical protein		|%IPR001200:Phosducin :%IPR012335:Thioredoxin fold|
CNUS0000104774.1	Both	3	380	110	270	103.1	30	73.1	43.1	Up	0	4798-348-100-248|4418-31-10-21|3418-1-0-1|	6	79	22	57	21.4	6	15.4	Up	0.00014	1264-2-2-0|2284-1-1-0|4134-4-2-2|4360-8-2-6|4418-1-0-1|4798-63-15-48|	dre:569346	42	90.1	7e-16	similar to MAP/microtubule affinity-regulating kinase 4		|%IPR001772:Kinase-associated KA1 :%IPR009060:UBA-like|	|GO:0004674:protein serine/threonine kinase activity|GO:0005524:ATP binding|		|GO:0006468:protein amino acid phosphorylation|
CNUS0000101723.1	Both	6	223	32	191	60.4	8.7	51.7	43	Up	0	1892-99-24-75|1724-117-6-111|1643-2-0-2|1253-3-0-3|1033-1-1-0|521-1-1-0|	7	14	3	11	3.8	0.8	3	Up	0.037184	85-4-2-2|1033-2-0-2|1134-1-0-1|1253-1-1-0|1643-4-0-4|1724-1-0-1|1892-1-0-1|	tca:660611	26	191	8e-47	similar to CG10186-PC, isoform C		|%IPR000436:Sushi/SCR/CCP :|
CNUS0000098163.1	Both	5	287	64	223	77.9	17.5	60.4	42.9	Up	0	3169-2-0-2|2921-3-2-1|2743-1-0-1|1663-275-59-216|1558-6-3-3|	4	60	27	33	16.3	7.4	8.9	Up	0.50818	1558-54-24-30|1663-4-2-2|2577-1-0-1|2921-1-1-0|	gga:415990	32	211	9e-53	BICD2; bicaudal D homolog 2 (Drosophila)		|%IPR003903:Ubiquitin interacting motif :|
CNUS0000095579.1	Both	5	498	169	329	135.2	46.2	89.1	42.9	Up	0	951-1-1-0|837-62-37-25|775-50-48-2|768-8-8-0|211-377-75-302|	5	45	22	23	12.2	6	6.2	Up	0.959179	211-33-17-16|603-8-2-6|768-1-1-0|775-1-1-0|837-2-1-1|	aag:AaeL_AAEL006251	88	84.3	1e-15	Ubiquitin-fold modifier 1 precursor, putative		|%IPR005375:Ubiquitin-like, Ufm1 :|
CNUS0000098711.1	Both	8	877	358	519	238.3	97.8	140.5	42.7	Up	1e-06	1634-39-13-26|1629-22-21-1|1400-657-268-389|1348-108-35-73|1173-41-16-25|970-6-2-4|754-2-2-0|384-2-1-1|	8	88	22	66	23.9	6	17.9	Up	5e-06	324-2-0-2|754-4-0-4|970-8-4-4|1173-14-6-8|1348-34-1-33|1400-3-0-3|1629-21-9-12|1634-2-2-0|	dya:Dyak_GE23497	27	125	3e-27	GE23497 gene product from transcript GE23497-RA		|%IPR000008:C2 calcium-dependent membrane targeting :%IPR008973:C2 calcium/lipid-binding region, CaLB|
CNUS0000101757.1	Both	6	256	49	207	69.4	13.4	56	42.6	Up	0	5000-235-43-192|4535-12-2-10|4442-2-0-2|4210-5-2-3|3135-1-1-0|1294-1-1-0|	7	378	126	252	102.6	34.4	68.2	Up	0	2074-1-1-0|3665-1-0-1|4069-2-2-0|4210-3-2-1|4442-26-7-19|4535-9-0-9|5000-336-114-222|	bfo:BRAFLDRAFT_129259	55	1471	0	hypothetical protein		|%IPR000550:7,8-Dihydro-6-hydroxymethylpterin-pyrophosphokinase, HPPK :%IPR000759:Adrenodoxin reductase|	|GO:0003824:catalytic activity|GO:0003848:2-amino-4-hydroxy-6-hydroxymethyldihydropteridine diphosphokinase activity|GO:0015930:glutamate synthase activity|GO:0016491:oxidoreductase activity|GO:0016639:oxidoreductase activity, acting on the CH-NH2 group of donors, NAD or NADP as acceptor|GO:0050660:FAD binding|GO:0051536:iron-sulfur cluster binding|		|GO:0006118:electron transport|GO:0006537:glutamate biosynthetic process|GO:0006807:nitrogen compound metabolic process|GO:0008152:metabolic process|GO:0009396:folic acid and derivative biosynthetic process|
CNUS0000103297.1	Both	6	539	190	349	146.4	51.9	94.5	42.6	Up	0	3255-1-1-0|2880-5-1-4|1759-510-184-326|1050-20-2-18|844-1-1-0|466-2-1-1|	4	44	15	29	11.9	4.1	7.9	Up	0.044	388-6-1-5|1050-4-2-2|1759-33-11-22|2366-1-1-0|	ame:552167	47	263	2e-68	similar to CG9915-PA		|%IPR008654:IWS1, C-terminal :|
CNUS0000101392.1	Both	5	418	130	288	113.5	35.5	78	42.5	Up	0	1156-400-126-274|1025-4-2-2|472-9-0-9|328-3-2-1|46-2-0-2|	5	51	17	34	13.8	4.6	9.2	Up	0.022808	46-9-2-7|328-2-1-1|472-1-0-1|1025-25-12-13|1156-14-2-12|							|%IPR005819:Histone H5 :|	|GO:0003677:DNA binding|	|GO:0000786:nucleosome|GO:0005634:nucleus|	|GO:0006334:nucleosome assembly|
CNUS0000101152.1	Both	10	430	136	294	116.7	37.1	79.6	42.5	Up	0	3212-1-1-0|1730-5-2-3|1592-4-3-1|1202-401-123-278|1182-3-3-0|1087-11-0-11|1018-1-1-0|618-2-1-1|472-1-1-0|307-1-1-0|	8	84	32	52	22.8	8.7	14.1	Up	0.040477	451-23-0-23|472-1-1-0|618-6-6-0|1018-20-7-13|1087-5-4-1|1182-25-14-11|1730-2-0-2|3093-2-0-2|	xla:100158302	41	129	2e-28	hypothetical protein LOC100158302		|%IPR000306:Zinc finger, FYVE-type :%IPR011011:Zinc finger, FYVE/PHD-type|	|GO:0008270:zinc ion binding|
CNUS0000096603.1	Both	7	500	171	329	135.8	46.7	89.1	42.4	Up	0	3059-356-89-267|2808-113-64-49|2523-22-13-9|2376-1-0-1|2265-3-1-2|2169-2-2-0|1550-3-2-1|	8	185	45	140	50.2	12.3	37.9	Up	0	190-2-0-2|974-1-1-0|2169-92-6-86|2265-4-1-3|2376-7-2-5|2523-7-4-3|2808-42-31-11|3059-30-0-30|
CNUS0000096868.1	Both	4	3228	1529	1699	877.6	417.7	460	42.3	Up	0.029904	1063-3143-1485-1658|717-50-26-24|440-18-8-10|152-17-10-7|	4	140	47	93	38	12.8	25.2	Up	0.000202	440-18-2-16|668-21-5-16|717-2-1-1|1063-99-39-60|							|%IPR001202:WW/Rsp5/WWP :%IPR003103:Apoptosis regulator Bcl-2 protein, BAG|	|GO:0005515:protein binding|		|GO:0006915:apoptosis|
CNUS0000102527.1	Both	5	474	158	316	128.7	43.2	85.5	42.3	Up	0	4073-310-49-261|3420-156-104-52|3188-3-1-2|3099-3-2-1|1878-2-2-0|	7	101	1	100	27.3	0.3	27.1	Up	0	746-1-0-1|1450-1-0-1|1878-1-1-0|2812-1-0-1|2981-1-0-1|3420-3-0-3|4073-93-0-93|
CNUS0000101343.1	Both	5	198	21	177	53.7	5.7	47.9	42.2	Up	0	1744-6-3-3|1378-185-16-169|800-5-1-4|747-1-1-0|148-1-0-1|	5	98	26	72	26.6	7.1	19.5	Up	7e-06	747-11-0-11|800-2-1-1|1068-53-10-43|1378-21-15-6|1744-11-0-11|	bmy:Bm1_48635	58	301	1e-80	limpet		|%IPR001781:Zinc finger, LIM-type :|	|GO:0008270:zinc ion binding|
CNUS0000098471.1	Both	4	246	45	201	66.7	12.3	54.4	42.1	Up	0	3734-4-2-2|1081-238-42-196|787-3-1-2|69-1-0-1|	6	801	368	433	217.7	100.5	117.2	Up	0.05935	69-1-1-0|781-2-2-0|1081-2-0-2|2927-2-1-1|3700-791-361-430|3734-3-3-0|	api:100167637	38	113	2e-23	similar to Forkhead box protein K1 (Myocyte nuclear factor) (MNF)		|%IPR001766:Fork head transcription factor :%IPR011991:Winged helix repressor DNA-binding|	|GO:0003700:transcription factor activity|GO:0043565:sequence-specific DNA binding|	|GO:0005634:nucleus|	|GO:0006355:regulation of transcription, DNA-dependent|
CNUS0000102276.1	Both	5	304	74	230	82.5	20.2	62.3	42.1	Up	0	535-296-72-224|474-5-2-3|466-1-0-1|430-1-0-1|208-1-0-1|	4	15	4	11	4.1	1.1	3	Up	0.079931	133-5-1-4|430-7-1-6|466-1-0-1|535-2-2-0|
CNUS0000099196.1	Both	2	219	33	186	59.4	9	50.4	41.4	Up	0	442-205-32-173|292-14-1-13|	2	8	7	1	2.2	1.9	0.3	Down	0.030553	292-2-2-0|442-6-5-1|
CNUS0000099780.1	Both	5	189	18	171	51.2	4.9	46.3	41.4	Up	0	5593-1-1-0|2658-1-1-0|2019-183-13-170|1385-1-1-0|736-3-2-1|	3	8	5	3	2.2	1.4	0.8	Down	0.454177	1335-3-2-1|1516-1-0-1|2019-4-3-1|	mdo:100030818	40	663	0	similar to glucan 1, 4-alpha-glucosidase ; K01187 alpha-glucosidase [EC:3.2.1.20]	|Metabolism; Carbohydrate Metabolism; Galactose metabolism[PATH:ko00052-Map:ko00052];|Metabolism; Carbohydrate Metabolism; Starch and sucrose metabolism[PATH:ko00500-Map:ko00500];|	|%IPR000322:Glycoside hydrolase, family 31 :%IPR000519:P-type trefoil|	|GO:0004553:hydrolase activity, hydrolyzing O-glycosyl compounds|		|GO:0005975:carbohydrate metabolic process|
CNUS0000104587.1	Both	1	183	15	168	49.6	4.1	45.5	41.4	Up	0	632-183-15-168|	1	38	12	26	10.3	3.3	7	Up	0.029149	632-38-12-26|	nve:NEMVE_v1g82385	46	197	4e-49	predicted protein ; K07817 protein tyrosine phosphatase, receptor type, N [EC:3.1.3.48]	|Human Diseases; Metabolic Disorders; Type I diabetes mellitus[PATH:ko04940-Map:ko04940];|	|%IPR000242:Protein-tyrosine phosphatase, receptor/non-receptor type :|	|GO:0004725:protein tyrosine phosphatase activity|		|GO:0006470:protein amino acid dephosphorylation|
CNUS0000100535.1	Both	6	241	44	197	65.4	12	53.3	41.3	Up	0	3410-1-1-0|1403-10-2-8|431-192-39-153|333-3-1-2|108-34-0-34|24-1-1-0|	4	22	8	14	6	2.2	3.8	Up	0.225928	108-3-0-3|333-14-3-11|401-2-2-0|431-3-3-0|
CNUS0000102869.1	Both	6	279	63	216	75.7	17.2	58.5	41.3	Up	0	1261-131-5-126|1138-105-21-84|890-40-35-5|789-1-1-0|706-1-1-0|106-1-0-1|	6	115	66	49	31.3	18	13.3	Down	0.081479	106-2-0-2|706-19-5-14|789-4-1-3|845-3-2-1|1138-43-20-23|1261-44-38-6|	gga:417690	65	210	4e-53	CPNE8; copine VIII		|%IPR010734:Copine :|
CNUS0000105218.1	Both	2	161	5	156	43.6	1.4	42.2	40.8	Up	0	861-109-5-104|109-52-0-52|	1	49	12	37	13.3	3.3	10	Up	0.000521	861-49-12-37|
CNUS0000098812.1	Both	10	468	158	310	127.1	43.2	83.9	40.7	Up	0	3368-25-0-25|3118-2-0-2|2998-5-0-5|1685-14-0-14|1562-3-0-3|1485-8-0-8|776-20-0-20|682-15-8-7|507-362-140-222|344-14-10-4|	9	222	29	193	60.2	7.9	52.2	Up	0	344-23-20-3|507-6-6-0|1264-3-0-3|1485-5-0-5|1562-4-0-4|1685-165-0-165|2998-14-3-11|3118-1-0-1|3314-1-0-1|
CNUS0000102385.1	Both	5	888	367	521	241.3	100.3	141	40.7	Up	2e-06	3497-1-0-1|1251-870-354-516|571-4-3-1|494-1-0-1|46-12-10-2|	3	34	25	9	9.3	6.8	2.4	Down	0.004662	27-4-2-2|494-3-3-0|1251-27-20-7|	spu:576166	38	229	2e-58	similar to Tasp1 protein ; K08657 taspase, threonine aspartase, 1 [EC:3.4.25.-]	|Protein Families; Metabolism; Peptidases [BR:ko01002];|	|%IPR000246:Peptidase T2, asparaginase 2 :|	|GO:0004067:asparaginase activity|		|GO:0006516:glycoprotein catabolic process|
CNUS0000096500.1	Both	3	186	18	168	50.4	4.9	45.5	40.6	Up	0	1229-4-0-4|904-168-5-163|772-14-13-1|	4	12	5	7	3.3	1.4	1.9	Up	0.59829	458-3-1-2|772-4-3-1|904-4-0-4|1229-1-1-0|	tad:TRIADDRAFT_20606	28	118	4e-25	hypothetical protein		|%IPR001680:WD40 repeat :%IPR011046:WD40 repeat-like|
CNUS0000107377.1	Both	4	218	34	184	59.1	9.3	49.8	40.5	Up	0	690-1-0-1|352-182-19-163|280-24-11-13|195-11-4-7|	3	30	5	25	8.1	1.4	6.8	Up	0.000354	195-23-2-21|280-2-1-1|352-5-2-3|							|%IPR002048:Calcium-binding EF-hand :%IPR011992:EF-Hand type|	|GO:0005509:calcium ion binding|
CNUS0000105045.1	Both	6	298	74	224	80.9	20.2	60.6	40.4	Up	0	2909-15-2-13|2212-276-71-205|1877-1-0-1|1663-1-0-1|1451-2-0-2|136-3-1-2|	5	11	4	7	3	1.1	1.9	Up	0.391868	136-1-1-0|1451-1-0-1|1877-1-0-1|2125-4-2-2|2212-4-1-3|	tva:TVAG_253780	25	78.2	2e-12	RhoGAP domain containing protein		|%IPR000198:RhoGAP :%IPR008936:Rho GTPase activation protein|		|GO:0005622:intracellular|	|GO:0007165:signal transduction|
CNUS0000107229.1	Both	2	229	40	189	62.1	10.9	51.2	40.3	Up	0	737-3-2-1|58-226-38-188|	1	35	21	14	9.5	5.7	3.8	Down	0.204178	58-35-21-14|
CNUS0000102510.1	Both	2	213	32	181	57.7	8.7	49	40.3	Up	0	1423-14-12-2|981-199-20-179|	4	22	8	14	6	2.2	3.8	Up	0.225928	551-7-1-6|777-4-4-0|961-6-2-4|1423-5-1-4|	api:100165181	37	155	1e-36	similar to GTP-binding protein alpha subunit, gna		|%IPR001019:Guanine nucleotide binding protein (G-protein), alpha subunit :|	|GO:0004871:signal transducer activity|GO:0019001:guanyl nucleotide binding|		|GO:0007186:G-protein coupled receptor protein signaling pathway|
CNUS0000101022.1	Both	3	180	16	164	48.8	4.4	44.4	40	Up	0	2026-156-14-142|1020-23-2-21|593-1-0-1|	2	28	7	21	7.6	1.9	5.7	Up	0.010203	593-1-0-1|2026-27-7-20|	api:100161580	40	348	6e-94	similar to rho/rac/cdc gtpase-activating protein		|%IPR000198:RhoGAP :%IPR001251:Cellular retinaldehyde-binding/triple function, C-terminal|		|GO:0005622:intracellular|	|GO:0007165:signal transduction|
CNUS0000097762.1	Both	7	226	39	187	61.3	10.7	50.6	39.9	Up	0	7725-191-34-157|7258-8-2-6|6486-17-0-17|6051-4-0-4|5856-1-0-1|3517-1-0-1|1358-4-3-1|	5	15	1	14	4.1	0.3	3.8	Up	0.000965	5687-1-0-1|5856-1-0-1|6486-4-0-4|7258-6-1-5|7683-3-0-3|	ame:413428	37	367	6e-99	similar to Protein stoned-B (StonedB) (Stn-B)		|%IPR001392:Clathrin adaptor, mu subunit :%IPR008968:Clathrin adaptor, mu subunit, C-terminal|	|GO:0005515:protein binding|GO:0008565:protein transporter activity|	|GO:0030131:clathrin adaptor complex|	|GO:0006461:protein complex assembly|GO:0006886:intracellular protein transport|GO:0006897:endocytosis|GO:0016192:vesicle-mediated transport|
CNUS0000106222.1	Both	6	396	124	272	107.5	33.9	73.6	39.7	Up	0	2637-1-1-0|2412-34-4-30|2138-250-87-163|1750-108-30-78|1486-2-1-1|613-1-1-0|	4	61	14	47	16.5	3.8	12.7	Up	3.9e-05	102-1-0-1|1486-4-4-0|1750-10-2-8|2138-46-8-38|	aag:AaeL_AAEL005902	31	131	8e-29	hypothetical protein
CNUS0000100208.1	Both	8	315	84	231	85.5	22.9	62.5	39.6	Up	0	3945-19-19-0|3814-41-18-23|2117-2-0-2|1530-241-46-195|1377-5-1-4|1158-3-0-3|1031-2-0-2|425-2-0-2|	8	1052	455	597	285.9	124.3	161.6	Up	9.2e-05	1031-1-0-1|1158-2-1-1|1530-12-1-11|1922-3-1-2|2100-1-1-0|3412-8-3-5|3814-919-398-521|3945-106-50-56|	bta:535171	48	370	1e-101	MPP6; membrane protein, palmitoylated 6 (MAGUK p55 subfamily member 6)		|%IPR001452:Src homology-3 :%IPR001478:PDZ/DHR/GLGF|	|GO:0005515:protein binding|
CNUS0000103223.1	Both	3	556	204	352	151	55.7	95.3	39.6	Up	0	667-543-200-343|610-2-0-2|192-11-4-7|	3	36	15	21	9.8	4.1	5.7	Up	0.361466	192-12-2-10|610-19-10-9|667-5-3-2|	hsa:80145	44	177	2e-43	THOC7; THO complex 7 homolog (Drosophila)		|%IPR008501:Protein of unknown function DUF783 :|
CNUS0000103929.1	Both	4	244	49	195	66.2	13.4	52.8	39.4	Up	0	443-83-9-74|343-152-39-113|245-8-1-7|127-1-0-1|	2	5	2	3	1.4	0.5	0.8	Up	0.678414	343-3-0-3|443-2-2-0|	cin:100182292	47	98.6	8e-20	similar to GI11891 ; K10645 E3 ubiquitin-protein ligase MIB1 [EC:6.3.2.19]	|Protein Families; Genetic Information Processing; Ubiquitin system[BR:ko04121];|	|%IPR001841:Zinc finger, RING-type :|	|GO:0005515:protein binding|GO:0008270:zinc ion binding|
CNUS0000103422.1	Both	4	332	93	239	90.1	25.4	64.7	39.3	Up	0	3703-307-80-227|3454-17-9-8|3331-1-0-1|637-7-4-3|	5	61	44	17	16.6	12	4.6	Down	0.000355	637-1-1-0|2701-1-0-1|3331-3-0-3|3454-3-1-2|3703-53-42-11|	gga:416541	38	119	2e-25	similar to KIAA1738 protein		|%IPR001444:Flagellar basal body rod protein :|	|GO:0003774:motor activity|GO:0005198:structural molecule activity|	|GO:0009288:flagellin-based flagellum|	|GO:0001539:ciliary or flagellar motility|
CNUS0000103995.1	Both	3	151	3	148	40.9	0.8	40.1	39.3	Up	0	2852-48-1-47|2846-102-2-100|178-1-0-1|	3	8	0	8	2.2	0	2.2	Up	0.005312	146-1-0-1|253-1-0-1|2846-6-0-6|							|%IPR008979:Galactose-binding like :|
CNUS0000097445.1	Both	5	203	29	174	55	7.9	47.1	39.2	Up	0	5212-4-4-0|3381-44-2-42|2862-153-22-131|2819-1-1-0|1831-1-0-1|	5	16	6	10	4.3	1.6	2.7	Up	0.346324	595-1-0-1|1831-1-0-1|2226-2-0-2|2585-2-1-1|3381-10-5-5|
CNUS0000104104.1	Both	4	1366	608	758	371.3	166.1	205.2	39.1	Up	0.000423	1025-31-0-31|865-1098-533-565|409-119-34-85|217-118-41-77|	3	133	6	127	36	1.6	34.4	Up	0	217-21-1-20|865-109-3-106|1025-3-2-1|	dre:565825	39	79.7	5e-14	similar to calpain 1 catalytic subunit		|%IPR002048:Calcium-binding EF-hand :%IPR011992:EF-Hand type|	|GO:0005509:calcium ion binding|
CNUS0000096052.1	Both	3	576	215	361	156.5	58.7	97.7	39	Up	0	1188-494-139-355|1042-66-63-3|349-16-13-3|	3	53	31	22	14.4	8.5	6	Down	0.179366	349-3-2-1|1042-14-5-9|1188-36-24-12|	yli:YALI0F20284g	30	70.9	9e-11	YALI0F20284p		|%IPR002048:Calcium-binding EF-hand :%IPR005612:CBF|	|GO:0005509:calcium ion binding|
CNUS0000107740.1	Both	3	311	83	228	84.4	22.7	61.7	39	Up	0	2944-1-0-1|2653-1-0-1|641-309-83-226|	1	12	7	5	3.3	1.9	1.4	Down	0.530018	641-12-7-5|	nve:NEMVE_v1g230282	27	128	4e-28	predicted protein ; K03025 DNA-directed RNA polymerase III subunit C34 [EC:2.7.7.6]	|Genetic Information Processing; Transcription; RNA polymerase[PATH:ko03020-Map:ko03020];|	|%IPR007832:RNA polymerase Rpc34 :|	|GO:0003677:DNA binding|GO:0003899:DNA-directed RNA polymerase activity|	|GO:0005634:nucleus|	|GO:0006350:transcription|
CNUS0000097883.1	Both	8	210	33	177	56.9	9	47.9	38.9	Up	0	3641-36-12-24|3539-6-2-4|3517-10-0-10|3395-142-7-135|3349-13-12-1|2319-1-0-1|2176-1-0-1|988-1-0-1|	5	1344	117	1227	364.1	32	332.2	Up	0	3349-699-36-663|3395-123-30-93|3517-453-40-413|3539-3-0-3|3641-66-11-55|	cbr:CBG20106	44	121	4e-26	Hypothetical protein CBG20106		|%IPR001978:Troponin :|
CNUS0000101342.1	Both	10	503	179	324	136.6	48.9	87.7	38.8	Up	0	4040-398-136-262|4010-3-3-0|3827-30-0-30|3511-3-1-2|1873-19-15-4|1727-1-1-0|1564-3-0-3|1540-1-1-0|1001-43-21-22|253-2-1-1|	5	165	35	130	44.8	9.6	35.2	Up	0	145-1-0-1|1540-32-5-27|3827-30-8-22|4010-98-22-76|4040-4-0-4|	aag:AaeL_AAEL008930	72	322	1e-86	protein phosphatase-2b ; K04348 protein phosphatase 3, catalytic subunit [EC:3.1.3.16]	|Cellular Processes; Cell Growth and Death; Apoptosis [PATH:ko04210-Map:ko04210];|Cellular Processes; Development; Axon guidance [PATH:ko04360-Map:ko04360];|Cellular Processes; Immune System; B cell receptor signaling pathway[PATH:ko04662-Map:ko04662];|Cellular Processes; Immune System; Natural killer cell mediatedcytotoxicity [PATH:ko04650-Map:ko04650];|Cellular Processes; Immune System; T cell …	|%IPR006186:Serine/threonine-specific protein phosphatase and bis(5-nucleosyl)-tetraphosphatase :|	|GO:0016787:hydrolase activity|
CNUS0000105431.1	Both	1	167	12	155	45.2	3.3	42	38.7	Up	0	927-167-12-155|	2	57	5	52	15.4	1.4	14.1	Up	0	529-5-3-2|927-52-2-50|	aga:AgaP_AGAP007730	42	228	3e-58	AGAP007730-PA		|%IPR006179:5'-Nucleotidase and apyrase :%IPR008334:5'-Nucleotidase, C-terminal|	|GO:0016787:hydrolase activity|		|GO:0009166:nucleotide catabolic process|
CNUS0000098452.1	Both	2	283	70	213	76.8	19.1	57.7	38.6	Up	0	635-282-70-212|613-1-0-1|	1	20	11	9	5.4	3	2.4	Down	0.608271	613-20-11-9|	spu:590701	80	159	5e-38	similar to TATA binding protein ; K03120 transcription initiation factor TFIID TATA-box-binding protein	|Genetic Information Processing; Transcription; Basal transcriptionfactors [PATH:ko03022-Map:ko03022];|Human Diseases; Neurodegenerative Diseases; Huntington's disease[PATH:ko05016-Map:ko05016];|Protein Families; Genetic Information Processing; Transcriptionfactors [BR:ko03000];|	|%IPR000814:TATA-box binding :%IPR012294:Transcription factor TFIID, C-terminal/DNA glycosylase, N-terminal|	|GO:0003677:DNA binding|GO:0003702:RNA polymerase II transcription factor activity|GO:0005488:binding|	|GO:0005634:nucleus|GO:0005669:transcription factor TFIID complex|	|GO:0006355:regulation of transcription, DNA-dependent|GO:0006367:transcription initiation from RNA polymerase II promoter|
CNUS0000098614.1	Both	6	420	138	282	114	37.7	76.3	38.6	Up	0	5362-1-1-0|3907-373-133-240|3783-29-1-28|3261-14-2-12|3117-2-0-2|2812-1-1-0|	7	153	15	138	41.5	4.1	37.4	Up	0	2812-13-1-12|2923-2-0-2|3028-1-1-0|3117-2-0-2|3261-10-0-10|3783-118-9-109|3907-7-4-3|	dpo:Dpse_GA17987	31	346	4e-93	GA17987 gene product from transcript GA17987-RA ; K06237 collagen, type IV, alpha	|Cellular Processes; Cell Communication; Focal adhesion[PATH:ko04510-Map:ko04510];|Environmental Information Processing; Signaling Molecules andInteraction; ECM-receptor interaction [PATH:ko04512-Map:ko04512];|Human Diseases; Cancers; Small cell lung cancer [PATH:ko05222-Map:ko05222];|Protein Families; Cellular Processes and Signaling; CAM ligands[BR:ko04516];|	|%IPR001442:Type 4 procollagen, C-terminal repeat :%IPR008160:Collagen triple helix repeat|	|GO:0005201:extracellular matrix structural constituent|	|GO:0005581:collagen|GO:0005737:cytoplasm|	|GO:0006817:phosphate transport|
CNUS0000100618.1	Both	5	2541	1194	1347	690.8	326.2	364.7	38.5	Up	0.021076	3299-1-1-0|1344-1-1-0|631-2513-1177-1336|154-25-15-10|68-1-0-1|	4	41	23	18	11.2	6.3	4.9	Down	0.381875	68-30-17-13|154-8-4-4|631-2-2-0|3299-1-0-1|	aag:AaeL_AAEL014889	44	140	2e-32	NADH:ubiquinone dehydrogenase, putative ; K03952 NADH dehydrogenase (ubiquinone) 1 alpha subcomplex 8 [EC:1.6.5.3 1.6.99.3]	|Human Diseases; Neurodegenerative Diseases; Alzheimer's disease[PATH:ko05010-Map:ko05010];|Human Diseases; Neurodegenerative Diseases; Huntington's disease[PATH:ko05016-Map:ko05016];|Human Diseases; Neurodegenerative Diseases; Parkinson's disease[PATH:ko05012-Map:ko05012];|Metabolism; Energy Metabolism; Oxidative phosphorylation[PATH:ko00190-Map:ko00190];|	|%IPR010625:CHCH :|
CNUS0000102229.1	Both	2	536	196	340	145.6	53.5	92	38.5	Up	0	1996-533-195-338|1709-3-1-2|	6	24	20	4	6.5	5.5	1.1	Down	0.000844	280-2-1-1|491-1-0-1|730-1-1-0|1018-1-1-0|1212-1-1-0|1996-18-16-2|	xtr:100038042	26	110	3e-22	lemd3; LEM domain containing 3		|%IPR003887:Lamino-associated polypeptide 2/emerin :%IPR006509:Splicing factor, CC1-like|	|GO:0000166:nucleotide binding|GO:0003723:RNA binding|	|GO:0005634:nucleus|GO:0005635:nuclear envelope|	|GO:0006397:mRNA processing|
CNUS0000098279.1	Both	4	166	12	154	45	3.3	41.7	38.4	Up	0	4661-5-5-0|1634-156-5-151|1204-3-1-2|1045-2-1-1|	6	27	8	19	7.3	2.2	5.1	Up	0.041211	80-3-1-2|727-1-0-1|1045-3-1-2|1204-5-2-3|1634-14-3-11|4661-1-1-0|	bfo:BRAFLDRAFT_118961	31	259	3e-67	hypothetical protein		|%IPR004108:Iron hydrogenase, large subunit, C-terminal :%IPR009016:Iron hydrogenase|
CNUS0000104182.1	Both	6	1267	560	707	344.4	153	191.4	38.4	Up	0.000299	2227-1-0-1|1250-1237-542-695|1036-6-4-2|928-12-9-3|568-3-0-3|96-8-5-3|	5	156	87	69	42.4	23.8	18.7	Down	0.104399	96-14-9-5|568-7-2-5|928-34-23-11|1036-34-20-14|1250-67-33-34|	bfo:BRAFLDRAFT_131482	54	494	1e-138	hypothetical protein		|%IPR000806:Rab GDI protein :%IPR002005:Rab GTPase activator|	|GO:0005093:Rab GDP-dissociation inhibitor activity|		|GO:0015031:protein transport|GO:0043087:regulation of GTPase activity|
CNUS0000102938.1	Both	7	180	19	161	48.8	5.2	43.6	38.4	Up	0	5017-11-0-11|4413-122-15-107|4033-34-2-32|3646-9-0-9|2423-1-0-1|1639-2-1-1|1600-1-1-0|	3	38	17	21	10.3	4.6	5.7	Up	0.576155	3168-1-0-1|4033-19-16-3|4413-18-1-17|
CNUS0000101705.1	Both	2	169	14	155	45.8	3.8	42	38.2	Up	0	3197-4-0-4|538-165-14-151|	1	22	1	21	6	0.3	5.7	Up	2.7e-05	538-22-1-21|
CNUS0000096686.1	Both	6	251	55	196	68.1	15	53.1	38.1	Up	0	3626-14-0-14|2897-2-1-1|2625-9-4-5|2279-206-37-169|2193-7-3-4|1665-13-10-3|	7	54	11	43	14.6	3	11.6	Up	2.2e-05	273-1-0-1|1665-2-1-1|2002-8-0-8|2193-18-5-13|2279-17-0-17|2625-5-4-1|3626-3-1-2|	gga:427975	29	122	6e-26	URB1; URB1 ribosome biogenesis 1 homolog (S. cerevisiae)
CNUS0000099255.1	Both	5	368	113	255	99.9	30.9	69	38.1	Up	0	2190-300-101-199|1941-63-10-53|1552-2-0-2|1121-1-0-1|466-2-2-0|	5	100	8	92	27.1	2.2	24.9	Up	0	444-1-0-1|979-1-1-0|1552-1-1-0|1941-2-0-2|2190-95-6-89|	ame:410785	37	149	4e-34	similar to plexin A CG11081-PA, isoform A ; K06820 plexin A	|Cellular Processes; Development; Axon guidance [PATH:ko04360-Map:ko04360];|Protein Families; Cellular Processes and Signaling; Cell adhesionmolecules (CAMs) [BR:ko04515];|	|%IPR008936:Rho GTPase activation protein :%IPR013548:Plexin cytoplasmic region|		|GO:0005622:intracellular|	|GO:0007165:signal transduction|
CNUS0000106185.1	Both	7	376	117	259	102.1	32	70.1	38.1	Up	0	1911-19-4-15|1580-285-80-205|1523-1-1-0|1414-13-1-12|1294-7-1-6|917-50-30-20|341-1-0-1|	9	100	55	45	27.2	15	12.2	Down	0.251718	212-1-1-0|341-1-0-1|905-8-5-3|1294-24-14-10|1414-9-8-1|1523-33-10-23|1567-14-11-3|1580-1-0-1|1911-9-6-3|	bfo:BRAFLDRAFT_267706	29	90.1	1e-16	hypothetical protein		|%IPR007087:Zinc finger, C2H2-type :%IPR013087:Zinc finger, C2H2-type/integrase, DNA-binding|	|GO:0003676:nucleic acid binding|GO:0008270:zinc ion binding|	|GO:0005622:intracellular|
CNUS0000099721.1	Both	7	2246	1048	1198	610.6	286.3	324.3	38	Up	0.013131	2282-1-1-0|865-2224-1035-1189|844-2-2-0|763-10-5-5|518-2-1-1|394-1-1-0|127-6-3-3|	5	39	13	26	10.6	3.6	7	Up	0.046499	127-4-0-4|394-5-4-1|518-4-1-3|763-14-4-10|844-12-4-8|	aag:AaeL_AAEL009948	58	527	1e-148	aldehyde dehydrogenase		|%IPR015590:Aldehyde dehydrogenase :|	|GO:0016491:oxidoreductase activity|		|GO:0008152:metabolic process|
CNUS0000102976.1	Both	7	405	132	273	110	36.1	73.9	37.8	Up	0	1565-1-0-1|1411-69-21-48|1090-306-95-211|980-7-2-5|601-20-13-7|547-1-0-1|280-1-1-0|	7	52	10	42	14.1	2.7	11.4	Up	1.5e-05	280-4-1-3|547-21-3-18|601-1-1-0|980-9-2-7|1090-12-3-9|1411-4-0-4|1565-1-0-1|	tca:656047	36	133	5e-30	similar to CG32528-PA		|%IPR001715:Calponin-like actin-binding :|
CNUS0000103653.1	Both	6	278	69	209	75.4	18.8	56.6	37.8	Up	0	2485-7-1-6|2238-1-1-0|1189-153-28-125|709-112-39-73|664-1-0-1|480-4-0-4|	7	105	28	77	28.5	7.6	20.8	Up	4e-06	144-2-0-2|480-8-3-5|614-15-5-10|664-5-1-4|709-2-0-2|1189-65-13-52|1539-8-6-2|	api:100162451	60	238	1e-61	similar to Synapse protein 25 CG40452-PA		|%IPR000727:Target SNARE coiled-coil region :%IPR000928:SNAP-25|	|GO:0005515:protein binding|	|GO:0016020:membrane|	|GO:0016192:vesicle-mediated transport|
CNUS0000096817.1	Both	4	171	16	155	46.3	4.4	42	37.6	Up	0	1627-154-12-142|1142-13-2-11|598-3-2-1|114-1-0-1|	2	31	7	24	8.4	1.9	6.5	Up	0.002954	1142-1-0-1|1627-30-7-23|	spu:591985	31	114	2e-23	similar to KIAA1699 protein ; K06111 exocyst complex component 4	|Cellular Processes; Cell Communication; Tight junction[PATH:ko04530-Map:ko04530];|	|%IPR007191:Sec8 exocyst complex component specific domain :|		|GO:0000145:exocyst|	|GO:0006904:vesicle docking during exocytosis|GO:0015031:protein transport|
CNUS0000105230.1	Both	1	145	3	142	39.3	0.8	38.4	37.6	Up	0	642-145-3-142|	1	19	4	15	5.2	1.1	4.1	Up	0.013883	642-19-4-15|
CNUS0000100080.1	Both	4	181	21	160	49.1	5.7	43.3	37.6	Up	0	1585-170-12-158|1498-6-5-1|1200-4-3-1|981-1-1-0|	6	53	33	20	14.4	9	5.4	Down	0.058458	220-4-3-1|922-12-10-2|981-2-2-0|1200-3-1-2|1498-10-2-8|1585-22-15-7|	ame:409476	43	138	8e-31	similar to cap binding protein 80 CG7035-PA, isoform A		|%IPR003890:MIF4G-like, type 3 :%IPR015172:MIF4G-like, type 1|	|GO:0005515:protein binding|		|GO:0016070:RNA metabolic process|
CNUS0000100220.1	Both	6	225	43	182	61	11.7	49.3	37.6	Up	0	3451-2-1-1|2055-124-31-93|1823-19-5-14|1374-77-6-71|613-2-0-2|212-1-0-1|	4	97	16	81	26.3	4.4	21.9	Up	0	212-4-0-4|1823-61-10-51|2055-31-5-26|3451-1-1-0|
CNUS0000106006.1	Both	4	233	47	186	63.2	12.8	50.4	37.6	Up	0	3264-3-0-3|3145-2-1-1|2919-2-0-2|657-226-46-180|	7	23	15	8	6.3	4.1	2.2	Down	0.126068	510-1-1-0|657-15-9-6|1363-1-1-0|1628-2-2-0|2698-2-2-0|2886-1-0-1|3145-1-0-1|	nve:NEMVE_v1g234599	34	165	3e-39	predicted protein ; K01529	|Metabolism; Metabolism of Cofactors and Vitamins; Folatebiosynthesis [PATH:ko00790-Map:ko00790];|	|%IPR012961:DSH, C-terminal :|
CNUS0000096280.1	Both	4	426	143	283	115.7	39.1	76.6	37.5	Up	0	1810-416-134-282|571-1-1-0|475-3-3-0|367-6-5-1|	5	135	85	50	36.8	23.2	13.5	Down	0.001459	367-44-21-23|475-12-8-4|555-9-8-1|1294-1-1-0|1810-69-47-22|	spu:577618	62	108	1e-22	hypothetical LOC577618		|%IPR001623:Heat shock protein DnaJ, N-terminal :%IPR003095:Heat shock protein DnaJ|	|GO:0031072:heat shock protein binding|GO:0051082:unfolded protein binding|		|GO:0006457:protein folding|
CNUS0000096591.1	Both	6	437	149	288	118.7	40.7	78	37.3	Up	0	3399-1-1-0|1687-1-0-1|1138-1-0-1|785-427-143-284|697-4-4-0|398-3-1-2|	5	28	14	14	7.6	3.8	3.8	Down	0.93844	274-8-0-8|398-4-4-0|697-7-6-1|785-7-4-3|3399-2-0-2|	api:100163995	42	213	1e-53	similar to AGAP003191-PA		|%IPR001503:Glycosyl transferase, family 10 :|	|GO:0008417:fucosyltransferase activity|	|GO:0016020:membrane|	|GO:0006486:protein amino acid glycosylation|
CNUS0000099847.1	Both	8	843	351	492	229.1	95.9	133.2	37.3	Up	9e-06	2357-17-8-9|2157-192-33-159|2101-6-3-3|1749-482-222-260|1693-8-4-4|1346-130-78-52|984-5-0-5|622-3-3-0|	10	237	147	90	64.5	40.2	24.4	Down	8.5e-05	322-2-1-1|528-1-1-0|557-1-1-0|984-2-1-1|1346-119-78-41|1693-82-52-30|1749-4-2-2|2101-22-9-13|2157-3-1-2|2357-1-1-0|	aga:AgaP_AGAP000812	47	337	5e-91	AGAP000812-PA		|%IPR013878:Mo25-like :|
CNUS0000099433.1	Both	2	571	216	355	155.1	59	96.1	37.1	Up	0	610-565-210-355|466-6-6-0|	2	42	18	24	11.4	4.9	6.5	Up	0.405763	466-21-4-17|610-21-14-7|
CNUS0000097096.1	Both	3	1072	466	606	291.4	127.3	164.1	36.8	Up	0.000143	1053-4-2-2|238-1062-458-604|56-6-6-0|	2	77	51	26	21	13.9	7	Down	0.002905	56-14-6-8|238-63-45-18|
CNUS0000100156.1	Both	3	349	106	243	94.7	29	65.8	36.8	Up	0	411-346-105-241|402-2-1-1|200-1-0-1|	2	66	27	39	17.9	7.4	10.6	Up	0.174213	200-42-14-28|402-24-13-11|	bfo:BRAFLDRAFT_126273	53	210	2e-53	hypothetical protein		|%IPR002478:PUA :%IPR013838:Beta tubulin, autoregulation binding site|	|GO:0003723:RNA binding|
CNUS0000104247.1	Both	5	162	13	149	43.9	3.6	40.3	36.7	Up	0	2382-157-13-144|2317-1-0-1|1407-2-0-2|1402-1-0-1|796-1-0-1|	3	18	1	17	4.9	0.3	4.6	Up	0.000207	112-1-0-1|1402-1-0-1|2317-16-1-15|	cin:100176487	36	378	1e-103	similar to predicted protein		|%IPR001140:ABC transporter, transmembrane region :%IPR003439:ABC transporter related|	|GO:0000166:nucleotide binding|GO:0005524:ATP binding|GO:0016887:ATPase activity|GO:0017111:nucleoside-triphosphatase activity|GO:0042626:ATPase activity, coupled to transmembrane movement of substances|	|GO:0016021:integral to membrane|	|GO:0006810:transport|
CNUS0000095899.1	Both	7	266	65	201	72.2	17.8	54.4	36.6	Up	0	3709-214-54-160|3545-42-7-35|2962-4-2-2|2928-1-0-1|2608-1-1-0|2269-3-1-2|1597-1-0-1|	8	38	14	24	10.3	3.8	6.5	Up	0.125403	341-3-0-3|1442-2-0-2|1597-1-1-0|2269-2-2-0|2608-1-1-0|2928-2-1-1|3545-17-5-12|3709-10-4-6|
CNUS0000106214.1	Both	9	244	54	190	66.2	14.8	51.4	36.6	Up	0	3960-2-0-2|3920-4-0-4|3549-25-17-8|2451-5-0-5|2224-119-2-117|2044-46-23-23|1622-40-10-30|1164-2-2-0|550-1-0-1|	7	32	9	23	8.7	2.5	6.2	Up	0.016727	379-1-1-0|1164-1-1-0|1622-1-0-1|2044-9-3-6|2224-9-3-6|2411-10-0-10|2451-1-1-0|	mcc:704087	42	533	1e-149	similar to CG12750-PA		|%IPR003890:MIF4G-like, type 3 :%IPR003891:Initiation factor eIF-4 gamma, MA3|	|GO:0005515:protein binding|		|GO:0016070:RNA metabolic process|
CNUS0000096237.1	Both	4	1087	474	613	295.4	129.5	166	36.5	Up	0.000184	926-1007-426-581|827-1-1-0|602-73-45-28|34-6-2-4|	4	257	97	160	69.8	26.5	43.3	Up	0.000218	34-36-11-25|602-67-37-30|827-137-44-93|926-17-5-12|
CNUS0000098285.1	Both	5	179	22	157	48.5	6	42.5	36.5	Up	0	6313-1-1-0|4543-1-0-1|3404-168-14-154|3145-8-6-2|497-1-1-0|	2	32	16	16	8.7	4.4	4.3	Down	0.934198	3145-4-0-4|3404-28-16-12|	bta:506200	59	278	1e-72	CLPTM1L; CLPTM1-like		|%IPR004022:DDT :%IPR008429:Cleft lip and palate transmembrane 1|
CNUS0000100586.1	Both	6	651	257	394	176.9	70.2	106.7	36.5	Up	1e-06	1708-5-1-4|1291-548-206-342|1102-83-47-36|862-11-3-8|534-1-0-1|355-3-0-3|	5	126	74	52	34.3	20.2	14.1	Down	0.033648	355-4-1-3|862-28-13-15|1083-22-6-16|1291-71-54-17|1708-1-0-1|	cel:T05H10.6	57	430	1e-119	hypothetical protein ; K00161 pyruvate dehydrogenase E1 component subunit alpha [EC:1.2.4.1]	|Metabolism; Amino Acid Metabolism; Valine, leucine and isoleucinebiosynthesis [PATH:ko00290-Map:ko00290];|Metabolism; Carbohydrate Metabolism; Butanoate metabolism[PATH:ko00650-Map:ko00650];|Metabolism; Carbohydrate Metabolism; Citrate cycle (TCA cycle)[PATH:ko00020-Map:ko00020];|Metabolism; Carbohydrate Metabolism; Glycolysis / Gluconeogenesis[PATH:ko00010-Map:ko00010];|Metabolism; Carbohydrate…	|%IPR001017:Dehydrogenase, E1 component :|	|GO:0016624:oxidoreductase activity, acting on the aldehyde or oxo group of donors, disulfide as acceptor|		|GO:0008152:metabolic process|
CNUS0000099680.1	Both	5	243	54	189	65.9	14.8	51.2	36.4	Up	0	3937-232-49-183|3709-6-0-6|3283-3-3-0|1567-1-1-0|176-1-1-0|	2	11	6	5	3	1.6	1.4	Down	0.726374	3709-7-6-1|3937-4-0-4|	tca:664124	21	99	2e-18	similar to sumo ligase		|%IPR004181:Zinc finger, MIZ-type :|	|GO:0008270:zinc ion binding|
CNUS0000100061.1	Both	6	856	359	497	232.6	98.1	134.5	36.4	Up	1.8e-05	2019-1-1-0|1296-831-337-494|1179-4-3-1|810-2-2-0|608-7-5-2|258-11-11-0|	6	53	40	13	14.4	10.9	3.5	Down	0.000136	258-24-21-3|608-5-1-4|810-2-2-0|967-3-3-0|1179-14-9-5|1296-5-4-1|	spu:579528	47	341	8e-92	similar to Syvn1 protein ; K10601 E3 ubiquitin-protein ligase synoviolin [EC:6.3.2.19]	|Genetic Information Processing; Folding, Sorting and Degradation;Ubiquitin mediated proteolysis [PATH:ko04120-Map:ko04120];|Protein Families; Genetic Information Processing; Ubiquitin system[BR:ko04121];|	|%IPR001841:Zinc finger, RING-type :%IPR013083:Zinc finger, RING/FYVE/PHD-type|	|GO:0005515:protein binding|GO:0008270:zinc ion binding|
CNUS0000096946.1	Both	6	303	84	219	82.2	22.9	59.3	36.4	Up	0	3966-18-10-8|2737-258-67-191|2723-6-3-3|1927-17-3-14|1893-3-1-2|821-1-0-1|	4	76	37	39	20.7	10.1	10.6	Up	0.918587	2723-8-1-7|3039-1-0-1|3957-63-33-30|3966-4-3-1|
CNUS0000100721.1	Both	6	1545	702	843	420	191.8	228.2	36.4	Up	0.002534	754-1481-683-798|744-35-7-28|617-18-5-13|541-6-5-1|380-4-2-2|229-1-0-1|	5	37	17	20	10.1	4.6	5.4	Up	0.685853	116-4-0-4|161-1-1-0|541-24-13-11|617-2-1-1|744-6-2-4|	bmy:Bm1_40470	31	194	6e-48	Innexin unc-7		|%IPR000990:Innexin :|		|GO:0005921:gap junction|
CNUS0000099912.1	Both	5	321	93	228	87.1	25.4	61.7	36.3	Up	0	2997-312-86-226|2846-1-0-1|2366-4-4-0|2246-2-2-0|819-2-1-1|	8	18	11	7	4.9	3	1.9	Down	0.314969	715-1-1-0|1220-5-4-1|1354-1-0-1|1987-2-1-1|2246-2-1-1|2366-1-1-0|2846-3-2-1|2997-3-1-2|	bfo:BRAFLDRAFT_216813	30	219	7e-55	hypothetical protein		|%IPR004182:GRAM :|
CNUS0000098372.1	Both	1	230	48	182	62.4	13.1	49.3	36.2	Up	0	81-230-48-182|	1	12	6	6	3.3	1.6	1.6	Down	0.959677	81-12-6-6|	xla:447400	74	122	4e-27	MGC84802 protein		|%IPR000133:ER lumen protein retaining receptor :|	|GO:0046923:ER retention sequence binding|	|GO:0016021:integral to membrane|	|GO:0006621:protein retention in ER|
CNUS0000097881.1	Both	7	218	42	176	59.1	11.5	47.6	36.1	Up	0	2751-2-0-2|2124-147-12-135|2028-60-25-35|1213-4-2-2|445-2-1-1|301-1-0-1|34-2-2-0|	7	63	41	22	17.2	11.2	6	Down	0.012071	301-4-3-1|445-2-2-0|1213-1-1-0|1506-7-1-6|2028-22-11-11|2124-26-22-4|2652-1-1-0|	ame:412562	35	288	7e-76	similar to Sur-8 CG5407-PA, isoform A		|%IPR001611:Leucine-rich repeat :%IPR003591:Leucine-rich repeat, typical subtype|	|GO:0005515:protein binding|
CNUS0000102004.1	Both	3	322	94	228	87.4	25.7	61.7	36	Up	0	1096-297-80-217|874-19-11-8|525-6-3-3|	3	71	43	28	19.3	11.7	7.6	Down	0.056976	525-3-0-3|874-22-10-12|1096-46-33-13|	nve:NEMVE_v1g242416	38	116	3e-24	predicted protein		|%IPR006709:Small-subunit processome, Utp14 :|		|GO:0032040:small subunit processome|	|GO:0006364:rRNA processing|
CNUS0000099443.1	Both	4	362	114	248	98.3	31.1	67.1	36	Up	0	699-4-0-4|447-156-75-81|370-201-39-162|223-1-0-1|	5	9	3	6	2.4	0.8	1.6	Up	0.338905	148-2-1-1|154-1-1-0|223-1-0-1|370-4-1-3|699-1-0-1|	cne:CND01490	42	111	1e-23	copper zinc superoxide dismutase ; K04565 Cu/Zn superoxide dismutase [EC:1.15.1.1]	|Human Diseases; Neurodegenerative Diseases; Amyotrophic lateralsclerosis (ALS) [PATH:ko05014-Map:ko05014];|Human Diseases; Neurodegenerative Diseases; Huntington's disease[PATH:ko05016-Map:ko05016];|	|%IPR001424:Superoxide dismutase, copper/zinc binding :|	|GO:0004785:copper, zinc superoxide dismutase activity|GO:0046872:metal ion binding|		|GO:0006801:superoxide metabolic process|
CNUS0000102351.1	Both	2	166	17	149	45	4.6	40.3	35.7	Up	0	325-161-17-144|181-5-0-5|	2	36	12	24	9.8	3.3	6.5	Up	0.055783	181-25-9-16|325-11-3-8|							|%IPR008969:Carboxypeptidase-like, regulatory region :%IPR014766:Carboxypeptidase, regulatory region|	|GO:0004180:carboxypeptidase activity|
CNUS0000098112.1	Both	4	172	20	152	46.6	5.5	41.1	35.6	Up	0	4395-1-0-1|1415-167-18-149|1328-3-2-1|448-1-0-1|	3	11	10	1	3	2.7	0.3	Down	0.005739	448-4-4-0|1064-2-2-0|2578-5-4-1|	mmu:13163	30	124	1e-26	Daxx; Fas death domain-associated protein ; K02308 death-associated protein 6	|Environmental Information Processing; Signal Transduction; MAPKsignaling pathway [PATH:ko04010-Map:ko04010];|Human Diseases; Neurodegenerative Diseases; Amyotrophic lateralsclerosis (ALS) [PATH:ko05014-Map:ko05014];|
CNUS0000099711.1	Both	9	489	178	311	132.8	48.6	84.2	35.6	Up	0	4163-446-162-284|3974-2-1-1|3699-1-0-1|3574-3-0-3|2940-20-11-9|2577-1-0-1|1600-14-3-11|1324-1-1-0|330-1-0-1|	8	20	5	15	5.4	1.4	4.1	Up	0.029925	2025-1-0-1|2438-1-0-1|2577-2-0-2|2940-2-0-2|3559-1-0-1|3699-1-0-1|3974-5-1-4|4163-7-4-3|
CNUS0000095931.1	Both	5	151	10	141	40.9	2.7	38.2	35.5	Up	0	1948-142-6-136|1589-6-3-3|1267-1-0-1|730-1-0-1|480-1-1-0|	4	20	8	12	5.4	2.2	3.2	Up	0.406951	208-1-0-1|1234-2-1-1|1589-8-2-6|1948-9-5-4|	spu:574724	41	505	1e-141	similar to ENSANGP00000004936 ; K01090 protein phosphatase [EC:3.1.3.16]	|Unclassified; Metabolism; Other enzymes|	|%IPR000048:IQ calmodulin-binding region :%IPR002048:Calcium-binding EF-hand|	|GO:0005509:calcium ion binding|GO:0016787:hydrolase activity|
CNUS0000104323.1	Both	4	292	80	212	79.2	21.9	57.4	35.5	Up	0	3548-7-6-1|1811-1-0-1|414-283-74-209|126-1-0-1|	4	15	11	4	4.1	3	1.1	Down	0.062302	126-1-1-0|414-12-8-4|3100-1-1-0|3548-1-1-0|	nve:NEMVE_v1g216472	43	84.3	4e-15	predicted protein ; K07441 beta-1,4-N-acetylglucosaminyltransferase [EC:2.4.1.141]	|Metabolism; Glycan Biosynthesis and Metabolism; Glycan structures -Biosynthesis 1 [PATH:ko01030-Map:];|Metabolism; Glycan Biosynthesis and Metabolism; N-Glycanbiosynthesis [PATH:ko00510-Map:ko00510];|Protein Families; Metabolism; Glycosyltransferases [BR:ko01003];|	|%IPR013969:Oligosaccharide biosynthesis protein Alg14 like :|
CNUS0000097327.1	Both	6	554	211	343	150.5	57.6	92.9	35.3	Up	0	1976-1-1-0|1792-3-0-3|548-505-168-337|436-37-35-2|307-6-5-1|138-2-2-0|	4	90	64	26	24.5	17.5	7	Down	3.4e-05	138-14-9-5|307-18-11-7|436-17-9-8|548-41-35-6|	dre:558272	49	187	3e-46	DKEY-35I22.2; novel protein similar to vertebrate hexosaminidase A (alpha polypeptide) (HEXA)		|%IPR001540:Glycoside hydrolase, family 20 :%IPR013781:Glycoside hydrolase, catalytic core|	|GO:0003824:catalytic activity|GO:0004563:beta-N-acetylhexosaminidase activity|GO:0043169:cation binding|		|GO:0005975:carbohydrate metabolic process|
CNUS0000097275.1	Both	4	341	105	236	92.6	28.7	63.9	35.2	Up	0	2069-1-0-1|1681-258-26-232|1494-81-78-3|753-1-1-0|	4	64	47	17	17.4	12.8	4.6	Down	0.00011	753-5-1-4|1429-6-4-2|1494-30-20-10|1681-23-22-1|	api:100168078	35	267	8e-70	similar to AGAP010553-PA		|%IPR000504:RNA recognition motif, RNP-1 :%IPR003954:RNA recognition, region 1|	|GO:0000166:nucleotide binding|GO:0003676:nucleic acid binding|
CNUS0000098429.1	Both	3	327	98	229	88.8	26.8	62	35.2	Up	0	998-324-96-228|772-2-2-0|256-1-0-1|	3	9	6	3	2.5	1.6	0.8	Down	0.296531	707-3-0-3|772-2-2-0|998-4-4-0|
CNUS0000102370.1	Both	2	389	129	260	105.6	35.2	70.4	35.2	Up	0	1940-40-36-4|367-349-93-256|	1	3	3	0	0.8	0.8	0	Down		1940-3-3-0|	cin:100185291	33	90.1	4e-17	similar to UPF0384 protein CGI-117 (HBV pre-S2 trans-regulated protein 3)
CNUS0000101646.1	Both	2	377	123	254	102.4	33.6	68.8	35.2	Up	0	1358-356-116-240|262-21-7-14|	3	45	14	31	12.2	3.8	8.4	Up	0.014822	247-14-4-10|1345-29-8-21|1358-2-2-0|							|%IPR002100:Transcription factor, MADS-box :|	|GO:0003700:transcription factor activity|GO:0043565:sequence-specific DNA binding|	|GO:0005634:nucleus|	|GO:0006355:regulation of transcription, DNA-dependent|
CNUS0000098925.1	Both	10	728	298	430	197.8	81.4	116.4	35	Up	7e-06	3534-2-2-0|3011-50-18-32|2950-5-3-2|2618-62-33-29|2487-98-90-8|1024-491-138-353|883-1-1-0|543-3-3-0|416-2-1-1|122-14-9-5|	8	84	23	61	22.8	6.3	16.5	Up	6e-05	72-1-1-0|416-8-1-7|543-1-1-0|1024-1-1-0|2487-62-14-48|2618-6-2-4|2950-4-3-1|3534-1-0-1|	dwi:Dwil_GK19695	30	195	4e-48	GK19695 gene product from transcript GK19695-RA		|%IPR004299:Membrane bound O-acyl transferase, MBOAT :|
CNUS0000098198.1	Both	9	193	32	161	52.3	8.7	43.6	34.9	Up	0	4188-5-4-1|4065-10-2-8|3682-24-19-5|1729-136-1-135|1580-6-1-5|1489-2-1-1|1357-5-2-3|1055-3-1-2|705-2-1-1|	8	146	74	72	39.7	20.2	19.5	Down	0.732391	1055-27-4-23|1357-92-58-34|1489-1-1-0|1580-3-2-1|1729-3-1-2|3682-11-2-9|4065-8-5-3|4188-1-1-0|	spu:588854	28	250	1e-64	similar to methyltransferase 10 domain containing ; K11393 methyltransferase [EC:2.1.1.-]	|Genetic Information Processing; Translation; Other translationproteins|	|%IPR010286:Protein of unknown function DUF890 :|
CNUS0000099083.1	Both	3	354	112	242	96.1	30.6	65.5	34.9	Up	0	800-344-111-233|776-2-1-1|367-8-0-8|	3	40	24	16	10.9	6.6	4.3	Down	0.17465	367-4-3-1|776-32-17-15|800-4-4-0|
CNUS0000098514.1	Both	2	169	20	149	45.8	5.5	40.3	34.8	Up	0	732-156-14-142|497-13-6-7|	1	7	0	7	1.9	0	1.9	Up	0.009122	732-7-0-7|	ssc:100157978	32	90.5	5e-17	PDCD10; programmed cell death 10		|%IPR009652:Protein of unknown function DUF1241 :|
CNUS0000101766.1	Both	3	474	172	302	128.7	47	81.8	34.8	Up	0	1776-421-159-262|949-52-12-40|43-1-1-0|	3	67	24	43	18.2	6.6	11.6	Up	0.027653	481-1-0-1|632-2-1-1|1776-64-23-41|	tca:662014	40	218	8e-55	similar to CG3338-PA		|%IPR001427:Pancreatic ribonuclease :%IPR007234:Vps53-like, N-terminal|	|GO:0003676:nucleic acid binding|GO:0004522:pancreatic ribonuclease activity|
CNUS0000099902.1	Both	1	200	36	164	54.2	9.8	44.4	34.6	Up	0	1442-200-36-164|	1	4	3	1	1.1	0.8	0.3	Down	0.303338	1442-4-3-1|
CNUS0000096238.1	Both	6	618	244	374	167.9	66.7	101.2	34.5	Up	1e-06	935-493-236-257|800-112-5-107|762-4-0-4|442-6-1-5|395-1-1-0|263-2-1-1|	6	127	64	63	34.5	17.5	17.1	Down	0.800069	263-13-9-4|395-1-0-1|442-1-0-1|652-27-19-8|800-26-9-17|935-59-27-32|	xac:XAC0801	39	147	5e-34	hypothetical protein
CNUS0000099840.1	Both	12	248	60	188	67.3	16.4	50.9	34.5	Up	0	3516-3-1-2|2692-53-25-28|2307-6-1-5|2162-147-13-134|1956-23-16-7|1778-3-3-0|1614-5-0-5|1262-4-0-4|1128-1-0-1|871-1-0-1|690-1-0-1|298-1-1-0|	9	78	38	40	21.2	10.4	10.8	Up	0.922258	298-1-1-0|1128-1-0-1|1216-1-1-0|1614-9-0-9|1778-13-8-5|1956-6-2-4|2162-13-10-3|2692-7-3-4|3516-27-13-14|
CNUS0000101551.1	Both	6	863	366	497	234.5	100	134.5	34.5	Up	5.5e-05	3133-2-0-2|2909-22-18-4|1434-7-3-4|1083-201-159-42|679-601-167-434|433-30-19-11|	4	69	13	56	18.7	3.6	15.2	Up	0	433-8-4-4|679-11-2-9|1083-46-6-40|1434-4-1-3|
CNUS0000097700.1	Both	2	161	17	144	43.6	4.6	39	34.4	Up	0	338-159-16-143|242-2-1-1|	2	41	11	30	11.1	3	8.1	Up	0.004049	242-40-11-29|338-1-0-1|
CNUS0000096478.1	Both	5	159	16	143	43.1	4.4	38.7	34.3	Up	0	3844-2-0-2|2409-120-10-110|2331-6-5-1|1549-30-0-30|115-1-1-0|	3	55	38	17	15	10.4	4.6	Down	0.003278	1330-1-0-1|2331-51-35-16|2409-3-3-0|
CNUS0000098473.1	Both	5	175	24	151	47.4	6.6	40.9	34.3	Up	0	399-169-21-148|340-1-0-1|169-3-1-2|97-1-1-0|68-1-1-0|	4	45	6	39	12.2	1.6	10.6	Up	1e-06	68-3-1-2|169-2-1-1|340-14-2-12|399-26-2-24|							|%IPR002048:Calcium-binding EF-hand :|	|GO:0005509:calcium ion binding|
CNUS0000103008.1	Both	2	448	160	288	121.7	43.7	78	34.3	Up	0	1073-1-0-1|475-447-160-287|	1	66	30	36	17.9	8.2	9.7	Up	0.535188	475-66-30-36|	bta:510069	56	247	3e-64	PSMB6; proteasome (prosome, macropain) subunit, beta type, 6 (EC:3.4.99.46); K02738 20S proteasome subunit beta 1 [EC:3.4.25.1]	|Genetic Information Processing; Folding, Sorting and Degradation;Proteasome [PATH:ko03050-Map:ko03050];|Protein Families; Genetic Information Processing; Ubiquitin system[BR:ko04121];|Protein Families; Metabolism; Peptidases [BR:ko01002];|	|%IPR000243:Peptidase T1A, proteasome beta-subunit :%IPR001353:20S proteasome, A and B subunits|	|GO:0004175:endopeptidase activity|GO:0004298:threonine endopeptidase activity|	|GO:0005839:proteasome core complex (sensu Eukaryota)|	|GO:0006511:ubiquitin-dependent protein catabolic process|
CNUS0000099087.1	Both	4	841	356	485	228.5	97.2	131.3	34.1	Up	5.6e-05	1020-795-315-480|665-38-33-5|366-4-4-0|106-4-4-0|	4	114	6	108	30.9	1.6	29.2	Up	0	106-4-1-3|292-3-0-3|665-6-3-3|1020-101-2-99|	mbr:MONBRDRAFT_23194	34	135	3e-30	hypothetical protein		|%IPR006076:FAD dependent oxidoreductase :|	|GO:0016491:oxidoreductase activity|
CNUS0000101124.1	Both	2	132	3	129	35.7	0.8	34.9	34.1	Up	0	1232-1-0-1|177-131-3-128|	2	63	14	49	17.1	3.8	13.3	Up	1.8e-05	177-59-12-47|521-4-2-2|
CNUS0000096841.1	Both	7	845	358	487	229.6	97.8	131.8	34	Up	5.9e-05	3411-1-1-0|1854-1-0-1|1254-406-173-233|1035-423-179-244|963-9-5-4|482-4-0-4|286-1-0-1|	7	157	20	137	42.6	5.5	37.1	Up	0	281-1-0-1|286-3-1-2|482-3-0-3|963-11-6-5|1035-49-2-47|1254-89-11-78|1815-1-0-1|	dre:100000101	30	124	4e-27	kazald3; Kazal-type serine peptidase inhibitor domain 3		|%IPR000867:Insulin-like growth factor-binding protein, IGFBP :%IPR002350:Proteinase inhibitor I1, Kazal|	|GO:0005520:insulin-like growth factor binding|	|GO:0005576:extracellular region|	|GO:0001558:regulation of cell growth|
CNUS0000096293.1	Both	7	178	26	152	48.3	7.1	41.1	34	Up	0	6230-165-19-146|4750-4-4-0|4679-2-0-2|4138-2-0-2|3664-1-1-0|649-2-1-1|394-2-1-1|	4	57	2	55	15.4	0.5	14.9	Up	0	394-7-0-7|3971-7-1-6|4750-1-0-1|6230-42-1-41|	cin:100180580	47	739	0	similar to ATPase, Ca++ transporting, plasma membrane 1 ; K05850 Ca2+ transporting ATPase, plasma membrane [EC:3.6.3.8]	|Environmental Information Processing; Signal Transduction; Calciumsignaling pathway [PATH:ko04020-Map:ko04020];|Metabolism; Energy Metabolism; ATPases|	|%IPR001757:ATPase, P-type, K/Mg/Cd/Cu/Zn/Na/Ca/Na/H-transporter :%IPR005834:Haloacid dehalogenase-like hydrolase|	|GO:0003824:catalytic activity|GO:0005388:calcium-transporting ATPase activity|GO:0005509:calcium ion binding|GO:0005524:ATP binding|GO:0015085:calcium ion transmembrane transporter activity|GO:0015662:ATPase activity, coupled to transmembrane movement of ions, phosphorylative mechanism|GO:0016820:hydrolase activity, acting on acid anhydrides, catalyzing transmembrane movement of substances|	|GO:0016020:membrane|	|GO:0006810:transport|GO:0006812:cation transport|GO:0006816:calcium ion transport|GO:0008152:metabolic process|
CNUS0000107668.1	Both	3	461	167	294	125.2	45.6	79.6	34	Up	0	929-456-166-290|608-1-0-1|373-4-1-3|	5	20	6	14	5.4	1.6	3.8	Up	0.084741	36-2-0-2|373-2-0-2|608-3-1-2|882-11-4-7|929-2-1-1|	spu:590297	42	150	4e-35	similar to Actin, cytoplasmic		|%IPR004000:Actin/actin-like :|	|GO:0005515:protein binding|
CNUS0000098893.1	Both	6	2082	974	1108	566	266.1	300	33.9	Up	0.022811	1193-2023-931-1092|1042-39-31-8|904-1-0-1|796-2-2-0|495-14-8-6|201-3-2-1|	6	86	55	31	23.4	15	8.4	Down	0.006452	201-3-1-2|495-39-31-8|796-21-9-12|904-10-8-2|1042-7-5-2|1193-6-1-5|	aag:AaeL_AAEL011789	73	665	0	citrate synthase ; K01647 citrate synthase [EC:2.3.3.1]	|Metabolism; Carbohydrate Metabolism; Citrate cycle (TCA cycle)[PATH:ko00020-Map:ko00020];|Metabolism; Carbohydrate Metabolism; Glyoxylate and dicarboxylatemetabolism [PATH:ko00630-Map:ko00630];|	|%IPR002020:Citrate synthase :%IPR010109:Citrate synthase, eukaryotic|	|GO:0004108:citrate (Si)-synthase activity|GO:0046912:transferase activity, transferring acyl groups, acyl groups converted into alkyl on transfer|	|GO:0005737:cytoplasm|	|GO:0006099:tricarboxylic acid cycle|
CNUS0000106018.1	Both	3	153	14	139	41.5	3.8	37.6	33.8	Up	0	572-146-9-137|377-6-4-2|333-1-1-0|	2	12	3	9	3.3	0.8	2.4	Up	0.092627	333-11-2-9|572-1-1-0|
CNUS0000103866.1	Both	5	239	57	182	64.8	15.6	49.3	33.7	Up	0	4345-164-43-121|4287-3-2-1|3783-36-4-32|1630-35-7-28|1445-1-1-0|	8	124	43	81	33.7	11.7	21.9	Up	0.001151	823-5-1-4|1630-2-1-1|3064-1-0-1|3278-1-1-0|3735-67-23-44|3783-1-0-1|4287-42-15-27|4345-5-2-3|	xla:443904	36	239	2e-61	MGC80167 protein ; K10141 sestrin	|Cellular Processes; Cell Growth and Death; p53 signaling pathway[PATH:ko04115-Map:ko04115];|	|%IPR006730:PA26 p53-induced protein (sestrin) :|		|GO:0005634:nucleus|	|GO:0007050:cell cycle arrest|
CNUS0000096854.1	Both	6	305	90	215	82.8	24.6	58.2	33.6	Up	0	3237-1-0-1|3126-1-0-1|1154-261-56-205|1025-17-12-5|709-24-22-2|547-1-0-1|	3	35	14	21	9.5	3.8	5.7	Up	0.272623	490-25-11-14|709-1-1-0|1154-9-2-7|
CNUS0000100153.1	Both	7	236	56	180	64	15.3	48.7	33.4	Up	0	4988-1-1-0|3271-5-0-5|2880-156-29-127|2739-25-13-12|2011-47-11-36|1123-1-1-0|251-1-1-0|	6	216	60	156	58.6	16.4	42.2	Up	0	242-3-0-3|1629-1-1-0|2011-6-0-6|2739-92-33-59|2880-107-23-84|3271-7-3-4|
CNUS0000102909.1	Both	4	1092	482	610	296.8	131.7	165.1	33.4	Up	0.000684	2142-1-1-0|1792-8-4-4|133-1077-474-603|49-6-3-3|	3	46	24	22	12.5	6.6	6	Down	0.693638	49-39-22-17|133-4-2-2|1792-3-0-3|	tca:662346	45	123	3e-27	similar to CG9306-PA ; K03965 NADH dehydrogenase (ubiquinone) 1 beta subcomplex 9 [EC:1.6.5.3 1.6.99.3]	|Human Diseases; Neurodegenerative Diseases; Alzheimer's disease[PATH:ko05010-Map:ko05010];|Human Diseases; Neurodegenerative Diseases; Huntington's disease[PATH:ko05016-Map:ko05016];|Human Diseases; Neurodegenerative Diseases; Parkinson's disease[PATH:ko05012-Map:ko05012];|Metabolism; Energy Metabolism; Oxidative phosphorylation[PATH:ko00190-Map:ko00190];|	|%IPR008011:Complex 1 LYR protein :|
CNUS0000096069.1	Both	5	127	2	125	34.4	0.5	33.8	33.3	Up	0	2339-2-0-2|920-105-0-105|560-2-0-2|339-15-1-14|25-3-1-2|	5	10	3	7	2.7	0.8	1.9	Up	0.22288	339-2-0-2|560-2-0-2|920-3-1-2|1613-2-2-0|2162-1-0-1|							|%IPR015798:Copper amine oxidase, C-terminal :|	|GO:0005507:copper ion binding|GO:0008131:amine oxidase activity|GO:0048038:quinone binding|		|GO:0009308:amine metabolic process|
CNUS0000100849.1	Both	2	203	40	163	55.1	10.9	44.1	33.2	Up	0	961-148-2-146|67-55-38-17|	2	13	5	8	3.5	1.4	2.2	Up	0.435669	442-6-0-6|961-7-5-2|
CNUS0000096177.1	Both	2	291	84	207	79	22.9	56	33.1	Up	0	1790-290-84-206|1650-1-0-1|	1	5	1	4	1.4	0.3	1.1	Up	0.190481	1790-5-1-4|							|%IPR007087:Zinc finger, C2H2-type :%IPR013087:Zinc finger, C2H2-type/integrase, DNA-binding|	|GO:0003676:nucleic acid binding|GO:0008270:zinc ion binding|	|GO:0005622:intracellular|
CNUS0000099379.1	Both	1	243	60	183	65.9	16.4	49.5	33.1	Up	0	769-243-60-183|	1	19	3	16	5.2	0.8	4.3	Up	0.00351	769-19-3-16|	dre:100002314	58	263	9e-69	similar to Rsu1 protein		|%IPR001611:Leucine-rich repeat :%IPR003591:Leucine-rich repeat, typical subtype|	|GO:0005515:protein binding|
CNUS0000107436.1	Both	4	498	187	311	135.3	51.1	84.2	33.1	Up	0	2158-314-102-212|2125-2-2-0|1483-180-81-99|1456-2-2-0|	4	52	36	16	14.2	9.8	4.3	Down	0.003987	56-4-4-0|1456-5-5-0|2125-35-22-13|2158-8-5-3|
CNUS0000103430.1	Both	4	588	232	356	159.8	63.4	96.4	33	Up	2e-06	2273-3-2-1|674-572-226-346|568-4-0-4|363-9-4-5|	4	18	10	8	4.9	2.7	2.2	Down	0.593766	324-4-3-1|363-1-1-0|568-6-0-6|674-7-6-1|	bfo:BRAFLDRAFT_114345	63	253	8e-66	hypothetical protein		|%IPR007087:Zinc finger, C2H2-type :|	|GO:0003676:nucleic acid binding|GO:0008270:zinc ion binding|	|GO:0005622:intracellular|
CNUS0000102260.1	Both	7	150	14	136	40.6	3.8	36.8	33	Up	0	3183-118-1-117|3024-2-2-0|3012-1-1-0|1939-3-3-0|1787-1-1-0|1345-1-0-1|336-24-6-18|	6	62	29	33	16.9	7.9	8.9	Up	0.694199	214-31-15-16|336-7-1-6|568-1-1-0|1787-2-0-2|3012-13-6-7|3183-8-6-2|
CNUS0000095642.1	Both	8	176	27	149	47.7	7.4	40.3	32.9	Up	0	8171-155-14-141|7897-10-4-6|7687-6-5-1|7591-1-1-0|2113-1-1-0|961-1-1-0|322-1-1-0|181-1-0-1|	5	59	31	28	16	8.5	7.6	Down	0.615142	7091-1-1-0|7402-2-1-1|7687-5-4-1|7897-6-0-6|8171-45-25-20|	gga:420688	36	844	0	DNAJC13; DnaJ (Hsp40) homolog, subfamily C, member 13 ; K09533 DnaJ homolog, subfamily C, member 13	|Protein Families; Genetic Information Processing; Chaperones andfolding catalysts [BR:ko03110];|	|%IPR001623:Heat shock protein DnaJ, N-terminal :%IPR015609:Molecular chaperone, heat shock protein, Hsp40, DnaJ|	|GO:0031072:heat shock protein binding|
CNUS0000095857.1	Both	2	170	24	146	46.1	6.6	39.5	32.9	Up	0	886-164-23-141|630-6-1-5|	2	59	9	50	16	2.5	13.5	Up	0	620-3-3-0|886-56-6-50|
CNUS0000100946.1	Both	1	264	71	193	71.6	19.4	52.2	32.8	Up	0	425-264-71-193|	1	24	0	24	6.5	0	6.5	Up	1e-06	425-24-0-24|	bfo:BRAFLDRAFT_117442	96	239	2e-62	hypothetical protein		|%IPR005345:PHF5-like :|
CNUS0000096699.1	Both	7	316	97	219	85.8	26.5	59.3	32.8	Up	0	2273-266-66-200|2205-5-5-0|2081-24-22-2|1850-7-2-5|1771-12-1-11|1745-1-1-0|1018-1-0-1|	3	18	6	12	4.9	1.6	3.2	Up	0.176225	2081-9-2-7|2205-5-2-3|2273-4-2-2|
CNUS0000098013.1	Both	5	378	128	250	102.6	35	67.7	32.7	Up	0	4892-27-7-20|3533-344-118-226|3127-5-1-4|2834-1-1-0|1757-1-1-0|	7	31	14	17	8.4	3.8	4.6	Up	0.647219	1379-2-2-0|1757-4-4-0|2460-2-1-1|2636-1-1-0|2834-5-3-2|3127-1-0-1|3533-16-3-13|	rno:59323	42	293	6e-77	Erbb4; v-erb-a erythroblastic leukemia viral oncogene homolog 4 (avian) (EC:2.7.10.1); K05085 receptor tyrosine-protein kinase erbB-4 [EC:2.7.10.1]	|Environmental Information Processing; Signal Transduction; Calciumsignaling pathway [PATH:ko04020-Map:ko04020];|Environmental Information Processing; Signal Transduction; ErbBsignaling pathway [PATH:ko04012-Map:ko04012];|Protein Families; Cellular Processes and Signaling; Receptors andchannels [BR:ko04000];|Protein Families; Metabolism; Protein kinases [BR:ko01001];|	|%IPR000719:Protein kinase, core :%IPR001245:Tyrosine protein kinase|	|GO:0004672:protein kinase activity|GO:0004674:protein serine/threonine kinase activity|GO:0004713:protein-tyrosine kinase activity|GO:0005524:ATP binding|		|GO:0006468:protein amino acid phosphorylation|
CNUS0000103276.1	Both	1	215	47	168	58.3	12.8	45.5	32.7	Up	0	65-215-47-168|	1	4	3	1	1.1	0.8	0.3	Down	0.303338	51-4-3-1|	gga:424046	56	81.3	1e-14	OBFC2A; oligonucleotide/oligosaccharide-binding fold containing 2A		|%IPR012340:Nucleic acid-binding, OB-fold :|
CNUS0000104458.1	Both	4	476	177	299	129.3	48.3	80.9	32.6	Up	0	713-455-160-295|683-1-0-1|524-16-15-1|52-4-2-2|	3	32	14	18	8.7	3.8	4.9	Up	0.532205	524-23-9-14|683-2-0-2|713-7-5-2|
CNUS0000097536.1	Both	8	283	81	202	76.8	22.1	54.7	32.6	Up	0	4720-2-2-0|1831-238-39-199|1489-32-32-0|1355-2-1-1|994-4-3-1|896-2-2-0|650-2-1-1|535-1-1-0|	9	125	52	73	34	14.2	19.8	Up	0.086241	260-11-9-2|390-1-1-0|880-2-1-1|994-1-1-0|1355-9-5-4|1489-4-1-3|1831-84-21-63|3739-1-1-0|4720-12-12-0|	mmu:16993	41	460	1e-127	Lta4h; leukotriene A4 hydrolase (EC:3.3.2.6); K01254 leukotriene-A4 hydrolase [EC:3.3.2.6]	|Metabolism; Lipid Metabolism; Arachidonic acid metabolism[PATH:ko00590-Map:ko00590];|Protein Families; Metabolism; Peptidases [BR:ko01002];|	|%IPR001930:Peptidase M1, membrane alanine aminopeptidase :%IPR006025:Peptidase M, neutral zinc metallopeptidases, zinc-binding site|	|GO:0004179:membrane alanyl aminopeptidase activity|GO:0008237:metallopeptidase activity|GO:0008270:zinc ion binding|		|GO:0006508:proteolysis|GO:0019370:leukotriene biosynthetic process|
CNUS0000105263.1	Both	2	441	160	281	119.8	43.7	76.1	32.4	Up	0	288-424-154-270|139-17-6-11|	1	19	6	13	5.2	1.6	3.5	Up	0.122953	139-19-6-13|
CNUS0000098904.1	Both	12	358	119	239	97.2	32.5	64.7	32.2	Up	0	3162-172-40-132|2998-16-11-5|2716-43-2-41|2555-4-0-4|2196-67-44-23|1633-35-11-24|1418-4-3-1|1300-5-5-0|1213-1-0-1|917-7-1-6|652-1-1-0|450-3-1-2|	12	227	55	172	61.6	15	46.6	Up	0	450-11-1-10|917-2-2-0|1213-38-29-9|1418-5-1-4|1633-8-4-4|2196-52-4-48|2555-29-6-23|2716-19-0-19|2930-18-0-18|2976-5-0-5|2998-1-1-0|3162-39-7-32|	aag:AaeL_AAEL008641	87	560	1e-158	GTP-binding protein (o) alpha subunit, gnao		|%IPR001019:Guanine nucleotide binding protein (G-protein), alpha subunit :%IPR001408:G-protein alpha subunit, group I|	|GO:0004871:signal transducer activity|GO:0005525:GTP binding|GO:0019001:guanyl nucleotide binding|		|GO:0007165:signal transduction|GO:0007186:G-protein coupled receptor protein signaling pathway|
CNUS0000104503.1	Both	3	432	156	276	117.3	42.6	74.7	32.1	Up	0	445-428-153-275|391-3-2-1|235-1-1-0|	3	36	33	3	9.8	9	0.8	Down	0	235-25-24-1|391-10-9-1|445-1-0-1|	tca:662240	49	244	4e-63	similar to CG5510-PA		|%IPR005052:Legume-like lectin :%IPR008985:Concanavalin A-like lectin/glucanase|		|GO:0016020:membrane|
CNUS0000098949.1	Both	3	355	118	237	96.4	32.2	64.2	32	Up	0	1065-55-17-38|379-295-96-199|196-5-5-0|	3	7	7	0	1.9	1.9	0	Down	0.00726	196-3-3-0|379-2-2-0|1065-2-2-0|	ame:551160	29	92.8	2e-17	similar to GTP binding protein 7 (putative)		|%IPR002917:GTP-binding protein, HSR1-related :%IPR006073:GTP1/OBG|	|GO:0005525:GTP binding|	|GO:0005622:intracellular|
CNUS0000106054.1	Both	3	136	9	127	36.8	2.5	34.4	31.9	Up	0	511-133-7-126|505-2-2-0|436-1-0-1|	2	21	13	8	5.7	3.6	2.2	Down	0.246817	436-17-12-5|505-4-1-3|	api:100169089	42	154	2e-36	similar to GA19815-PA		|%IPR002933:Peptidase M20 :%IPR011650:Peptidase M20, dimerisation|	|GO:0008237:metallopeptidase activity|GO:0016787:hydrolase activity|GO:0046983:protein dimerization activity|		|GO:0006508:proteolysis|
CNUS0000107726.1	Both	8	136	9	127	36.8	2.5	34.4	31.9	Up	0	2213-65-6-59|2118-1-0-1|1823-54-1-53|1671-5-0-5|1593-1-0-1|937-7-1-6|818-2-1-1|343-1-0-1|	7	15	3	12	4.1	0.8	3.2	Up	0.023357	775-1-0-1|818-1-0-1|1593-7-2-5|1671-1-1-0|1823-3-0-3|2118-1-0-1|2213-1-0-1|	xtr:100036604	88	77	2e-13	brunol5; bruno-like 5, RNA binding protein		|%IPR000504:RNA recognition motif, RNP-1 :%IPR012677:Nucleotide-binding, alpha-beta plait|	|GO:0000166:nucleotide binding|GO:0003676:nucleic acid binding|
CNUS0000096042.1	Both	3	851	365	486	231.3	99.7	131.6	31.9	Up	0.000194	1091-214-187-27|461-629-171-458|177-8-7-1|	3	37	23	14	10.1	6.3	3.8	Down	0.116743	177-19-16-3|461-7-1-6|1091-11-6-5|							|%IPR008853:TMEM9 :|		|GO:0016021:integral to membrane|
CNUS0000100191.1	Both	3	348	115	233	94.5	31.4	63.1	31.7	Up	0	2540-1-1-0|1005-311-80-231|898-36-34-2|	3	54	31	23	14.7	8.5	6.2	Down	0.231657	898-27-20-7|1005-23-7-16|2540-4-4-0|	dre:336498	56	411	1e-113	eif3d; eukaryotic translation initiation factor 3, subunit D ; K03251 translation initiation factor eIF-3 subunit 7	|Protein Families; Genetic Information Processing; Translationfactors [BR:ko03012];|	|%IPR007783:Eukaryotic translation initiation factor 3, subunit 7 :|	|GO:0003743:translation initiation factor activity|		|GO:0006413:translational initiation|
CNUS0000100335.1	Both	4	1160	519	641	315.3	141.8	173.5	31.7	Up	0.002005	1449-1-1-0|1313-1-1-0|684-1027-464-563|401-131-53-78|	2	61	10	51	16.5	2.7	13.8	Up	0	401-37-10-27|684-24-0-24|	bfo:BRAFLDRAFT_280861	58	203	2e-51	hypothetical protein		|%IPR002048:Calcium-binding EF-hand :%IPR011992:EF-Hand type|	|GO:0005509:calcium ion binding|
CNUS0000096370.1	Both	3	167	25	142	45.3	6.8	38.4	31.6	Up	0	2903-55-11-44|2460-109-13-96|1879-3-1-2|	3	16	3	13	4.3	0.8	3.5	Up	0.014609	97-2-0-2|2460-3-0-3|2903-11-3-8|
CNUS0000097515.1	Both	2	323	103	220	87.7	28.1	59.6	31.5	Up	0	265-321-101-220|200-2-2-0|	2	51	14	37	13.8	3.8	10	Up	0.001827	200-44-9-35|265-7-5-2|	dan:Dana_GF18891	47	119	3e-26	GF18891 gene product from transcript GF18891-RA
CNUS0000102045.1	Both	8	735	308	427	199.7	84.1	115.6	31.5	Up	6.4e-05	2078-2-0-2|1948-71-15-56|1651-404-206-198|1588-92-55-37|1184-97-9-88|1159-1-1-0|823-55-18-37|146-13-4-9|	7	454	206	248	123.4	56.3	67.1	Up	0.096661	146-8-0-8|823-16-3-13|1159-44-41-3|1184-1-1-0|1588-242-135-107|1651-119-22-97|1948-24-4-20|	mmu:14784	48	214	4e-54	Grb2; growth factor receptor bound protein 2 ; K04364 growth factor receptor-binding protein 2	|Cellular Processes; Cell Communication; Focal adhesion[PATH:ko04510-Map:ko04510];|Cellular Processes; Cell Communication; Gap junction [PATH:ko04540-Map:ko04540];|Cellular Processes; Development; Dorso-ventral axis formation[PATH:ko04320-Map:ko04320];|Cellular Processes; Endocrine System; GnRH signaling pathway[PATH:ko04912-Map:ko04912];|Cellular Processes; Endocrine System; Insulin signaling pa…	|%IPR000108:Neutrophil cytosol factor 2 :%IPR000980:SH2 motif|			|GO:0007242:intracellular signaling cascade|
CNUS0000106729.1	Both	9	187	35	152	50.7	9.6	41.1	31.5	Up	0	3356-7-2-5|3199-1-0-1|3006-2-1-1|2734-1-0-1|2509-1-0-1|927-162-23-139|681-8-5-3|531-1-0-1|207-4-4-0|	5	75	14	61	20.3	3.8	16.5	Up	0	207-1-0-1|531-8-6-2|635-6-6-0|927-59-1-58|2957-1-1-0|
CNUS0000097233.1	Both	3	811	346	465	220.4	94.5	125.9	31.4	Up	0.000165	571-805-343-462|403-3-3-0|274-3-0-3|	3	99	64	35	27	17.5	9.5	Down	0.00221	274-73-45-28|403-6-4-2|571-20-15-5|	mcc:706863	44	108	1e-22	similar to glycosyltransferase 28 domain containing 1 ; K07432 beta-1,4-N-acetylglucosaminyltransferase [EC:2.4.1.141]	|Metabolism; Glycan Biosynthesis and Metabolism; Glycan structures -Biosynthesis 1 [PATH:ko01030-Map:];|Metabolism; Glycan Biosynthesis and Metabolism; N-Glycanbiosynthesis [PATH:ko00510-Map:ko00510];|Protein Families; Metabolism; Glycosyltransferases [BR:ko01003];|	|%IPR007235:Glycosyltransferase 28, C-terminal :|	|GO:0016758:transferase activity, transferring hexosyl groups|GO:0030246:carbohydrate binding|		|GO:0005975:carbohydrate metabolic process|GO:0030259:lipid glycosylation|
CNUS0000095996.1	Both	2	116	0	116	31.4	0	31.4	31.4	Up	0	3312-115-0-115|2995-1-0-1|	3	10	3	7	2.7	0.8	1.9	Up	0.22288	844-1-1-0|2521-1-0-1|2995-8-2-6|
CNUS0000102053.1	Both	2	584	233	351	158.7	63.6	95	31.4	Up	6e-06	303-581-233-348|175-3-0-3|	2	44	7	37	11.9	1.9	10	Up	1e-05	175-33-5-28|303-11-2-9|
CNUS0000102741.1	Both	9	196	40	156	53.2	10.9	42.2	31.3	Up	0	5335-1-0-1|3874-151-3-148|3730-34-32-2|3663-4-1-3|3257-2-2-0|3118-1-0-1|3046-1-0-1|3022-1-1-0|694-1-1-0|	7	66	22	44	17.9	6	11.9	Up	0.0096	353-2-2-0|2767-2-2-0|2797-1-0-1|3022-1-1-0|3663-15-0-15|3730-16-7-9|3874-29-10-19|
CNUS0000105179.1	Both	5	431	157	274	117.1	42.9	74.2	31.3	Up	0	1333-24-17-7|977-92-23-69|717-295-107-188|547-10-7-3|247-10-3-7|	5	66	14	52	17.9	3.8	14.1	Up	5e-06	247-10-3-7|547-29-7-22|717-8-1-7|977-14-0-14|1333-5-3-2|
CNUS0000100920.1	Both	3	178	31	147	48.3	8.5	39.8	31.3	Up	0	1109-176-30-146|935-1-1-0|380-1-0-1|	4	11	3	8	3	0.8	2.2	Up	0.144474	170-8-2-6|380-1-1-0|614-1-0-1|1109-1-0-1|							|%IPR000884:Thrombospondin, type I :%IPR008085:Thrombospondin, subtype 1|
CNUS0000097974.1	Both	2	121	3	118	32.8	0.8	31.9	31.1	Up	0	2530-1-1-0|556-120-2-118|	2	73	55	18	19.9	15	4.9	Down	8e-06	556-72-54-18|961-1-1-0|	hsa:653232	78	211	8e-54	RPL15P3; ribosomal protein L15 pseudogene 3		|%IPR000439:Ribosomal protein L15e :%IPR012678:Ribosomal protein L23/L15e, core|	|GO:0003735:structural constituent of ribosome|	|GO:0005622:intracellular|GO:0005840:ribosome|	|GO:0006412:translation|
CNUS0000099260.1	Both	5	193	39	154	52.3	10.7	41.7	31	Up	0	1605-162-22-140|1124-18-9-9|1045-2-2-0|329-10-5-5|90-1-1-0|	3	47	15	32	12.8	4.1	8.7	Up	0.017311	329-1-0-1|1045-16-4-12|1605-30-11-19|
CNUS0000102846.1	Both	2	155	20	135	42	5.5	36.5	31	Up	0	1322-147-16-131|281-8-4-4|	2	13	4	9	3.5	1.1	2.4	Up	0.182107	281-4-1-3|1322-9-3-6|
CNUS0000098824.1	Both	1	124	5	119	33.6	1.4	32.2	30.8	Up	0	94-124-5-119|	1	8	1	7	2.2	0.3	1.9	Up	0.037499	94-8-1-7|
CNUS0000095734.1	Both	4	164	25	139	44.5	6.8	37.6	30.8	Up	0	1238-3-3-0|812-155-20-135|803-5-2-3|604-1-0-1|	1	25	16	9	6.8	4.4	2.4	Down	0.140706	604-25-16-9|
CNUS0000098422.1	Both	6	200	43	157	54.2	11.7	42.5	30.8	Up	0	1322-188-38-150|1064-6-4-2|958-1-0-1|880-2-0-2|772-1-1-0|61-2-0-2|	5	31	11	20	8.4	3	5.4	Up	0.124682	61-1-0-1|401-1-1-0|772-1-0-1|1022-2-2-0|1322-26-8-18|	dre:64267	26	82.4	2e-14	atp1b1a; ATPase, Na+/K+ transporting, beta 1a polypeptide ; K01540 Na+/K+-exchanging ATPase beta subunit [EC:3.6.3.9]	|Metabolism; Energy Metabolism; ATPases|Protein Families; Cellular Processes and Signaling; Cellularantigens [BR:ko04090];|
CNUS0000101529.1	Both	6	162	24	138	43.9	6.6	37.4	30.8	Up	0	5677-1-1-0|4539-116-11-105|4415-37-11-26|4253-1-0-1|3424-4-1-3|1980-3-0-3|	4	36	12	24	9.8	3.3	6.5	Up	0.055783	1186-1-1-0|3070-1-0-1|4253-5-2-3|4539-29-9-20|	xtr:100216150	30	86.7	8e-15	mcc; mutated in colorectal cancers		|%IPR001005:SANT, DNA-binding :|	|GO:0003677:DNA binding|	|GO:0005634:nucleus|
CNUS0000104929.1	Both	5	202	44	158	54.8	12	42.8	30.8	Up	0	1626-34-16-18|1555-26-17-9|1299-1-0-1|1157-139-9-130|1100-2-2-0|	7	103	93	10	28.1	25.4	2.7	Down	0	664-7-5-2|744-6-2-4|1100-2-1-1|1245-2-1-1|1299-51-51-0|1555-30-28-2|1626-5-5-0|	mdo:100013878	54	252	1e-65	similar to Protein phosphatase 1, regulatory (inhibitor) subunit 7		|%IPR001611:Leucine-rich repeat :%IPR003591:Leucine-rich repeat, typical subtype|	|GO:0005515:protein binding|
CNUS0000095481.1	Both	1	290	88	202	78.7	24	54.7	30.7	Up	0	711-290-88-202|	1	64	23	41	17.4	6.3	11.1	Up	0.032872	711-64-23-41|	cfa:609594	25	75.5	2e-12	BNIP1; BCL2/adenovirus E1B 19kDa interacting protein 1 ; K08497 protein transport protein SEC20	|Genetic Information Processing; Folding, Sorting and Degradation;SNARE interactions in vesicular transport [PATH:ko04130-Map:ko04130];|Protein Families; Genetic Information Processing; SNAREs[BR:ko04131];|	|%IPR005606:Sec20 :|
CNUS0000096814.1	Both	4	654	269	385	177.7	73.5	104.2	30.7	Up	3.1e-05	1317-427-169-258|1184-12-1-11|547-210-99-111|217-5-0-5|	4	75	40	35	20.4	10.9	9.5	Down	0.481515	217-8-3-5|547-18-9-9|977-24-17-7|1317-25-11-14|	cfa:477421	50	200	4e-50	UBE2F; ubiquitin-conjugating enzyme E2F (putative) ; K10687 ubiquitin-conjugating enzyme E2 F [EC:6.3.2.19]	|Genetic Information Processing; Folding, Sorting and Degradation;Ubiquitin mediated proteolysis [PATH:ko04120-Map:ko04120];|Protein Families; Genetic Information Processing; Ubiquitin system[BR:ko04121];|	|%IPR000608:Ubiquitin-conjugating enzyme, E2 :%IPR010916:TonB box, N-terminal|	|GO:0019787:small conjugating protein ligase activity|		|GO:0006464:protein modification process|GO:0006512:ubiquitin cycle|
CNUS0000101074.1	Both	9	190	38	152	51.5	10.4	41.1	30.7	Up	0	3561-6-6-0|3019-165-17-148|2653-1-0-1|2428-5-5-0|2043-2-2-0|1038-6-4-2|640-1-1-0|487-2-2-0|261-2-1-1|	6	29	12	17	7.9	3.3	4.6	Up	0.39532	487-1-1-0|1038-1-1-0|2043-11-2-9|2653-2-1-1|2962-11-7-4|3019-3-0-3|	bfo:BRAFLDRAFT_276943	51	996	0	hypothetical protein		|%IPR002553:Clathrin/coatomer adaptor, adaptin-like, N-terminal :%IPR009028:Clathrin/coatomer adaptor, adaptin-like, appendage, C-terminal subdomain|	|GO:0005198:structural molecule activity|GO:0005488:binding|GO:0005515:protein binding|GO:0008565:protein transporter activity|	|GO:0030117:membrane coat|GO:0030126:COPI vesicle coat|	|GO:0006461:protein complex assembly|GO:0006886:intracellular protein transport|GO:0016192:vesicle-mediated transport|
CNUS0000102725.1	Both	5	222	54	168	60.2	14.8	45.5	30.7	Up	0	2050-1-1-0|1193-1-0-1|841-210-49-161|750-7-4-3|136-3-0-3|	4	46	15	31	12.5	4.1	8.4	Up	0.023793	607-3-3-0|750-28-10-18|841-9-0-9|1193-6-2-4|	ptr:735493	51	158	2e-37	TMEM184A; transmembrane protein 184A		|%IPR005178:Protein of unknown function DUF300 :|
CNUS0000103533.1	Both	3	222	54	168	60.2	14.8	45.5	30.7	Up	0	1123-220-53-167|1030-1-0-1|666-1-1-0|	3	10	8	2	2.7	2.2	0.5	Down	0.051926	595-3-2-1|1030-2-1-1|1123-5-5-0|	dvi:Dvir_GJ20128	60	114	1e-23	GJ20128 gene product from transcript GJ20128-RA		|%IPR004575:Cdk-activating kinase assembly factor (MAT1) :%IPR013083:Zinc finger, RING/FYVE/PHD-type|		|GO:0005634:nucleus|	|GO:0007049:cell cycle|
CNUS0000098799.1	Both	5	183	35	148	49.6	9.6	40.1	30.5	Up	0	3238-178-32-146|2759-1-1-0|2321-1-0-1|984-1-0-1|206-2-2-0|	6	20	14	6	5.4	3.8	1.6	Down	0.063688	1684-1-1-0|2296-5-2-3|2759-8-8-0|3055-1-0-1|3186-3-3-0|3238-2-0-2|	ecb:100067213	28	96.7	8e-18	similar to testis intracellular mediator protein		|%IPR006652:Kelch repeat type 1 :%IPR011043:Galactose oxidase/kelch, beta-propeller|
CNUS0000099119.1	Both	1	131	9	122	35.5	2.5	33	30.5	Up	0	830-131-9-122|	1	2	0	2	0.5	0	0.5	Up		830-2-0-2|							|%IPR008973:C2 calcium/lipid-binding region, CaLB :|
CNUS0000107826.1	Both	2	400	143	257	108.6	39.1	69.6	30.5	Up	0	2208-1-1-0|30-399-142-257|	1	223	47	176	60.5	12.8	47.6	Up	0	30-223-47-176|							|%IPR009072:Histone-fold :|	|GO:0003677:DNA binding|
CNUS0000098475.1	Both	7	502	194	308	136.4	53	83.4	30.4	Up	2e-06	786-428-184-244|701-63-3-60|637-1-1-0|484-1-1-0|400-1-0-1|262-5-2-3|65-3-3-0|	8	38	21	17	10.3	5.7	4.6	Down	0.459934	65-1-0-1|262-8-6-2|400-6-1-5|484-4-0-4|637-4-3-1|674-1-0-1|701-1-1-0|786-13-10-3|	bfo:BRAFLDRAFT_113495	37	171	3e-41	hypothetical protein ; K05609 ubiquitin carboxyl-terminal hydrolase L3 [EC:3.4.19.12]	|Protein Families; Genetic Information Processing; Ubiquitin system[BR:ko04121];|Protein Families; Metabolism; Peptidases [BR:ko01002];|	|%IPR001578:Peptidase C12, ubiquitin carboxyl-terminal hydrolase 1 :%IPR003006:Immunoglobulin/major histocompatibility complex motif|	|GO:0004221:ubiquitin thiolesterase activity|	|GO:0005622:intracellular|	|GO:0006511:ubiquitin-dependent protein catabolic process|
CNUS0000101472.1	Both	6	1209	546	663	328.6	149.1	179.5	30.4	Up	0.004213	1366-683-341-342|1331-93-47-46|959-429-154-275|502-2-2-0|495-1-1-0|313-1-1-0|	6	238	84	154	64.6	22.9	41.7	Up	1.6e-05	235-10-2-8|313-2-1-1|495-1-1-0|959-46-17-29|1331-171-57-114|1366-8-6-2|	gga:422123	40	234	6e-60	SLC25A19; solute carrier family 25 (mitochondrial thiamine pyrophosphate carrier), member 19		|%IPR001993:Mitochondrial substrate carrier :%IPR002067:Mitochondrial carrier protein|	|GO:0005488:binding|	|GO:0005743:mitochondrial inner membrane|GO:0016020:membrane|	|GO:0006810:transport|
CNUS0000102689.1	Both	7	721	303	418	195.9	82.8	113.2	30.4	Up	9.8e-05	5224-8-5-3|4907-149-58-91|4157-1-0-1|2222-556-237-319|2117-3-3-0|1889-2-0-2|1459-2-0-2|	12	40	22	18	10.9	6	4.9	Down	0.468536	477-1-1-0|1459-2-2-0|1820-4-2-2|2024-1-0-1|2117-4-4-0|2222-12-8-4|3011-3-3-0|4157-1-1-0|4334-1-1-0|4625-4-0-4|4907-6-0-6|5224-1-0-1|	xla:379653	28	320	2e-85	hypothetical protein MGC68953		|%IPR002035:von Willebrand factor, type A :%IPR006587:Vault protein inter-alpha-trypsin, metazoa|
CNUS0000101974.1	Both	2	194	41	153	52.6	11.2	41.4	30.2	Up	0	1279-192-40-152|210-2-1-1|	4	16	3	13	4.3	0.8	3.5	Up	0.014609	210-7-2-5|775-1-0-1|1257-6-0-6|1279-2-1-1|							|%IPR011990:Tetratricopeptide-like helical :%IPR013026:Tetratricopeptide region|	|GO:0005488:binding|
CNUS0000102098.1	Both	7	242	65	177	65.7	17.8	47.9	30.1	Up	0	1910-2-0-2|1292-116-28-88|1137-109-34-75|974-9-1-8|838-1-1-0|517-4-1-3|202-1-0-1|	6	113	20	93	30.6	5.5	25.2	Up	0	202-11-0-11|838-6-1-5|974-5-0-5|1090-23-5-18|1137-14-5-9|1292-54-9-45|
CNUS0000103361.1	Both	2	131	10	121	35.5	2.7	32.8	30.1	Up	0	2413-130-9-121|249-1-1-0|	2	2	1	1	0.5	0.3	0.3	Down		2305-1-0-1|2413-1-1-0|
CNUS0000098377.1	Both	5	169	29	140	45.8	7.9	37.9	30	Up	0	3999-1-0-1|1415-1-0-1|938-102-7-95|661-62-21-41|589-3-1-2|	4	826	199	627	224.1	54.4	169.7	Up	0	589-434-97-337|661-11-9-2|938-268-49-219|1081-113-44-69|	dvi:Dvir_GJ23350	67	463	1e-129	GJ23350 gene product from transcript GJ23350-RA		|%IPR000741:Fructose-bisphosphate aldolase, class-I :%IPR013785:Aldolase-type TIM barrel|	|GO:0003824:catalytic activity|GO:0004332:fructose-bisphosphate aldolase activity|		|GO:0006096:glycolysis|GO:0008152:metabolic process|
CNUS0000099930.1	Both	6	293	91	202	79.5	24.9	54.7	29.8	Up	0	3651-10-0-10|3529-2-1-1|1681-11-5-6|510-229-65-164|289-40-20-20|196-1-0-1|	7	39	20	19	10.6	5.5	5.1	Down	0.801581	196-12-9-3|289-2-2-0|510-8-1-7|1681-2-2-0|2646-12-6-6|3529-1-0-1|3651-2-0-2|	bfo:BRAFLDRAFT_128102	41	268	4e-70	hypothetical protein		|%IPR001270:Chaperonin clpA/B :%IPR010448:Torsin|	|GO:0005524:ATP binding|	|GO:0005783:endoplasmic reticulum|	|GO:0051085:chaperone cofactor-dependent protein folding|
CNUS0000100019.1	Both	5	277	83	194	75.2	22.7	52.5	29.8	Up	0	2068-40-35-5|1924-1-1-0|1858-23-18-5|1265-212-29-183|313-1-0-1|	3	18	9	9	4.9	2.5	2.4	Down	0.950625	54-6-2-4|1265-4-2-2|1858-8-5-3|	cin:100179992	36	101	1e-19	similar to GM15010		|%IPR000215:Protease inhibitor I4, serpin :|	|GO:0004867:serine-type endopeptidase inhibitor activity|
CNUS0000098725.1	Both	8	495	192	303	134.5	52.4	82	29.6	Up	3e-06	2945-51-19-32|2735-436-170-266|2563-3-1-2|2488-1-0-1|1478-1-0-1|1227-1-1-0|1111-1-0-1|1056-1-1-0|	10	32	11	21	8.7	3	5.7	Up	0.091901	466-3-0-3|599-1-1-0|1478-3-1-2|1741-1-1-0|2024-1-0-1|2188-4-1-3|2404-4-2-2|2432-1-0-1|2488-1-0-1|2945-13-5-8|	cin:100178322	27	79	1e-12	similar to ubiquitin specific peptidase 38 ; K11854 ubiquitin carboxyl-terminal hydrolase 35/38 [EC:3.1.2.15]	|Protein Families; Genetic Information Processing; Ubiquitin system[BR:ko04121];|	|%IPR001394:Peptidase C19, ubiquitin carboxyl-terminal hydrolase 2 :%IPR002048:Calcium-binding EF-hand|	|GO:0004221:ubiquitin thiolesterase activity|GO:0005509:calcium ion binding|		|GO:0006511:ubiquitin-dependent protein catabolic process|
CNUS0000095487.1	Both	3	326	108	218	88.5	29.5	59	29.5	Up	0	784-313-102-211|757-7-5-2|532-6-1-5|	2	65	16	49	17.6	4.4	13.3	Up	7e-05	532-8-7-1|757-57-9-48|	xla:444298	29	153	1e-35	MGC80961 protein ; K06106 cortactin	|Cellular Processes; Cell Communication; Tight junction[PATH:ko04530-Map:ko04530];|	|%IPR000108:Neutrophil cytosol factor 2 :%IPR001452:Src homology-3|
CNUS0000095861.1	Both	1	119	5	114	32.2	1.4	30.9	29.5	Up	0	619-119-5-114|	1	43	26	17	11.7	7.1	4.6	Down	0.141993	619-43-26-17|							|%IPR001849:Pleckstrin-like :%IPR011993:Pleckstrin homology-type|
CNUS0000096527.1	Both	4	121	6	115	32.8	1.6	31.1	29.5	Up	0	2784-1-1-0|1149-116-5-111|604-2-0-2|142-2-0-2|	2	2	0	2	0.5	0	0.5	Up		604-1-0-1|823-1-0-1|	cfa:403767	22	77.4	2e-12	CUBN; cubilin (intrinsic factor-cobalamin receptor)		|%IPR000859:CUB :|
CNUS0000104606.1	Both	3	117	4	113	31.7	1.1	30.6	29.5	Up	0	1134-111-3-108|1044-1-1-0|460-5-0-5|	6	12	7	5	3.3	1.9	1.4	Down	0.530018	259-1-0-1|412-2-2-0|779-1-1-0|899-1-1-0|1003-1-0-1|1134-6-3-3|	ecb:100050702	42	219	1e-55	similar to Zinc finger protein 70 (Zinc finger protein N27C7-1)		|%IPR007087:Zinc finger, C2H2-type :%IPR013087:Zinc finger, C2H2-type/integrase, DNA-binding|	|GO:0003676:nucleic acid binding|GO:0008270:zinc ion binding|	|GO:0005622:intracellular|
CNUS0000097416.1	Both	1	159	25	134	43.1	6.8	36.3	29.5	Up	0	1843-159-25-134|	1	19	9	10	5.2	2.5	2.7	Up	0.868294	1843-19-9-10|
CNUS0000104744.1	Both	5	137	14	123	37.1	3.8	33.3	29.5	Up	0	1676-5-0-5|1242-3-2-1|747-124-8-116|532-4-4-0|186-1-0-1|	3	5	2	3	1.4	0.5	0.8	Up	0.678414	186-2-0-2|532-1-0-1|747-2-2-0|	bfo:BRAFLDRAFT_278610	27	126	2e-27	hypothetical protein		|%IPR004087:K Homology :%IPR004088:K Homology, type 1|	|GO:0003723:RNA binding|	|GO:0005737:cytoplasm|	|GO:0045449:regulation of transcription|
CNUS0000103559.1	Both	3	779	334	445	211.7	91.2	120.5	29.3	Up	0.000353	325-772-328-444|253-2-1-1|74-5-5-0|	3	29	18	11	7.9	4.9	3	Down	0.168003	74-20-15-5|253-7-1-6|325-2-2-0|	aag:AaeL_AAEL010955	36	70.1	6e-11	hypothetical protein		|%IPR001623:Heat shock protein DnaJ, N-terminal :%IPR003095:Heat shock protein DnaJ|	|GO:0031072:heat shock protein binding|GO:0051082:unfolded protein binding|		|GO:0006457:protein folding|
CNUS0000104194.1	Both	2	337	114	223	91.5	31.1	60.4	29.3	Up	0	386-330-109-221|375-7-5-2|	1	21	6	15	5.7	1.6	4.1	Up	0.057784	375-21-6-15|	spu:590813	39	331	7e-89	hypothetical LOC590813 ; K10416 dynein light intermediate chain 1, cytosolic	|Protein Families; Cellular Processes and Signaling; Cytoskeletonproteins [BR:ko04812];|Protein Families; Genetic Information Processing; Chromosome[BR:ko03036];|	|%IPR008467:Dynein light intermediate chain :|	|GO:0003774:motor activity|
CNUS0000099858.1	Both	3	188	40	148	51	10.9	40.1	29.2	Up	0	956-10-9-1|906-3-3-0|93-175-28-147|	3	41	34	7	11.2	9.3	1.9	Down	1.6e-05	93-2-2-0|906-37-32-5|956-2-0-2|
CNUS0000104356.1	Both	3	110	1	109	29.8	0.3	29.5	29.2	Up	0	1880-7-0-7|1224-102-0-102|1150-1-1-0|	2	2	0	2	0.5	0	0.5	Up		1150-1-0-1|1224-1-0-1|
CNUS0000103564.1	Both	4	457	174	283	124.1	47.5	76.6	29.1	Up	2e-06	2358-67-53-14|1687-388-120-268|1177-1-1-0|195-1-0-1|	1	29	2	27	7.9	0.5	7.3	Up	5e-06	2358-29-2-27|	nve:NEMVE_v1g129532	31	155	5e-36	predicted protein		|%IPR006652:Kelch repeat type 1 :%IPR011043:Galactose oxidase/kelch, beta-propeller|	|GO:0005515:protein binding|
CNUS0000097003.1	Both	4	149	21	128	40.4	5.7	34.7	29	Up	0	2155-137-11-126|1825-10-8-2|419-1-1-0|271-1-1-0|	4	14	3	11	3.8	0.8	3	Up	0.037184	419-1-0-1|1630-3-2-1|1825-1-0-1|2155-9-1-8|	xla:379183	30	308	1e-81	MGC53679; similar to squamous cell carcinoma antigen recognised by T cells		|%IPR005011:SART-1 protein :|
CNUS0000104167.1	Both	6	702	296	406	190.8	80.9	109.9	29	Up	0.000164	1509-3-0-3|1317-27-11-16|1065-518-164-354|901-127-107-20|703-26-14-12|396-1-0-1|	6	103	35	68	28	9.6	18.4	Up	0.001908	367-5-5-0|544-2-0-2|676-9-4-5|901-44-16-28|1065-7-1-6|1317-36-9-27|							|%IPR000980:SH2 motif :%IPR001452:Src homology-3|			|GO:0007242:intracellular signaling cascade|
CNUS0000098660.1	Both	6	282	87	195	76.6	23.8	52.8	29	Up	0	4594-270-81-189|4443-4-1-3|3690-1-1-0|2600-3-1-2|832-3-2-1|262-1-1-0|	4	42	25	17	11.4	6.8	4.6	Down	0.183779	2600-2-1-1|3690-2-1-1|4397-6-0-6|4594-32-23-9|	xla:398979	42	130	7e-28	hypothetical protein MGC68974
CNUS0000107442.1	Both	3	137	15	122	37.1	4.1	33	28.9	Up	0	748-126-6-120|648-8-6-2|449-3-3-0|	3	23	11	12	6.3	3	3.2	Up	0.889809	449-15-9-6|648-7-1-6|748-1-1-0|							|%IPR001370:Proteinase inhibitor I32, inhibitor of apoptosis :|		|GO:0005622:intracellular|	|GO:0006916:anti-apoptosis|
CNUS0000096767.1	Both	7	1625	756	869	441.8	206.5	235.3	28.8	Up	0.026465	2763-3-1-2|2234-3-0-3|1798-21-8-13|1335-6-1-5|1022-1579-738-841|948-5-5-0|618-8-3-5|	5	71	27	44	19.3	7.4	11.9	Up	0.058103	618-49-16-33|948-12-3-9|1022-6-5-1|1798-3-3-0|2234-1-0-1|	mdo:100027293	62	479	1e-133	similar to PISSLRE ; K02449 cyclin-dependent kinase 10 [EC:2.7.11.22]	|Protein Families; Metabolism; Protein kinases [BR:ko01001];|	|%IPR000719:Protein kinase, core :%IPR001245:Tyrosine protein kinase|	|GO:0004672:protein kinase activity|GO:0004674:protein serine/threonine kinase activity|GO:0004713:protein-tyrosine kinase activity|GO:0005524:ATP binding|		|GO:0006468:protein amino acid phosphorylation|
CNUS0000099635.1	Both	8	442	167	275	120.1	45.6	74.4	28.8	Up	1e-06	2610-395-146-249|2387-14-6-8|1751-28-15-13|1679-1-0-1|1188-1-0-1|1072-1-0-1|883-1-0-1|310-1-0-1|	6	69	26	43	18.7	7.1	11.6	Up	0.054142	237-3-1-2|883-3-1-2|1679-3-0-3|1751-3-2-1|2387-30-5-25|2610-27-17-10|							|%IPR001932:Protein phosphatase 2C-related :%IPR002048:Calcium-binding EF-hand|	|GO:0003824:catalytic activity|GO:0005509:calcium ion binding|GO:0015071:protein phosphatase type 2C activity|
CNUS0000106547.1	Both	3	213	53	160	57.8	14.5	43.3	28.8	Up	0	762-56-0-56|495-1-1-0|428-156-52-104|	2	72	27	45	19.6	7.4	12.2	Up	0.045731	428-34-11-23|762-38-16-22|
CNUS0000095557.1	Both	3	279	86	193	75.7	23.5	52.2	28.7	Up	0	939-84-35-49|478-3-2-1|158-192-49-143|	3	19	11	8	5.2	3	2.2	Down	0.452078	121-9-6-3|454-4-3-1|939-6-2-4|	xla:779119	50	77	2e-12	MGC78810; dynactin 6		|%IPR011004:Trimeric LpxA-like :|	|GO:0016740:transferase activity|
CNUS0000098430.1	Both	11	150	22	128	40.7	6	34.7	28.7	Up	0	7434-58-6-52|7142-1-0-1|6806-1-1-0|6481-2-2-0|5596-1-0-1|5043-1-0-1|4823-1-1-0|4646-79-10-69|4519-2-1-1|4360-1-0-1|2689-3-1-2|	9	24	8	16	6.5	2.2	4.3	Up	0.118356	118-1-0-1|3014-1-0-1|4360-3-1-2|4519-1-0-1|4646-2-2-0|6481-2-0-2|6806-7-0-7|7142-2-1-1|7347-5-4-1|	api:100163304	29	122	4e-25	similar to CG12090 CG12090-PC
CNUS0000102168.1	Both	4	337	115	222	91.5	31.4	60.1	28.7	Up	0	1592-17-9-8|1487-1-1-0|588-35-7-28|337-284-98-186|	2	89	28	61	24.2	7.6	16.5	Up	0.000777	337-88-28-60|1487-1-0-1|
CNUS0000095661.1	Both	8	1074	482	592	291.9	131.7	160.3	28.6	Up	0.00395	2922-421-163-258|2798-193-76-117|2621-355-173-182|2300-90-59-31|1570-9-8-1|1474-3-2-1|517-1-0-1|16-2-1-1|	7	85	26	59	23.1	7.1	16	Up	0.00057	517-9-1-8|1447-1-1-0|1570-1-1-0|2300-20-10-10|2621-36-10-26|2798-16-2-14|2871-2-1-1|	bfo:BRAFLDRAFT_223384	40	574	1e-162	hypothetical protein		|%IPR001401:Dynamin, GTPase region :%IPR006884:Fzo-like conserved region|	|GO:0003924:GTPase activity|GO:0005525:GTP binding|	|GO:0005741:mitochondrial outer membrane|GO:0016021:integral to membrane|	|GO:0008053:mitochondrial fusion|
CNUS0000096858.1	Both	2	417	155	262	113.3	42.3	70.9	28.6	Up	1e-06	593-406-150-256|172-11-5-6|	2	7	4	3	1.9	1.1	0.8	Down	0.676955	78-5-3-2|172-2-1-1|	xla:496258	42	139	1e-31	hypothetical LOC496258		|%IPR005822:Ribosomal protein L13 :%IPR005823:Ribosomal protein L13, bacterial-type|	|GO:0003735:structural constituent of ribosome|	|GO:0005622:intracellular|GO:0005840:ribosome|	|GO:0006412:translation|
CNUS0000100063.1	Both	3	124	9	115	33.6	2.5	31.1	28.6	Up	0	1443-119-5-114|1333-1-1-0|454-4-3-1|	3	37	11	26	10	3	7	Up	0.017427	319-4-0-4|1333-9-4-5|1443-24-7-17|	xla:443729	30	142	5e-32	RPS6KA1; S6 kinase II (EC:2.7.11.1); K04373 p90 ribosomal S6 kinase [EC:2.7.11.1]	|Cellular Processes; Endocrine System; Progesterone-mediated oocytematuration [PATH:ko04914-Map:ko04914];|Cellular Processes; Nervous System; Long-term potentiation[PATH:ko04720-Map:ko04720];|Environmental Information Processing; Signal Transduction; MAPKsignaling pathway [PATH:ko04010-Map:ko04010];|Environmental Information Processing; Signal Transduction; mTORsignaling pathway [PATH:ko04150-Map…	|%IPR000719:Protein kinase, core :%IPR001245:Tyrosine protein kinase|	|GO:0004672:protein kinase activity|GO:0004674:protein serine/threonine kinase activity|GO:0004713:protein-tyrosine kinase activity|GO:0005524:ATP binding|		|GO:0006468:protein amino acid phosphorylation|
CNUS0000104308.1	Both	6	168	31	137	45.6	8.5	37.1	28.6	Up	0	1375-3-2-1|1131-7-0-7|996-1-0-1|854-11-5-6|602-145-24-121|484-1-0-1|	5	17	3	14	4.6	0.8	3.8	Up	0.009106	484-8-2-6|602-2-0-2|854-3-0-3|996-3-1-2|1375-1-0-1|							|%IPR001452:Src homology-3 :|
CNUS0000100324.1	Both	3	130	12	118	35.2	3.3	31.9	28.6	Up	0	3009-3-3-0|1378-9-8-1|150-118-1-117|	3	5	2	3	1.4	0.5	0.8	Up	0.678414	1313-1-1-0|2131-1-0-1|3009-3-1-2|
CNUS0000105176.1	Both	4	606	249	357	164.7	68	96.6	28.6	Up	5.5e-05	2680-583-228-355|2662-17-15-2|2631-5-5-0|1027-1-1-0|	5	49	20	29	13.3	5.5	7.9	Up	0.23651	538-7-1-6|2431-30-13-17|2631-6-2-4|2662-3-2-1|2680-3-2-1|	bfo:BRAFLDRAFT_80218	33	352	6e-95	hypothetical protein		|%IPR003100:Argonaute and Dicer protein, PAZ :%IPR003165:Stem cell self-renewal protein Piwi|	|GO:0003676:nucleic acid binding|
CNUS0000097389.1	Both	6	115	5	110	31.1	1.4	29.8	28.4	Up	0	2461-104-0-104|2411-3-2-1|2217-1-1-0|1569-1-0-1|1295-5-1-4|710-1-1-0|	6	29	11	18	7.9	3	4.9	Up	0.221915	665-2-0-2|1295-2-0-2|1569-4-0-4|2006-13-7-6|2366-2-1-1|2411-6-3-3|	aga:AgaP_AGAP011563	67	187	1e-46	AGAP011563-PA		|%IPR004910:Yippee-like protein :|
CNUS0000095562.1	Both	5	288	91	197	78.2	24.9	53.3	28.4	Up	0	1019-196-40-156|943-52-39-13|788-16-3-13|692-20-8-12|454-4-1-3|	7	126	35	91	34.2	9.6	24.6	Up	1e-06	55-14-4-10|214-1-1-0|430-1-1-0|692-4-0-4|788-2-1-1|943-50-2-48|1019-54-26-28|
CNUS0000095659.1	Both	3	157	26	131	42.6	7.1	35.5	28.4	Up	0	2695-144-23-121|2508-7-2-5|1824-6-1-5|	5	12	3	9	3.3	0.8	2.4	Up	0.092627	1420-1-1-0|1824-1-0-1|2344-4-1-3|2508-1-0-1|2671-5-1-4|
CNUS0000096343.1	Both	12	382	138	244	103.8	37.7	66.1	28.4	Up	0	17773-3-0-3|17207-317-97-220|17033-4-0-4|16982-40-29-11|16863-5-4-1|16782-3-1-2|16197-1-0-1|15952-3-2-1|13859-2-2-0|11297-2-1-1|6251-1-1-0|5055-1-1-0|	10	57	29	28	15.5	7.9	7.6	Down	0.808259	950-1-0-1|7308-1-1-0|12334-1-1-0|15475-3-2-1|15952-1-1-0|16782-18-14-4|16863-7-5-2|16982-5-1-4|17033-12-1-11|17207-8-3-5|	api:100166052	29	298	6e-78	similar to fragile site-associated protein
CNUS0000100594.1	Both	6	645	269	376	175.3	73.5	101.8	28.3	Up	0.00012	1363-576-210-366|1330-44-43-1|465-20-14-6|432-2-1-1|379-1-1-0|245-2-0-2|	5	80	59	21	21.8	16.1	5.7	Down	1.2e-05	245-7-6-1|379-6-1-5|432-1-1-0|1330-51-45-6|1363-15-6-9|	cin:100176814	77	503	1e-141	similar to casein kinase I		|%IPR000719:Protein kinase, core :%IPR001245:Tyrosine protein kinase|	|GO:0004672:protein kinase activity|GO:0004674:protein serine/threonine kinase activity|GO:0004713:protein-tyrosine kinase activity|GO:0005524:ATP binding|		|GO:0006468:protein amino acid phosphorylation|
CNUS0000095973.1	Both	3	291	93	198	79	25.4	53.6	28.2	Up	0	631-288-92-196|259-2-0-2|226-1-1-0|	3	41	37	4	11.2	10.1	1.1	Down	0	97-9-8-1|215-3-1-2|631-29-28-1|	ame:727288	38	135	1e-30	similar to nin one binding protein ; K11883 RNA-binding protein NOB1	|Protein Families; Genetic Information Processing; Ubiquitin system[BR:ko04121];|	|%IPR014881:Nin one binding (NOB1) Zn-ribbon like :|
CNUS0000095789.1	Both	4	249	72	177	67.6	19.7	47.9	28.2	Up	0	2335-214-61-153|2330-30-9-21|2271-1-0-1|2154-4-2-2|	5	36	10	26	9.8	2.7	7	Up	0.009895	870-1-0-1|1248-1-0-1|2154-8-0-8|2271-17-4-13|2330-9-6-3|	bfo:BRAFLDRAFT_126194	26	132	5e-29	hypothetical protein ; K00681 gamma-glutamyltranspeptidase [EC:2.3.2.2]	|Metabolism; Lipid Metabolism; Arachidonic acid metabolism[PATH:ko00590-Map:ko00590];|Metabolism; Metabolism of Other Amino Acids; Cyanoamino acidmetabolism [PATH:ko00460-Map:ko00460];|Metabolism; Metabolism of Other Amino Acids; Glutathione metabolism[PATH:ko00480-Map:ko00480];|Metabolism; Metabolism of Other Amino Acids; Selenoamino acidmetabolism [PATH:ko00450-Map:ko00450];|Metabolism; Metabol…	|%IPR000101:Gamma-glutamyltranspeptidase :%IPR000209:Peptidase S8 and S53, subtilisin, kexin, sedolisin|	|GO:0003840:gamma-glutamyltransferase activity|GO:0004289:subtilase activity|		|GO:0006508:proteolysis|
CNUS0000100960.1	Both	4	122	9	113	33	2.5	30.6	28.1	Up	0	1391-5-1-4|1330-1-0-1|791-104-7-97|80-12-1-11|	3	117	11	106	31.7	3	28.7	Up	0	80-23-0-23|791-92-11-81|940-2-0-2|
CNUS0000101202.1	Both	4	626	260	366	170.1	71	99.1	28.1	Up	0.000107	1160-622-260-362|715-1-0-1|551-2-0-2|112-1-0-1|	8	19	7	12	5.2	1.9	3.2	Up	0.278539	105-2-0-2|112-1-1-0|367-7-1-6|410-1-0-1|985-5-3-2|1027-1-1-0|1108-1-0-1|1142-1-1-0|	tca:662277	87	770	0	similar to CG4236-PA ; K10752 histone-binding protein RBBP4	|Protein Families; Genetic Information Processing; Chromosome[BR:ko03036];|	|%IPR001680:WD40 repeat :%IPR011046:WD40 repeat-like|
CNUS0000106041.1	Both	4	292	94	198	79.3	25.7	53.6	27.9	Up	0	1387-273-87-186|541-15-4-11|301-2-2-0|39-2-1-1|	2	81	18	63	22	4.9	17.1	Up	1e-06	1330-80-17-63|1387-1-1-0|	aag:AaeL_AAEL008634	65	245	9e-64	jnk ; K04440 c-Jun N-terminal kinase [EC:2.7.11.24]	|Cellular Processes; Cell Communication; Focal adhesion[PATH:ko04510-Map:ko04510];|Cellular Processes; Endocrine System; Adipocytokine signalingpathway [PATH:ko04920-Map:ko04920];|Cellular Processes; Endocrine System; GnRH signaling pathway[PATH:ko04912-Map:ko04912];|Cellular Processes; Endocrine System; Insulin signaling pathway[PATH:ko04910-Map:ko04910];|Cellular Processes; Endocrine System; Pr…	|%IPR000719:Protein kinase, core :%IPR008351:JNK MAP kinase|	|GO:0004672:protein kinase activity|GO:0004707:MAP kinase activity|GO:0005524:ATP binding|		|GO:0006468:protein amino acid phosphorylation|
CNUS0000106492.1	Both	1	109	3	106	29.5	0.8	28.7	27.9	Up	0	60-109-3-106|	1	1	0	1	0.3	0	0.3	Up		60-1-0-1|							|%IPR002048:Calcium-binding EF-hand :|	|GO:0005509:calcium ion binding|
CNUS0000096649.1	Both	6	396	146	250	107.6	39.9	67.7	27.8	Up	1e-06	3235-1-1-0|2603-16-15-1|1573-360-112-248|1216-6-5-1|931-9-9-0|43-4-4-0|	3	14	8	6	3.8	2.2	1.6	Down	0.555729	931-3-2-1|1216-5-3-2|1573-6-3-3|	ecb:100052049	23	101	2e-19	NUP85; nucleoporin 85kDa
CNUS0000098986.1	Both	4	185	41	144	50.2	11.2	39	27.8	Up	0	2449-165-38-127|2292-17-3-14|1626-2-0-2|1290-1-0-1|	3	80	24	56	21.7	6.6	15.2	Up	0.000565	1626-1-1-0|2292-37-17-20|2449-42-6-36|							|%IPR001050:Syndecan :%IPR003585:Neurexin/syndecan/glycophorin C|	|GO:0008092:cytoskeletal protein binding|	|GO:0016020:membrane|
CNUS0000106228.1	Both	2	127	12	115	34.4	3.3	31.1	27.8	Up	0	1353-68-10-58|734-59-2-57|	2	4	1	3	1.1	0.3	0.8	Up	0.331587	631-1-1-0|1353-3-0-3|							|%IPR000315:Zinc finger, B-box :|	|GO:0008270:zinc ion binding|	|GO:0005622:intracellular|
CNUS0000100810.1	Both	5	275	86	189	74.7	23.5	51.2	27.7	Up	0	2751-7-7-0|2471-5-4-1|1692-1-1-0|836-261-74-187|653-1-0-1|	4	10	4	6	2.7	1.1	1.6	Up	0.557622	274-3-2-1|583-4-1-3|836-2-0-2|2751-1-1-0|	ptr:472958	47	308	2e-82	similar to Chromosome 9 open reading frame 41		|%IPR012901:N2227-like :|
CNUS0000095423.1	Both	2	218	58	160	59.2	15.8	43.3	27.5	Up	0	954-213-55-158|499-5-3-2|	2	11	3	8	3	0.8	2.2	Up	0.144474	499-3-1-2|954-8-2-6|
CNUS0000097269.1	Both	5	447	172	275	121.4	47	74.4	27.4	Up	5e-06	1271-321-109-212|1099-103-51-52|948-5-1-4|678-16-9-7|73-2-2-0|	6	39	18	21	10.6	4.9	5.7	Up	0.697048	73-4-2-2|598-6-3-3|678-2-1-1|948-18-8-10|1099-5-0-5|1271-4-4-0|	dre:321738	36	129	3e-28	sap30bp; SAP30 binding protein		|%IPR012479:HCNGP-like :|
CNUS0000102550.1	Both	5	232	65	167	63	17.8	45.2	27.4	Up	0	2020-169-29-140|1578-18-8-10|1473-10-5-5|1101-33-22-11|706-2-1-1|	5	47	6	41	12.7	1.6	11.1	Up	1e-06	253-1-1-0|1101-3-0-3|1473-9-2-7|1578-3-0-3|2020-31-3-28|	tca:663811	66	464	1e-129	similar to CG7555-PD, isoform D ; K10591 E3 ubiquitin-protein ligase NEDD4 [EC:6.3.2.19]	|Genetic Information Processing; Folding, Sorting and Degradation;Ubiquitin mediated proteolysis [PATH:ko04120-Map:ko04120];|Protein Families; Genetic Information Processing; Ubiquitin system[BR:ko04121];|	|%IPR000569:HECT :|	|GO:0004842:ubiquitin-protein ligase activity|	|GO:0005622:intracellular|	|GO:0006464:protein modification process|GO:0006512:ubiquitin cycle|
CNUS0000102559.1	Both	3	258	78	180	70	21.3	48.7	27.4	Up	0	487-253-74-179|217-4-3-1|103-1-1-0|	2	5	2	3	1.4	0.5	0.8	Up	0.678414	91-2-0-2|487-3-2-1|	ame:726356	56	151	2e-35	similar to CG14814-PB, isoform B		|%IPR006640:Protein of unknown function SprT :|
CNUS0000098843.1	Both	4	165	32	133	44.7	8.7	36	27.3	Up	0	1239-147-26-121|1074-5-2-3|342-11-2-9|39-2-2-0|	4	34	14	20	9.2	3.8	5.4	Up	0.345151	260-5-0-5|1003-15-6-9|1074-1-1-0|1239-13-7-6|	tca:660557	60	506	1e-141	similar to Flotillin-1		|%IPR001107:Band 7 protein :%IPR004851:Flotillin|		|GO:0016021:integral to membrane|GO:0016600:flotillin complex|
CNUS0000097626.1	Both	5	135	17	118	36.6	4.6	31.9	27.3	Up	0	1763-6-1-5|1510-124-16-108|1147-3-0-3|498-1-0-1|388-1-0-1|	3	7	5	2	1.9	1.4	0.5	Down	0.240941	115-1-1-0|1147-4-4-0|1510-2-0-2|	nve:NEMVE_v1g163923	34	278	7e-73	predicted protein
CNUS0000104053.1	Both	4	127	13	114	34.4	3.6	30.9	27.3	Up	0	847-118-6-112|523-6-6-0|199-2-1-1|137-1-0-1|	3	27	19	8	7.4	5.2	2.2	Down	0.028301	137-1-0-1|523-7-3-4|847-19-16-3|	dre:503745	34	176	2e-42	wars2; tryptophanyl tRNA synthetase 2, mitochondrial ; K01867 tryptophanyl-tRNA synthetase [EC:6.1.1.2]	|Genetic Information Processing; Translation; Aminoacyl-tRNAbiosynthesis [PATH:ko00970-Map:ko00970];|Metabolism; Amino Acid Metabolism; Tryptophan metabolism[PATH:ko00380-Map:ko00380];|	|%IPR001412:Aminoacyl-tRNA synthetase, class I :%IPR002305:Aminoacyl-tRNA synthetase, class Ib|	|GO:0000166:nucleotide binding|GO:0004812:aminoacyl-tRNA ligase activity|GO:0004830:tryptophan-tRNA ligase activity|GO:0005524:ATP binding|	|GO:0005737:cytoplasm|	|GO:0006412:translation|GO:0006418:tRNA aminoacylation for protein translation|GO:0006436:tryptophanyl-tRNA aminoacylation|
CNUS0000106278.1	Both	1	382	140	242	103.8	38.2	65.5	27.3	Up	1e-06	49-382-140-242|	1	6	2	4	1.6	0.5	1.1	Up	0.434897	49-6-2-4|	xla:444327	55	174	2e-42	MGC81028 protein ; K02896 large subunit ribosomal protein L24e	|Genetic Information Processing; Translation; Ribosome [PATH:ko03010-Map:ko03010];|Protein Families; Genetic Information Processing; Ribosome[BR:ko03011];|	|%IPR000988:Ribosomal protein L24e :%IPR011017:TRASH|	|GO:0003735:structural constituent of ribosome|	|GO:0005622:intracellular|GO:0005840:ribosome|	|GO:0006412:translation|
CNUS0000099285.1	Both	4	408	153	255	110.8	41.8	69	27.2	Up	2e-06	2997-2-1-1|1071-402-151-251|481-2-0-2|397-2-1-1|	2	76	23	53	20.6	6.3	14.3	Up	0.000918	220-2-2-0|1071-74-21-53|							|%IPR000712:Apoptosis regulator Bcl-2, BH :%IPR002475:BCL2-like apoptosis inhibitor|			|GO:0042981:regulation of apoptosis|
CNUS0000096756.1	Both	3	584	241	343	158.7	65.8	92.9	27.1	Up	0.000108	1054-3-2-1|835-566-238-328|569-15-1-14|	2	52	23	29	14.1	6.3	7.9	Up	0.467264	569-12-7-5|835-40-16-24|
CNUS0000099148.1	Both	3	291	95	196	79	26	53.1	27.1	Up	0	723-87-30-57|719-203-64-139|91-1-1-0|	3	13	6	7	3.5	1.6	1.9	Up	0.822166	427-9-3-6|719-3-3-0|723-1-0-1|	bfo:BRAFLDRAFT_108144	29	90.1	1e-16	hypothetical protein		|%IPR010795:Prenylcysteine lyase :|
CNUS0000107157.1	Both	9	419	159	260	113.8	43.4	70.4	27	Up	4e-06	2292-318-112-206|2266-2-0-2|2041-18-7-11|1954-4-0-4|1757-29-25-4|1650-30-5-25|1290-5-5-0|752-1-0-1|748-12-5-7|	10	193	88	105	52.5	24	28.4	Up	0.307119	748-30-22-8|752-3-1-2|1290-16-1-15|1600-5-1-4|1650-1-1-0|1757-17-1-16|1954-34-7-27|2041-6-0-6|2266-78-53-25|2292-3-1-2|	cel:F13D12.7	91	77	2e-13	gpb-1; G Protein, Beta subunit ; K07972 guanine nucleotide binding protein (G protein), beta, other	|Environmental Information Processing; Signal Transduction; MAPKsignaling pathway - yeast [PATH:ko04011-Map:ko04011];|Protein Families; Cellular Processes and Signaling; GTP-bindingproteins [BR:ko04031];|	|%IPR000560:Histidine acid phosphatase :%IPR001680:WD40 repeat|	|GO:0003993:acid phosphatase activity|
CNUS0000097101.1	Both	3	164	32	132	44.5	8.7	35.7	27	Up	0	1052-161-30-131|821-2-2-0|101-1-0-1|	3	12	1	11	3.3	0.3	3	Up	0.004561	101-1-0-1|808-5-0-5|1028-6-1-5|	bfo:BRAFLDRAFT_124962	39	252	3e-65	hypothetical protein		|%IPR001156:Peptidase S60, transferrin lactoferrin :|	|GO:0008199:ferric iron binding|	|GO:0005576:extracellular region|	|GO:0006826:iron ion transport|GO:0006879:cellular iron ion homeostasis|
CNUS0000095507.1	Both	6	632	265	367	171.7	72.4	99.4	27	Up	0.000221	5039-548-235-313|5020-2-0-2|4317-76-26-50|4139-4-3-1|3767-1-1-0|1491-1-0-1|	4	13	3	10	3.5	0.8	2.7	Up	0.058883	3477-3-1-2|4139-3-0-3|4317-3-2-1|5020-4-0-4|	tca:659170	31	167	5e-39	similar to CG9311-PA		|%IPR000242:Protein-tyrosine phosphatase, receptor/non-receptor type :%IPR004328:BRO1|	|GO:0004725:protein tyrosine phosphatase activity|		|GO:0006470:protein amino acid dephosphorylation|
CNUS0000100183.1	Both	3	126	13	113	34.1	3.6	30.6	27	Up	0	560-124-13-111|471-1-0-1|28-1-0-1|	1	4	0	4	1.1	0	1.1	Up	0.04872	560-4-0-4|	spu:759226	64	82.4	6e-15	similar to Ptprd protein		|%IPR000242:Protein-tyrosine phosphatase, receptor/non-receptor type :%IPR000387:Protein-tyrosine phosphatase, Tyr-specific/dual-specificity type|	|GO:0004725:protein tyrosine phosphatase activity|GO:0016791:phosphoric monoester hydrolase activity|		|GO:0006470:protein amino acid dephosphorylation|GO:0016311:dephosphorylation|
CNUS0000099984.1	Both	3	284	92	192	77.1	25.1	52	26.9	Up	0	1425-265-78-187|1276-15-12-3|691-4-2-2|	4	29	10	19	7.9	2.7	5.1	Up	0.111184	55-2-1-1|691-8-3-5|1276-6-4-2|1425-13-2-11|	dgr:Dgri_GH17505	23	91.7	1e-16	GH17505 gene product from transcript GH17505-RA		|%IPR002687:Pre-mRNA processing ribonucleoprotein, binding region :|
CNUS0000103457.1	Both	7	246	73	173	66.8	19.9	46.8	26.9	Up	0	3788-91-42-49|3603-130-28-102|3449-13-2-11|3166-6-0-6|1868-4-0-4|796-1-0-1|41-1-1-0|	7	49	7	42	13.3	1.9	11.4	Up	1e-06	1390-1-0-1|1469-1-0-1|1732-1-0-1|3166-4-0-4|3449-2-0-2|3603-13-0-13|3788-27-7-20|							|%IPR002048:Calcium-binding EF-hand :%IPR002172:Low density lipoprotein-receptor, class A|	|GO:0005509:calcium ion binding|
CNUS0000097682.1	Both	3	260	80	180	70.6	21.9	48.7	26.8	Up	0	1152-258-80-178|602-1-0-1|482-1-0-1|	3	8	3	5	2.2	0.8	1.4	Up	0.50547	482-3-0-3|887-2-1-1|1152-3-2-1|	cfa:479444	30	119	3e-25	PPP2R1B; protein phosphatase 2 (formerly 2A), regulatory subunit A, beta isoform ; K03456 protein phosphatase 2 (formerly 2A), regulatory subunit A	|Cellular Processes; Cell Communication; Tight junction[PATH:ko04530-Map:ko04530];|Cellular Processes; Nervous System; Long-term depression[PATH:ko04730-Map:ko04730];|Environmental Information Processing; Signal Transduction; TGF-betasignaling pathway [PATH:ko04350-Map:ko04350];|Environmental Information Processing; Signal Transduction; Wntsignaling pathway [PATH:ko04310-Map:ko04310];|Protein Fam…	|%IPR000357:HEAT :%IPR011989:Armadillo-like helical|	|GO:0005488:binding|
CNUS0000104624.1	Both	3	155	28	127	42	7.6	34.4	26.8	Up	0	5516-145-22-123|4624-8-5-3|708-2-1-1|	4	49	7	42	13.3	1.9	11.4	Up	1e-06	4158-2-0-2|4464-3-1-2|4624-2-0-2|5516-42-6-36|	api:100159043	52	73.9	6e-11	similar to teashirt-like protein		|%IPR007087:Zinc finger, C2H2-type :%IPR015880:Zinc finger, C2H2-like|	|GO:0003676:nucleic acid binding|GO:0008270:zinc ion binding|	|GO:0005622:intracellular|
CNUS0000103943.1	Both	4	1937	915	1022	526.6	249.9	276.7	26.8	Up	0.072953	1464-1352-784-568|1390-109-90-19|1259-346-33-313|385-130-8-122|	4	897	111	786	243.1	30.3	212.8	Up	0	385-19-5-14|1259-13-7-6|1390-730-86-644|1464-135-13-122|	nve:NEMVE_v1g243859	84	329	5e-89	predicted protein ; K04513 Ras homolog gene family, member A	|Cellular Processes; Cell Communication; Adherens junction[PATH:ko04520-Map:ko04520];|Cellular Processes; Cell Communication; Focal adhesion[PATH:ko04510-Map:ko04510];|Cellular Processes; Cell Communication; Tight junction[PATH:ko04530-Map:ko04530];|Cellular Processes; Cell Motility; Regulation of actin cytoskeleton[PATH:ko04810-Map:ko04810];|Cellular Processes; Development; Axon guidance [PATH:k…	|%IPR001806:Ras GTPase :%IPR002041:Ran GTPase|	|GO:0003924:GTPase activity|GO:0005515:protein binding|GO:0005525:GTP binding|	|GO:0005622:intracellular|	|GO:0006886:intracellular protein transport|GO:0006913:nucleocytoplasmic transport|GO:0007165:signal transduction|GO:0007264:small GTPase mediated signal transduction|GO:0015031:protein transport|
CNUS0000103086.1	Both	3	237	69	168	64.3	18.8	45.5	26.7	Up	0	1225-234-68-166|822-2-0-2|61-1-1-0|	2	23	6	17	6.2	1.6	4.6	Up	0.026151	822-3-3-0|1225-20-3-17|	bmy:Bm1_08640	41	187	6e-46	Phospholipase d protein 1; K01115 phospholipase D [EC:3.1.4.4]	|Cellular Processes; Endocrine System; GnRH signaling pathway[PATH:ko04912-Map:ko04912];|Metabolism; Lipid Metabolism; Ether lipid metabolism [PATH:ko00565-Map:ko00565];|Metabolism; Lipid Metabolism; Glycerophospholipid metabolism[PATH:ko00564-Map:ko00564];|	|%IPR001736:Phospholipase D/Transphosphatidylase :%IPR015679:Phospholipase D|	|GO:0003824:catalytic activity|		|GO:0008152:metabolic process|
CNUS0000102296.1	Both	3	446	173	273	121.2	47.3	73.9	26.6	Up	9e-06	2168-1-1-0|1925-442-170-272|1516-3-2-1|	4	9	6	3	2.5	1.6	0.8	Down	0.296531	1461-6-5-1|1516-1-1-0|1883-1-0-1|2168-1-0-1|	ame:551997	40	374	1e-102	similar to cleavage and polyadenylation specific factor 1		|%IPR004871:CPSF A subunit, C-terminal :|	|GO:0003676:nucleic acid binding|	|GO:0005634:nucleus|
CNUS0000098440.1	Both	6	213	57	156	57.8	15.6	42.2	26.6	Up	0	2604-4-3-1|2484-166-43-123|2079-37-6-31|1843-3-2-1|1764-2-2-0|1410-1-1-0|	5	36	9	27	9.8	2.5	7.3	Up	0.003581	1410-2-0-2|1764-3-0-3|2065-4-2-2|2484-26-6-20|2604-1-1-0|	mdo:100021983	18	72.4	7e-11	hypothetical protein LOC100021983
CNUS0000105041.1	Both	4	273	87	186	74.1	23.8	50.4	26.6	Up	0	1366-63-38-25|1120-200-44-156|666-5-5-0|413-5-0-5|	4	296	169	127	80.5	46.2	34.4	Down	0.007071	406-4-3-1|666-6-6-0|1120-51-14-37|1366-235-146-89|							|%IPR002110:Ankyrin :|
CNUS0000105317.1	Both	5	416	158	258	113	43.2	69.8	26.6	Up	4e-06	375-336-96-240|323-16-12-4|149-51-41-10|110-3-0-3|65-10-9-1|	3	39	15	24	10.6	4.1	6.5	Up	0.176945	110-10-2-8|149-25-12-13|323-4-1-3|							|%IPR009598:Bladder cancer-related BC10 :|
CNUS0000096043.1	Both	3	162	32	130	43.9	8.7	35.2	26.5	Up	0	303-146-20-126|227-15-12-3|43-1-0-1|	2	14	7	7	3.8	1.9	1.9	Down	0.956449	227-12-6-6|303-2-1-1|
CNUS0000097540.1	Both	2	140	21	119	38	5.7	32.2	26.5	Up	0	1058-139-20-119|496-1-1-0|	2	2	0	2	0.5	0	0.5	Up		496-1-0-1|766-1-0-1|	xtr:394975	54	355	3e-96	wdr16; WD repeat-containing protein 69		|%IPR001680:WD40 repeat :%IPR011046:WD40 repeat-like|
CNUS0000099245.1	Both	3	303	102	201	82.3	27.9	54.4	26.5	Up	0	1262-300-101-199|619-1-0-1|382-2-1-1|	2	12	6	6	3.3	1.6	1.6	Down	0.959677	619-1-1-0|1262-11-5-6|	gga:417213	24	87.4	1e-15	ODF2; outer dense fiber of sperm tails 2
CNUS0000096312.1	Both	5	204	53	151	55.4	14.5	40.9	26.4	Up	0	1136-167-40-127|896-12-4-8|811-10-2-8|606-4-2-2|197-11-5-6|	3	124	16	108	33.6	4.4	29.2	Up	0	549-39-10-29|811-9-5-4|1136-76-1-75|							|%IPR000648:Oxysterol-binding protein :|			|GO:0008202:steroid metabolic process|
CNUS0000096371.1	Both	9	153	28	125	41.5	7.6	33.8	26.2	Up	0	2765-5-2-3|2303-1-1-0|2068-1-1-0|1428-1-1-0|1096-1-0-1|923-2-1-1|892-3-1-2|621-125-18-107|372-14-3-11|	6	90	60	30	24.5	16.4	8.1	Down	0.000962	372-41-25-16|621-4-2-2|892-40-30-10|1709-1-0-1|2303-3-2-1|2703-1-1-0|	dme:Dmel_CG6843	43	199	8e-50	CG6843 ; K06066 CBF1 interacting corepressor	|Environmental Information Processing; Signal Transduction; Notchsignaling pathway [PATH:ko04330-Map:ko04330];|
CNUS0000096235.1	Both	6	215	59	156	58.3	16.1	42.2	26.1	Up	0	1650-2-0-2|1132-5-1-4|955-2-0-2|877-1-0-1|804-2-0-2|159-203-58-145|	2	11	3	8	3	0.8	2.2	Up	0.144474	159-7-2-5|804-4-1-3|	xla:446821	52	88.6	8e-17	MGC80578 protein ; K02153 V-type H+-transporting ATPase subunit H [EC:3.6.3.14]	|Human Diseases; Infectious Diseases; Epithelial cell signaling inHelicobacter pylori infection [PATH:ko05120-Map:ko05120];|Human Diseases; Infectious Diseases; Vibrio cholerae infection[PATH:ko05110-Map:ko05110];|Metabolism; Energy Metabolism; Oxidative phosphorylation[PATH:ko00190-Map:ko00190];|	|%IPR008389:ATPase, V0 complex, subunit H :|	|GO:0046933:hydrogen ion transporting ATP synthase activity, rotational mechanism|GO:0046961:hydrogen ion transporting ATPase activity, rotational mechanism|	|GO:0016021:integral to membrane|GO:0016469:proton-transporting two-sector ATPase complex|	|GO:0015986:ATP synthesis coupled proton transport|
CNUS0000100995.1	Both	6	384	143	241	104.3	39.1	65.2	26.1	Up	2e-06	3357-6-0-6|2365-1-0-1|651-2-1-1|400-370-139-231|161-4-3-1|78-1-0-1|	6	26	17	9	7.1	4.6	2.4	Down	0.100266	78-14-6-8|161-2-2-0|400-4-3-1|1175-3-3-0|2365-1-1-0|3357-2-2-0|	nve:NEMVE_v1g179278	55	160	2e-38	predicted protein		|%IPR008496:Protein of unknown function DUF778 :|
CNUS0000103237.1	Both	3	175	39	136	47.5	10.7	36.8	26.1	Up	0	1333-162-34-128|412-10-4-6|333-3-1-2|	2	20	7	13	5.4	1.9	3.5	Up	0.201764	333-14-4-10|1333-6-3-3|	nve:NEMVE_v1g242699	52	103	2e-20	predicted protein		|%IPR006662:Thioredoxin-related :%IPR012335:Thioredoxin fold|			|GO:0045454:cell redox homeostasis|
CNUS0000099149.1	Both	2	98	1	97	26.5	0.3	26.3	26	Up	0	1374-97-0-97|822-1-1-0|	4	26	15	11	7.1	4.1	3	Down	0.390344	572-10-5-5|738-1-1-0|822-9-6-3|1374-6-3-3|	nve:NEMVE_v1g22904	33	108	3e-22	predicted protein ; K05906 prenylcysteine oxidase [EC:1.8.3.5]	|Unclassified; Metabolism; Other enzymes|	|%IPR002937:Amine oxidase :|	|GO:0016491:oxidoreductase activity|		|GO:0006118:electron transport|
CNUS0000099564.1	Both	5	480	191	289	130.4	52.2	78.2	26	Up	3.2e-05	1976-1-0-1|944-443-165-278|545-28-20-8|216-2-2-0|53-6-4-2|	3	10	6	4	2.7	1.6	1.1	Down	0.497338	367-4-4-0|545-3-2-1|944-3-0-3|	dvi:Dvir_GJ17558	61	375	1e-102	GJ17558 gene product from transcript GJ17558-RA		|%IPR001260:Coproporphyrinogen III oxidase :|	|GO:0004109:coproporphyrinogen oxidase activity|		|GO:0006779:porphyrin biosynthetic process|
CNUS0000103853.1	Both	2	351	127	224	95.3	34.7	60.6	25.9	Up	1e-06	1788-1-0-1|152-350-127-223|	1	34	13	21	9.2	3.6	5.7	Up	0.198065	152-34-13-21|	ame:409041	41	109	1e-22	similar to CG9536-PA
CNUS0000104218.1	Both	2	148	26	122	40.1	7.1	33	25.9	Up	0	1883-41-16-25|358-107-10-97|	2	43	10	33	11.7	2.7	8.9	Up	0.000644	358-40-9-31|1883-3-1-2|
CNUS0000100708.1	Both	7	975	438	537	265	119.6	145.4	25.8	Up	0.006564	4595-1-1-0|3681-882-391-491|3504-67-27-40|3238-18-13-5|3042-3-2-1|2737-2-2-0|463-2-2-0|	6	82	76	6	22.4	20.8	1.6	Down	0	1838-4-3-1|2737-1-1-0|3042-11-11-0|3238-6-3-3|3504-1-0-1|3681-59-58-1|	mdo:100011286	66	137	4e-30	similar to La ribonucleoprotein domain family, member 2		|%IPR006607:Protein of unknown function DM15 :%IPR006630:RNA-binding protein Lupus La|
CNUS0000097232.1	Both	5	218	61	157	59.2	16.7	42.5	25.8	Up	0	3624-7-4-3|2539-19-11-8|1394-7-7-0|613-182-37-145|241-3-2-1|	6	16	4	12	4.3	1.1	3.2	Up	0.052153	203-1-0-1|597-9-1-8|1339-1-0-1|1394-3-2-1|2509-1-1-0|3624-1-0-1|	dgr:Dgri_GH19399	32	99.8	1e-19	GH19399 gene product from transcript GH19399-RA		|%IPR003162:Transcription factor TAFII-31 :%IPR009072:Histone-fold|	|GO:0003677:DNA binding|	|GO:0005669:transcription factor TFIID complex|	|GO:0006352:transcription initiation|
CNUS0000100781.1	Both	6	290	97	193	78.7	26.5	52.2	25.7	Up	0	11812-265-90-175|11311-13-3-10|11012-2-0-2|10810-2-0-2|9717-7-3-4|5017-1-1-0|	6	220	38	182	59.7	10.4	49.3	Up	0	4623-1-1-0|7109-2-1-1|10721-21-6-15|11012-1-1-0|11311-13-4-9|11812-182-25-157|	ame:412243	39	157	8e-36	similar to CG18497-PA, isoform A		|%IPR000504:RNA recognition motif, RNP-1 :%IPR010912:Spen paralogue and orthologue C-terminal, metazoa|	|GO:0003676:nucleic acid binding|GO:0005488:binding|	|GO:0005634:nucleus|	|GO:0045449:regulation of transcription|
CNUS0000103327.1	Both	8	384	144	240	104.3	39.3	65	25.7	Up	4e-06	2681-286-74-212|2563-41-33-8|2495-2-2-0|2132-2-0-2|1960-1-0-1|874-17-14-3|867-34-21-13|669-1-0-1|	8	67	42	25	18.2	11.5	6.8	Down	0.028039	328-10-6-4|669-1-0-1|867-2-1-1|1960-8-7-1|2132-1-1-0|2469-10-1-9|2563-8-7-1|2681-27-19-8|	gga:416569	36	197	2e-48	RBBP6; retinoblastoma binding protein 6		|%IPR001841:Zinc finger, RING-type :%IPR001878:Zinc finger, CCHC-type|	|GO:0003676:nucleic acid binding|GO:0005515:protein binding|GO:0008270:zinc ion binding|
CNUS0000095743.1	Both	8	474	189	285	128.8	51.6	77.2	25.6	Up	4.2e-05	2909-1-0-1|2295-1-0-1|1082-409-175-234|951-43-9-34|682-5-0-5|656-1-1-0|514-12-4-8|229-2-0-2|	6	139	70	69	37.8	19.1	18.7	Down	0.797225	111-4-0-4|514-14-2-12|656-85-55-30|682-4-4-0|951-2-0-2|1082-30-9-21|	xtr:100135210	46	132	5e-30	hypothetical protein LOC100135210
CNUS0000100093.1	Both	6	197	51	146	53.5	13.9	39.5	25.6	Up	0	6967-41-26-15|6880-134-17-117|6419-13-2-11|6080-5-3-2|5800-3-3-0|5423-1-0-1|	8	50	8	42	13.6	2.2	11.4	Up	3e-06	3331-1-0-1|4871-1-0-1|5623-1-0-1|5800-1-0-1|6080-1-0-1|6419-4-1-3|6880-30-4-26|6967-11-3-8|
CNUS0000101776.1	Both	4	179	42	137	48.6	11.5	37.1	25.6	Up	0	3194-1-0-1|2226-123-22-101|1506-53-19-34|874-2-1-1|	3	70	17	53	19	4.6	14.3	Up	2.9e-05	874-2-1-1|1506-8-2-6|2226-60-14-46|
CNUS0000099727.1	Both	2	199	52	147	54	14.2	39.8	25.6	Up	0	696-198-52-146|552-1-0-1|	1	29	20	9	7.9	5.5	2.4	Down	0.033877	552-29-20-9|
CNUS0000103009.1	Both	4	271	88	183	73.6	24	49.5	25.5	Up	0	2285-236-62-174|1623-33-24-9|437-1-1-0|350-1-1-0|	2	50	8	42	13.6	2.2	11.4	Up	3e-06	1623-5-1-4|2285-45-7-38|							|%IPR000340:Protein-tyrosine phosphatase, dual specificity :%IPR000387:Protein-tyrosine phosphatase, Tyr-specific/dual-specificity type|	|GO:0008138:protein tyrosine/serine/threonine phosphatase activity|GO:0016791:phosphoric monoester hydrolase activity|		|GO:0006470:protein amino acid dephosphorylation|GO:0016311:dephosphorylation|
CNUS0000100680.1	Both	7	313	109	204	85	29.8	55.2	25.4	Up	0	1336-297-100-197|1140-7-3-4|950-1-1-0|907-2-2-0|610-4-1-3|537-1-1-0|242-1-1-0|	7	27	15	12	7.3	4.1	3.2	Down	0.513583	242-1-1-0|537-11-9-2|610-3-2-1|907-3-2-1|950-1-1-0|1140-3-0-3|1336-5-0-5|	nve:NEMVE_v1g161336	48	565	1e-159	predicted protein ; K01464 dihydropyrimidinase [EC:3.5.2.2]	|Metabolism; Metabolism of Cofactors and Vitamins; Pantothenate andCoA biosynthesis [PATH:ko00770-Map:ko00770];|Metabolism; Metabolism of Other Amino Acids; beta-Alanine metabolism[PATH:ko00410-Map:ko00410];|Metabolism; Nucleotide Metabolism; Pyrimidine metabolism[PATH:ko00240-Map:ko00240];|Metabolism; Xenobiotics Biodegradation and Metabolism; Drugmetabolism - other enzymes [PATH:ko00983-Map:ko0…	|%IPR005847:Dihydroorotase region :%IPR006680:Amidohydrolase 1|	|GO:0016787:hydrolase activity|GO:0016810:hydrolase activity, acting on carbon-nitrogen (but not peptide) bonds|
CNUS0000104767.1	Both	4	136	21	115	36.9	5.7	31.1	25.4	Up	0	1053-6-2-4|523-117-12-105|476-10-4-6|321-3-3-0|	4	54	27	27	14.7	7.4	7.3	Down	0.914585	321-16-6-10|476-22-10-12|523-5-3-2|1053-11-8-3|	spu:576440	57	207	3e-52	similar to divalent metal transporter ; K03322 metal ion transporter, Nramp family	|Environmental Information Processing; Membrane Transport; Otherion-coupled transporters|	|%IPR001046:Natural resistance-associated macrophage protein :|	|GO:0005215:transporter activity|	|GO:0016020:membrane|	|GO:0006810:transport|
CNUS0000098724.1	Both	5	341	123	218	92.6	33.6	59	25.4	Up	1e-06	2386-317-110-207|1607-18-10-8|1403-3-1-2|1339-2-1-1|1110-1-1-0|	6	63	19	44	17.1	5.2	11.9	Up	0.00241	583-2-1-1|1097-2-2-0|1339-1-1-0|1403-4-2-2|1607-13-10-3|2386-41-3-38|	ecb:100052592	45	694	0	similar to calpain 7		|%IPR000146:Inositol phosphatase/fructose-1,6-bisphosphatase :%IPR001300:Peptidase C2, calpain|	|GO:0004198:calcium-dependent cysteine-type endopeptidase activity|GO:0042578:phosphoric ester hydrolase activity|	|GO:0005622:intracellular|	|GO:0005975:carbohydrate metabolic process|GO:0006508:proteolysis|
CNUS0000099666.1	Both	8	146	26	120	39.6	7.1	32.5	25.4	Up	0	2326-25-6-19|2320-63-13-50|2119-34-4-30|1758-13-0-13|1567-2-1-1|1340-5-0-5|1318-2-2-0|100-2-0-2|	5	159	26	133	43.1	7.1	36	Up	0	1318-13-0-13|1567-2-0-2|1758-4-1-3|2119-19-0-19|2320-121-25-96|	tad:TRIADDRAFT_63487	62	286	1e-75	expressed hypothetical protein		|%IPR001107:Band 7 protein :%IPR001972:Stomatin|		|GO:0016020:membrane|
CNUS0000099718.1	Both	2	118	12	106	32	3.3	28.7	25.4	Up	0	772-105-12-93|199-13-0-13|	1	16	0	16	4.3	0	4.3	Up	8.1e-05	772-16-0-16|
CNUS0000097458.1	Both	3	101	4	97	27.4	1.1	26.3	25.2	Up	0	2344-98-2-96|2156-2-2-0|2031-1-0-1|	6	15	7	8	4.1	1.9	2.2	Up	0.840148	1191-2-1-1|1429-2-1-1|1835-3-2-1|1973-4-2-2|2156-2-0-2|2344-2-1-1|
CNUS0000099259.1	Both	11	139	23	116	37.7	6.3	31.4	25.1	Up	0	6591-35-0-35|6508-2-0-2|6004-18-6-12|5627-1-0-1|5456-23-1-22|5363-3-0-3|4936-6-1-5|4892-32-3-29|4484-9-6-3|4255-6-4-2|3345-4-2-2|	15	92	22	70	25	6	19	Up	1e-06	469-1-1-0|1747-1-1-0|3226-1-1-0|3345-2-1-1|3991-3-1-2|4081-4-4-0|4255-15-2-13|4484-3-0-3|4892-10-0-10|5363-1-0-1|5456-7-4-3|6004-11-3-8|6008-3-0-3|6458-29-3-26|6591-1-1-0|	ame:409792	50	575	1e-162	similar to Na+-driven anion exchanger 1 CG4675-PB, isoform B		|%IPR003020:Bicarbonate transporter, eukaryotic :%IPR003024:Sodium bicarbonate cotransporter|	|GO:0005452:inorganic anion exchanger activity|GO:0015380:anion exchanger activity|	|GO:0016020:membrane|GO:0016021:integral to membrane|	|GO:0006820:anion transport|
CNUS0000104142.1	Both	4	494	200	294	134.2	54.6	79.6	25	Up	9.3e-05	1023-1-1-0|825-12-2-10|549-479-197-282|471-2-0-2|	3	23	11	12	6.3	3	3.2	Up	0.889809	471-17-9-8|549-5-1-4|825-1-1-0|
CNUS0000100902.1	Both	4	190	49	141	51.6	13.4	38.2	24.8	Up	0	2495-1-0-1|1250-5-0-5|1175-1-0-1|443-183-49-134|	3	29	7	22	7.9	1.9	6	Up	0.006785	443-17-3-14|1175-11-4-7|2439-1-0-1|	bmy:Bm1_35780	32	112	1e-23	C730027E14Rik protein		|%IPR014830:Glycolipid transfer protein, GLTP :|	|GO:0017089:glycolipid transporter activity|GO:0051861:glycolipid binding|	|GO:0005737:cytoplasm|	|GO:0046836:glycolipid transport|
CNUS0000097657.1	Both	5	204	56	148	55.4	15.3	40.1	24.8	Up	0	8675-25-4-21|8078-174-49-125|6197-1-1-0|4511-2-2-0|2266-2-0-2|	7	299	93	206	81.2	25.4	55.8	Up	0	1322-1-1-0|6040-1-1-0|6367-1-1-0|6774-4-0-4|6922-2-0-2|8078-152-58-94|8675-138-32-106|	xtr:100036680	39	345	3e-92	heatr5b; hypothetical protein LOC100036680		|%IPR000357:HEAT :%IPR011989:Armadillo-like helical|	|GO:0005488:binding|
CNUS0000102372.1	Both	1	260	84	176	70.6	22.9	47.6	24.7	Up	0	526-260-84-176|	1	20	6	14	5.4	1.6	3.8	Up	0.084741	526-20-6-14|
CNUS0000100370.1	Both	3	228	68	160	61.9	18.6	43.3	24.7	Up	0	1249-214-64-150|988-12-4-8|641-2-0-2|	3	23	10	13	6.3	2.7	3.5	Up	0.578464	942-6-3-3|988-1-1-0|1249-16-6-10|	gga:423543	44	305	3e-81	ACTR10; actin-related protein 10 homolog (S. cerevisiae)		|%IPR004000:Actin/actin-like :|	|GO:0005515:protein binding|
CNUS0000104051.1	Both	6	316	112	204	85.8	30.6	55.2	24.6	Up	1e-06	3444-1-0-1|2278-261-98-163|1872-23-7-16|1688-15-1-14|1621-9-1-8|1389-7-5-2|	8	59	18	41	16	4.9	11.1	Up	0.003942	1035-4-4-0|1183-2-0-2|1389-5-2-3|1621-17-4-13|1688-3-0-3|1872-15-8-7|2278-12-0-12|3444-1-0-1|	bfo:BRAFLDRAFT_281382	36	149	3e-34	hypothetical protein		|%IPR001478:PDZ/DHR/GLGF :|	|GO:0005515:protein binding|
CNUS0000107663.1	Both	3	107	8	99	29	2.2	26.8	24.6	Up	0	1580-98-3-95|1300-5-2-3|1055-4-3-1|	4	10	8	2	2.7	2.2	0.5	Down	0.051926	443-2-2-0|1014-1-0-1|1300-3-2-1|1580-4-4-0|	aga:AgaP_AGAP004675	50	246	2e-63	GPRMAC2; putative muscarinic acetylcholine receptor 2 (AGAP004675-PA) ; K04134 cholinergic receptor, invertebrate	|Environmental Information Processing; Signaling Molecules andInteraction; Neuroactive ligand-receptor interaction [PATH:ko04080-Map:ko04080];|Protein Families; Cellular Processes and Signaling; Receptors andchannels [BR:ko04000];|	|%IPR000276:Rhodopsin-like GPCR superfamily :%IPR000923:Blue (type 1) copper domain|	|GO:0001584:rhodopsin-like receptor activity|GO:0004981:muscarinic acetylcholine receptor activity|GO:0005507:copper ion binding|GO:0009055:electron carrier activity|	|GO:0016020:membrane|GO:0016021:integral to membrane|	|GO:0006118:electron transport|GO:0007186:G-protein coupled receptor protein signaling pathway|
CNUS0000097494.1	Both	3	141	25	116	38.2	6.8	31.4	24.6	Up	0	1899-41-5-36|1462-2-0-2|534-98-20-78|	2	7	2	5	1.9	0.5	1.4	Up	0.273338	534-5-2-3|1462-2-0-2|
CNUS0000106966.1	Both	2	613	260	353	166.6	71	95.6	24.6	Up	0.00068	352-605-255-350|185-8-5-3|	2	121	21	100	32.8	5.7	27.1	Up	0	185-84-17-67|352-37-4-33|	rno:361606	38	107	1e-22	RGD1561459; similar to RIKEN cDNA 1810020D17 ; K09008 hypothetical protein	|Unclassified; Poorly Characterized; Function unknown|	|%IPR007523:Protein of unknown function DUF498 :|
CNUS0000098168.1	Both	6	183	46	137	49.7	12.6	37.1	24.5	Up	0	2661-5-2-3|2324-119-21-98|1880-54-22-32|1644-1-0-1|901-3-0-3|316-1-1-0|	6	48	11	37	13	3	10	Up	0.00026	90-1-0-1|850-1-0-1|1152-2-2-0|1387-3-0-3|1644-1-0-1|2324-40-9-31|	dre:559750	53	238	6e-61	wu:fc22a06; si:dkey-31k5.1		|%IPR000719:Protein kinase, core :%IPR001245:Tyrosine protein kinase|	|GO:0004672:protein kinase activity|GO:0004674:protein serine/threonine kinase activity|GO:0004713:protein-tyrosine kinase activity|GO:0005524:ATP binding|		|GO:0006468:protein amino acid phosphorylation|
CNUS0000101952.1	Both	9	287	98	189	77.9	26.8	51.2	24.4	Up	0	4585-1-0-1|3790-2-1-1|3341-2-1-1|2880-1-1-0|2149-269-90-179|1933-7-4-3|1693-3-0-3|880-1-1-0|455-1-0-1|	7	30	17	13	8.2	4.6	3.5	Down	0.417744	455-6-6-0|796-2-2-0|1693-1-1-0|1933-14-4-10|2149-5-3-2|2880-1-1-0|3198-1-0-1|	bfo:BRAFLDRAFT_87983	32	160	1e-37	hypothetical protein		|%IPR008999:Actin-crosslinking proteins :%IPR010431:Fascin|	|GO:0030674:protein binding, bridging|GO:0051015:actin filament binding|
CNUS0000102536.1	Both	2	243	76	167	66	20.8	45.2	24.4	Up	0	449-242-75-167|220-1-1-0|	3	56	24	32	15.2	6.6	8.7	Up	0.337054	189-14-10-4|220-3-1-2|449-39-13-26|
CNUS0000098078.1	Both	4	297	103	194	80.7	28.1	52.5	24.4	Up	0	1537-252-85-167|1307-23-2-21|817-21-15-6|31-1-1-0|	5	51	26	25	13.9	7.1	6.8	Down	0.80701	25-4-1-3|817-2-0-2|1307-17-8-9|1515-27-17-10|1537-1-0-1|
CNUS0000098868.1	Both	1	102	6	96	27.6	1.6	26	24.4	Up	0	52-102-6-96|	1	6	0	6	1.6	0	1.6	Up	0.015778	52-6-0-6|							|%IPR002048:Calcium-binding EF-hand :%IPR011992:EF-Hand type|	|GO:0005509:calcium ion binding|
CNUS0000100116.1	Both	3	311	110	201	84.5	30	54.4	24.4	Up	1e-06	1308-1-1-0|208-252-53-199|58-58-56-2|	2	24	15	9	6.5	4.1	2.4	Down	0.194834	58-12-11-1|208-12-4-8|	mdo:100025755	45	84	2e-15	similar to RIKEN cDNA 1600027N09 gene ; K11343 MRG-binding protein	|Protein Families; Genetic Information Processing; Chromosome[BR:ko03036];|	|%IPR012423:CT20 :|		|GO:0005634:nucleus|GO:0043189:H4/H2A histone acetyltransferase complex|	|GO:0045449:regulation of transcription|
CNUS0000104151.1	Both	5	106	8	98	28.7	2.2	26.5	24.3	Up	0	3863-1-1-0|3449-97-5-92|3338-3-0-3|3053-3-2-1|2611-2-0-2|	7	16	5	11	4.3	1.4	3	Up	0.149357	42-2-2-0|1007-1-1-0|2254-2-1-1|2611-1-1-0|3034-1-0-1|3220-1-0-1|3449-8-0-8|	cin:100182704	28	383	1e-104	similar to DEAD/H (Asp-Glu-Ala-Asp/His) box polypeptide 11 ; K11273 chromosome transmission fidelity protein 1 [EC:3.6.1.-]	|Protein Families; Genetic Information Processing; Chromosome[BR:ko03036];|	|%IPR002464:DNA/RNA helicase, ATP-dependent, DEAH-box type :%IPR006554:Helicase-like, DEXD box c2 type|	|GO:0003676:nucleic acid binding|GO:0003677:DNA binding|GO:0004003:ATP-dependent DNA helicase activity|GO:0005524:ATP binding|GO:0008026:ATP-dependent helicase activity|GO:0016818:hydrolase activity, acting on acid anhydrides, in phosphorus-containing anhydrides|	|GO:0005634:nucleus|	|GO:0006139:nucleobase, nucleoside, nucleotide and nucleic acid metabolic process|
CNUS0000106301.1	Both	4	303	106	197	82.3	29	53.3	24.3	Up	1e-06	1647-274-94-180|1480-21-6-15|925-6-4-2|547-2-2-0|	6	54	18	36	14.7	4.9	9.7	Up	0.019148	122-3-1-2|547-1-1-0|925-1-0-1|1480-8-1-7|1630-40-14-26|1647-1-1-0|	bfo:BRAFLDRAFT_133342	29	195	3e-48	hypothetical protein		|%IPR000907:Lipoxygenase :%IPR013819:Lipoxygenase, C-terminal|	|GO:0016702:oxidoreductase activity, acting on single donors with incorporation of molecular oxygen, incorporation of two atoms of oxygen|GO:0046872:metal ion binding|
CNUS0000095752.1	Both	2	97	4	93	26.3	1.1	25.2	24.1	Up	0	197-95-2-93|127-2-2-0|	1	1	0	1	0.3	0	0.3	Up		127-1-0-1|							|%IPR000595:Cyclic nucleotide-binding :%IPR014710:RmlC-like jelly roll fold|
CNUS0000095769.1	Both	4	286	98	188	77.7	26.8	50.9	24.1	Up	0	1157-230-75-155|608-9-9-0|367-44-11-33|79-3-3-0|	3	19	10	9	5.2	2.7	2.4	Down	0.769473	367-2-2-0|608-2-1-1|1157-15-7-8|	dre:100004266	37	246	8e-64	similar to CG7872 CG7872-PA		|%IPR001623:Heat shock protein DnaJ, N-terminal :%IPR015609:Molecular chaperone, heat shock protein, Hsp40, DnaJ|	|GO:0031072:heat shock protein binding|
CNUS0000099420.1	Both	4	256	83	173	69.5	22.7	46.8	24.1	Up	0	2207-201-71-130|1956-3-1-2|374-46-5-41|81-6-6-0|	6	27	13	14	7.3	3.6	3.8	Up	0.907148	81-1-1-0|374-4-1-3|937-1-0-1|1376-1-1-0|1872-1-1-0|2207-19-9-10|
CNUS0000103221.1	Both	4	95	3	92	25.7	0.8	24.9	24.1	Up	0	2798-84-1-83|2551-8-1-7|2197-1-0-1|1360-2-1-1|	3	10	2	8	2.7	0.5	2.2	Up	0.064107	2171-3-1-2|2551-3-0-3|2798-4-1-3|	hsa:132949	24	214	3e-53	AASDH; aminoadipate-semialdehyde dehydrogenase (EC:6.2.1.-); K00142 aminoadipate-semialdehyde dehydrogenase [EC:1.2.1.31]	|Metabolism; Amino Acid Metabolism; Lysine biosynthesis[PATH:ko00300-Map:ko00300];|Metabolism; Amino Acid Metabolism; Lysine degradation [PATH:ko00310-Map:ko00310];|	|%IPR000873:AMP-dependent synthetase and ligase :%IPR002372:Pyrrolo-quinoline quinone|	|GO:0003824:catalytic activity|GO:0031177:phosphopantetheine binding|GO:0048037:cofactor binding|		|GO:0006118:electron transport|GO:0008152:metabolic process|
CNUS0000099929.1	Both	10	587	248	339	159.5	67.7	91.8	24.1	Up	0.000661	5111-554-230-324|4996-4-3-1|4049-10-9-1|2699-4-1-3|2441-1-1-0|2101-2-1-1|1681-7-0-7|1357-1-1-0|634-2-2-0|306-2-0-2|	8	22	16	6	6	4.4	1.6	Down	0.027754	217-2-2-0|634-1-1-0|1209-6-4-2|1681-1-0-1|2101-2-2-0|3361-2-1-1|4018-4-4-0|4996-4-2-2|	tca:660381	30	449	1e-124	similar to CG10542-PA		|%IPR000719:Protein kinase, core :%IPR000961:Protein kinase, C-terminal|	|GO:0004672:protein kinase activity|GO:0004674:protein serine/threonine kinase activity|GO:0004713:protein-tyrosine kinase activity|GO:0005515:protein binding|GO:0005524:ATP binding|GO:0008270:zinc ion binding|		|GO:0006468:protein amino acid phosphorylation|
CNUS0000100295.1	Both	3	121	16	105	32.8	4.4	28.4	24	Up	0	713-119-16-103|397-1-0-1|282-1-0-1|	4	11	0	11	3	0	3	Up	0.001081	282-2-0-2|397-2-0-2|498-1-0-1|693-6-0-6|	dme:Dmel_CG3086	36	197	4e-49	MAPk-Ak2; MAP kinase activated protein-kinase-2 ; K04443 mitogen-activated protein kinase-activated protein kinase 2 [EC:2.7.11.1]	|Environmental Information Processing; Signal Transduction; MAPKsignaling pathway [PATH:ko04010-Map:ko04010];|Environmental Information Processing; Signal Transduction; VEGFsignaling pathway [PATH:ko04370-Map:ko04370];|Protein Families; Metabolism; Protein kinases [BR:ko01001];|	|%IPR000719:Protein kinase, core :%IPR001245:Tyrosine protein kinase|	|GO:0004672:protein kinase activity|GO:0004674:protein serine/threonine kinase activity|GO:0004713:protein-tyrosine kinase activity|GO:0005524:ATP binding|		|GO:0006468:protein amino acid phosphorylation|
CNUS0000098753.1	Both	4	241	76	165	65.4	20.8	44.7	23.9	Up	0	904-1-1-0|775-232-73-159|300-6-0-6|69-2-2-0|	3	30	24	6	8.2	6.6	1.6	Down	0.000761	69-5-4-1|300-2-2-0|775-23-18-5|	mmu:244548	45	116	4e-25	Elmod2; ELMO domain containing 2		|%IPR006816:Engulfment and cell motility, ELM :|		|GO:0005856:cytoskeleton|	|GO:0006909:phagocytosis|
CNUS0000103286.1	Both	4	289	100	189	78.5	27.3	51.2	23.9	Up	1e-06	2281-264-87-177|1874-22-12-10|1293-1-0-1|737-2-1-1|	5	28	14	14	7.6	3.8	3.8	Down	0.93844	722-7-5-2|1293-3-3-0|1681-4-1-3|1874-2-0-2|2281-12-5-7|	mmu:66246	50	116	4e-24	Osgep; O-sialoglycoprotein endopeptidase (EC:3.4.24.57); K01409 O-sialoglycoprotein endopeptidase [EC:3.4.24.57]	|Protein Families; Metabolism; Peptidases [BR:ko01002];|	|%IPR000905:Peptidase M22, glycoprotease :%IPR009180:Peptidase M22, O-sialoglycoprotein endopeptidase|	|GO:0004175:endopeptidase activity|GO:0008270:zinc ion binding|GO:0008450:O-sialoglycoprotein endopeptidase activity|		|GO:0006508:proteolysis|
CNUS0000104367.1	Both	7	223	67	156	60.5	18.3	42.2	23.9	Up	0	6467-201-54-147|6225-1-1-0|4294-2-1-1|3434-11-5-6|2355-4-2-2|1892-2-2-0|1594-2-2-0|	4	7	5	2	1.9	1.4	0.5	Down	0.240941	1201-1-1-0|1594-1-0-1|1754-1-1-0|2203-4-3-1|	tca:661306	30	89.7	1e-15	similar to CG32555-PA, isoform A ; K05732 Rho GTPase activating protein 5/ glucocorticoid receptor DNA binding factor 1	|Cellular Processes; Cell Communication; Focal adhesion[PATH:ko04510-Map:ko04510];|Cellular Processes; Immune System; Leukocyte transendothelialmigration [PATH:ko04670-Map:ko04670];|
CNUS0000105874.1	Both	3	189	50	139	51.3	13.7	37.6	23.9	Up	0	1406-3-1-2|1159-14-5-9|590-172-44-128|	2	35	12	23	9.5	3.3	6.2	Up	0.076185	590-11-4-7|1159-24-8-16|	dre:100150031	50	210	3e-53	CH211-101J19.1, me2; malic enzyme 2, NAD(+)-dependent, mitochondrial (EC:1.1.1.38)		|%IPR012302:Malic enzyme, NAD-binding :|	|GO:0016616:oxidoreductase activity, acting on the CH-OH group of donors, NAD or NADP as acceptor|GO:0051287:NAD binding|
CNUS0000101317.1	Both	5	181	46	135	49.1	12.6	36.5	23.9	Up	0	3031-1-1-0|839-148-40-108|587-19-3-16|298-11-2-9|31-2-0-2|	4	6	3	3	1.6	0.8	0.8	Down	0.971482	298-1-0-1|587-1-1-0|778-2-2-0|839-2-0-2|	bmy:Bm1_52415	47	136	3e-31	proprotein convertase 2		|%IPR002884:Proprotein convertase, P :%IPR008979:Galactose-binding like|	|GO:0004289:subtilase activity|		|GO:0006508:proteolysis|
CNUS0000099709.1	Both	7	739	324	415	200.9	88.5	112.3	23.8	Up	0.003141	2851-521-215-306|2708-155-100-55|2598-20-3-17|2009-24-3-21|947-15-1-14|844-1-1-0|323-3-1-2|	6	566	332	234	154	90.7	63.3	Down	8e-06	208-2-1-1|307-1-0-1|2009-20-7-13|2598-260-207-53|2708-119-91-28|2851-164-26-138|	spu:585032	32	201	1e-49	similar to rabaptin-5		|%IPR000306:Zinc finger, FYVE-type :%IPR011011:Zinc finger, FYVE/PHD-type|	|GO:0008270:zinc ion binding|
CNUS0000103567.1	Both	4	566	238	328	153.8	65	88.8	23.8	Up	0.000585	2562-1-0-1|873-25-14-11|352-535-222-313|313-5-2-3|	5	87	25	62	23.6	6.8	16.8	Up	0.000127	313-64-19-45|352-10-5-5|873-11-1-10|2266-1-0-1|2498-1-0-1|	dgr:Dgri_GH13723	58	197	3e-49	GH13723 gene product from transcript GH13723-RA		|%IPR002048:Calcium-binding EF-hand :%IPR011992:EF-Hand type|	|GO:0005509:calcium ion binding|
CNUS0000105265.1	Both	5	100	6	94	27.1	1.6	25.4	23.8	Up	0	3070-91-0-91|2728-4-1-3|2609-1-1-0|627-3-3-0|181-1-1-0|	5	22	5	17	6	1.4	4.6	Up	0.012764	1246-1-1-0|1988-1-1-0|2224-1-0-1|2609-2-1-1|3070-17-2-15|	bfo:BRAFLDRAFT_286472	31	267	2e-69	hypothetical protein ; K11834 ubiquitin carboxyl-terminal hydrolase 3/44/49 [EC:3.1.2.15]	|Protein Families; Genetic Information Processing; Ubiquitin system[BR:ko04121];|	|%IPR001394:Peptidase C19, ubiquitin carboxyl-terminal hydrolase 2 :%IPR001607:Zinc finger, UBP-type|	|GO:0003676:nucleic acid binding|GO:0004221:ubiquitin thiolesterase activity|GO:0008270:zinc ion binding|	|GO:0005622:intracellular|	|GO:0006511:ubiquitin-dependent protein catabolic process|
CNUS0000097516.1	Both	3	128	20	108	34.7	5.5	29.2	23.7	Up	0	2566-126-20-106|1312-1-0-1|1009-1-0-1|	2	5	0	5	1.4	0	1.4	Up	0.027547	1312-1-0-1|2566-4-0-4|
CNUS0000103906.1	Both	1	188	50	138	51	13.7	37.4	23.7	Up	0	229-188-50-138|	1	14	2	12	3.8	0.5	3.2	Up	0.008836	229-14-2-12|
CNUS0000105236.1	Both	2	156	34	122	42.3	9.3	33	23.7	Up	0	289-155-34-121|188-1-0-1|	4	7	2	5	1.9	0.5	1.4	Up	0.273338	134-3-1-2|188-1-0-1|275-2-0-2|289-1-1-0|	mcc:717589	50	125	8e-28	similar to PMS1 protein homolog 2 (DNA mismatch repair protein PMS2) ; K10858 DNA mismatch repair protein PMS2	|Genetic Information Processing; Replication and Repair; Mismatchrepair [PATH:ko03430-Map:ko03430];|Protein Families; Genetic Information Processing; DNA repair andrecombination proteins [BR:ko03400];|	|%IPR002099:DNA mismatch repair protein :%IPR014790:MutL, C-terminal, dimerisation|	|GO:0005524:ATP binding|GO:0030983:mismatched DNA binding|		|GO:0006298:mismatch repair|
CNUS0000107562.1	Both	4	170	41	129	46.1	11.2	34.9	23.7	Up	0	1112-1-1-0|1019-149-38-111|887-18-2-16|713-2-0-2|	3	37	12	25	10	3.3	6.8	Up	0.040489	713-1-0-1|887-10-3-7|1019-26-9-17|	bfo:BRAFLDRAFT_85757	51	153	5e-36	hypothetical protein		|%IPR007238:DNA primase, large subunit, eukaryotic-type :|	|GO:0003896:DNA primase activity|	|GO:0005658:alpha DNA polymerase:primase complex|	|GO:0006269:DNA replication, synthesis of RNA primer|
CNUS0000100115.1	Both	8	254	83	171	69	22.7	46.3	23.6	Up	0	3076-226-58-168|2767-15-15-0|2485-1-1-0|2416-2-0-2|1884-1-1-0|1269-1-0-1|733-1-1-0|347-7-7-0|	7	24	7	17	6.5	1.9	4.6	Up	0.048837	722-1-1-0|1797-1-1-0|1884-1-0-1|2416-4-2-2|2485-2-2-0|2767-7-1-6|3076-8-0-8|	bta:509429	49	1142	0	LARS; leucyl-tRNA synthetase (EC:6.1.1.4); K01869 leucyl-tRNA synthetase [EC:6.1.1.4]	|Genetic Information Processing; Translation; Aminoacyl-tRNAbiosynthesis [PATH:ko00970-Map:ko00970];|Metabolism; Amino Acid Metabolism; Valine, leucine and isoleucinebiosynthesis [PATH:ko00290-Map:ko00290];|	|%IPR000005:Helix-turn-helix, AraC type :%IPR001412:Aminoacyl-tRNA synthetase, class I|	|GO:0000166:nucleotide binding|GO:0003700:transcription factor activity|GO:0004812:aminoacyl-tRNA ligase activity|GO:0004817:cysteine-tRNA ligase activity|GO:0004823:leucine-tRNA ligase activity|GO:0005524:ATP binding|GO:0043565:sequence-specific DNA binding|	|GO:0005622:intracellular|GO:0005737:cytoplasm|	|GO:0006355:regulation of transcription, DNA-dependent|GO:0006412:translation|GO:0006418:tRNA aminoacylation for protein translation|GO:0006423:cysteinyl-tRNA aminoacylation|GO:0006429:leucyl-tRNA aminoacylation|
CNUS0000096053.1	Both	3	603	257	346	163.9	70.2	93.7	23.5	Up	0.001081	1053-1-0-1|556-588-247-341|213-14-10-4|	2	70	50	20	19.1	13.7	5.4	Down	0.000209	213-18-14-4|556-52-36-16|	ssc:397625	39	184	3e-45	PSME3; proteasome (prosome, macropain) activator subunit 3 (PA28 gamma; Ki) ; K06698 proteasome activator subunit 3 (PA28 gamma)	|Cellular Processes; Immune System; Antigen processing andpresentation [PATH:ko04612-Map:ko04612];|Genetic Information Processing; Folding, Sorting and Degradation;Proteasome [PATH:ko03050-Map:ko03050];|Protein Families; Genetic Information Processing; Ubiquitin system[BR:ko04121];|	|%IPR003186:Proteasome activator pa28, REG beta subunit :%IPR009077:Proteasome activator pa28, REG alpha/beta subunit|	|GO:0008538:proteasome activator activity|	|GO:0008537:proteasome activator complex|
CNUS0000098191.1	Both	1	125	19	106	33.9	5.2	28.7	23.5	Up	0	1036-125-19-106|	1	1	1	0	0.3	0.3	0	Down		942-1-1-0|							|%IPR001496:SOCS protein, C-terminal :%IPR002110:Ankyrin|			|GO:0007242:intracellular signaling cascade|
CNUS0000097063.1	Both	3	209	61	148	56.7	16.7	40.1	23.4	Up	0	3998-1-1-0|3173-1-0-1|397-207-60-147|	5	6	4	2	1.6	1.1	0.5	Down	0.394026	277-2-2-0|304-1-1-0|2367-1-0-1|2616-1-0-1|3436-1-1-0|
CNUS0000100151.1	Both	3	243	78	165	66	21.3	44.7	23.4	Up	0	879-237-74-163|762-4-2-2|574-2-2-0|	4	16	8	8	4.4	2.2	2.2	Down	0.953446	311-1-0-1|574-5-3-2|762-5-2-3|879-5-3-2|							|%IPR005637:TAP, C-terminal :%IPR009060:UBA-like|
CNUS0000103601.1	Both	3	446	179	267	121.2	48.9	72.3	23.4	Up	0.000113	1688-1-1-0|712-441-175-266|116-4-3-1|	2	9	3	6	2.4	0.8	1.6	Up	0.338905	116-7-2-5|712-2-1-1|	aga:AgaP_AGAP011975	49	130	1e-28	AGAP011975-PA		|%IPR012462:Peptidase C78, ubiquitin fold modifier-specific peptidase 1 and 2 :|
CNUS0000098094.1	Both	4	474	193	281	128.8	52.7	76.1	23.4	Up	0.000194	992-1-0-1|378-468-192-276|107-4-0-4|62-1-1-0|	2	40	23	17	10.9	6.3	4.6	Down	0.297811	62-6-3-3|378-34-20-14|	tad:TRIADDRAFT_59800	35	71.6	1e-11	hypothetical protein		|%IPR006196:S1, IF1 type :%IPR012340:Nucleic acid-binding, OB-fold|	|GO:0003723:RNA binding|GO:0003743:translation initiation factor activity|		|GO:0006413:translational initiation|
CNUS0000102075.1	Both	2	1631	769	862	443.4	210.1	233.4	23.3	Up	0.086005	470-1429-729-700|111-202-40-162|	2	185	37	148	50.2	10.1	40.1	Up	0	111-34-28-6|470-151-9-142|	gga:422625	50	124	2e-27	LEPROTL1; leptin receptor overlapping transcript-like 1		|%IPR007262:Vacuolar protein sorting 55 :|
CNUS0000103968.1	Both	3	92	3	89	24.9	0.8	24.1	23.3	Up	0	3369-1-1-0|403-88-1-87|253-3-1-2|	3	6	2	4	1.6	0.5	1.1	Up	0.434897	253-2-0-2|403-2-0-2|3369-2-2-0|
CNUS0000104231.1	Both	5	86	0	86	23.3	0	23.3	23.3	Up	0	6194-60-0-60|6171-1-0-1|3275-23-0-23|2620-1-0-1|1571-1-0-1|	2	3	0	3	0.8	0	0.8	Up		2620-1-0-1|3275-2-0-2|							|%IPR001680:WD40 repeat :%IPR011046:WD40 repeat-like|
CNUS0000100369.1	Both	6	122	18	104	33.1	4.9	28.2	23.3	Up	0	1985-4-4-0|1923-2-1-1|1615-2-0-2|1063-109-11-98|1054-3-2-1|719-2-0-2|	2	27	21	6	7.4	5.7	1.6	Down	0.003047	719-21-21-0|1054-6-0-6|	bfo:BRAFLDRAFT_126405	76	567	1e-160	hypothetical protein		|%IPR002917:GTP-binding protein, HSR1-related :%IPR004095:TGS|	|GO:0005525:GTP binding|	|GO:0005622:intracellular|
CNUS0000096278.1	Both	5	805	358	447	218.8	97.8	121	23.2	Up	0.006418	988-356-197-159|854-82-69-13|634-93-37-56|337-248-48-200|7-26-7-19|	4	213	63	150	57.8	17.2	40.6	Up	0	337-18-10-8|634-59-21-38|854-87-1-86|988-49-31-18|
CNUS0000100048.1	Both	5	335	124	211	91	33.9	57.1	23.2	Up	7e-06	846-34-11-23|471-288-102-186|340-10-8-2|257-2-2-0|73-1-1-0|	5	13	5	8	3.5	1.4	2.2	Up	0.435669	73-1-1-0|257-3-2-1|340-1-0-1|471-2-2-0|846-6-0-6|	hsa:605	30	78.6	2e-13	BCL7A; B-cell CLL/lymphoma 7A		|%IPR006804:BCL7, N-terminal :|
CNUS0000101149.1	Both	2	89	2	87	24.1	0.5	23.6	23.1	Up	0	1126-87-1-86|78-2-1-1|	1	13	1	12	3.5	0.3	3.2	Up	0.002712	1100-13-1-12|	bfo:BRAFLDRAFT_120194	30	182	3e-44	hypothetical protein		|%IPR001450:4Fe-4S ferredoxin, iron-sulphur binding :%IPR011701:Major facilitator superfamily MFS-1|	|GO:0009055:electron carrier activity|GO:0051536:iron-sulfur cluster binding|		|GO:0006118:electron transport|
CNUS0000095863.1	Both	5	276	95	181	75	26	49	23	Up	1e-06	1053-269-92-177|847-1-0-1|709-1-0-1|530-4-2-2|463-1-1-0|	5	19	8	11	5.2	2.2	3	Up	0.532157	286-1-1-0|463-4-2-2|709-3-1-2|847-2-0-2|1053-9-4-5|	xtr:548930	35	157	8e-37	hypothetical protein LOC548930		|%IPR001071:Cellular retinaldehyde binding/alpha-tocopherol transport :%IPR001251:Cellular retinaldehyde-binding/triple function, C-terminal|	|GO:0005215:transporter activity|	|GO:0005622:intracellular|	|GO:0006810:transport|
CNUS0000106258.1	Both	8	97	6	91	26.3	1.6	24.6	23	Up	0	3576-3-3-0|3445-55-0-55|2724-3-1-2|2657-1-0-1|2544-4-0-4|2316-3-0-3|1947-27-1-26|1668-1-1-0|	7	25	14	11	6.8	3.8	3	Down	0.500911	1668-2-1-1|1947-4-0-4|2316-2-1-1|2657-3-1-2|3413-12-9-3|3445-1-1-0|3576-1-1-0|
CNUS0000096605.1	Both	4	378	146	232	102.7	39.9	62.8	22.9	Up	3.4e-05	2586-344-135-209|2113-32-10-22|1171-1-1-0|151-1-0-1|	2	77	23	54	20.9	6.3	14.6	Up	0.000661	2089-11-4-7|2586-66-19-47|	dre:571721	30	132	7e-29	similar to zinc finger protein 568		|%IPR007087:Zinc finger, C2H2-type :%IPR013087:Zinc finger, C2H2-type/integrase, DNA-binding|	|GO:0003676:nucleic acid binding|GO:0008270:zinc ion binding|	|GO:0005622:intracellular|
[truncated: 6,302 more rows]
