# Supplementary material for: Global Expression Analysis Revealed Novel Gender-Specific Gene Expression Features in the Blood Fluke Parasite Schistosoma japonicum
Source: PLoS One. 2011 Apr 6;6(4):e18267. doi: 10.1371/journal.pone.0018267 (PMC3071802; doi:10.1371/journal.pone.0018267)
Supplement: Table S4 — Tags mapped to genes involved in metabolic and other biological functions. The first column lists the metabolic pathways and classified biological functions identified. The second column represents the number of genes involved and the thirst column represents the contig names. (XLS) [file pone.0018267.s004.xls]

## Sheet: Total_Pathway2Genes
>1. Metabolism	# of tags	Contig names
Metabolism; Amino Acid Metabolism; Alanine and aspartate metabolism[PATH:ko00252];	19	|CNUS0000096884.1:E6.3.4.4, purA|CNUS0000097160.1:E2.6.1.2, GPT|CNUS0000097861.1:CAD|CNUS0000098788.1:E2.6.1.1B, aspC|CNUS0000098926.1:NARS, asnS|CNUS0000100171.1:E2.6.1.2, GPT|CNUS0000100288.1:DARS, aspS|CNUS0000100453.1:NARS, asnS|CNUS0000100714.1:E6.4.1.1A, pycA:E6.4.1.1B, pycB|CNUS0000101208.1:AARS, alaS|CNUS0000101714.1:E2.6.1.1B, aspC|CNUS0000101715.1:E2.6.1.1B, aspC|CNUS0000102185.1:DARS, …
Metabolism; Amino Acid Metabolism; Arginine and proline metabolism[PATH:ko00330];	11	|CNUS0000096676.1:E2.6.1.13, rocD|CNUS0000098788.1:E2.6.1.1B, aspC|CNUS0000099036.1:RARS, argS|CNUS0000100540.1:PARS, proS:EARS, gltX|CNUS0000101714.1:E2.6.1.1B, aspC|CNUS0000101715.1:E2.6.1.1B, aspC|CNUS0000103289.1:E3.5.3.1, rocF, arg|CNUS0000103456.1:RARS, argS|CNUS0000105078.1:E2.6.1.13, rocD|CNUS0000106124.1:E1.4.1.3|CNUS0000106452.1:PARS, proS|
Metabolism; Amino Acid Metabolism; Cysteine metabolism[PATH:ko00272];	9	|CNUS0000098788.1:E2.6.1.1B, aspC|CNUS0000099401.1:E1.13.11.20, CDO1|CNUS0000100526.1:LDH, ldh|CNUS0000100527.1:LDH, ldh|CNUS0000101714.1:E2.6.1.1B, aspC|CNUS0000101715.1:E2.6.1.1B, aspC|CNUS0000104011.1:CARS, cysS|CNUS0000105752.1:LDH, ldh|CNUS0000106869.1:CARS, cysS|
Metabolism; Amino Acid Metabolism; Glutamate metabolism[PATH:ko00251];	15	|CNUS0000097160.1:E2.6.1.2, GPT|CNUS0000097371.1:QARS, glnS|CNUS0000097373.1:QARS, glnS|CNUS0000097861.1:CAD|CNUS0000098788.1:E2.6.1.1B, aspC|CNUS0000100049.1:E6.3.5.2, guaA|CNUS0000100051.1:E6.3.5.2, guaA|CNUS0000100171.1:E2.6.1.2, GPT|CNUS0000100540.1:PARS, proS:EARS, gltX|CNUS0000101599.1:EARS, gltX|CNUS0000101714.1:E2.6.1.1B, aspC|CNUS0000101715.1:E2.6.1.1B, aspC|CNUS0000102979.1:CAD|CNUS0000…
Metabolism; Amino Acid Metabolism; Glycine, serine and threoninemetabolism [PATH:ko00260];	11	|CNUS0000095593.1:E2.1.2.1, glyA|CNUS0000096259.1:E4.3.1.19, ilvA, tdcB|CNUS0000096954.1:E1.1.1.95, serA|CNUS0000098384.1:DLD, lpd, pdhD|CNUS0000098950.1:E1.2.1.8, betB, gbsA|CNUS0000099106.1:GARS, glyS1|CNUS0000100158.1:E2.3.1.37, ALAS|CNUS0000100300.1:SARS, serS|CNUS0000101752.1:E1.4.4.2A, gcvPA:E1.4.4.2B, gcvPB|CNUS0000102526.1:SARS, serS|CNUS0000107000.1:GARS, glyS1|
Metabolism; Amino Acid Metabolism; Histidine metabolism[PATH:ko00340];	11	|CNUS0000095452.1:E4.1.1.28, DDC|CNUS0000096068.1:ABP1, AOC1|CNUS0000096118.1:HARS, hisS|CNUS0000096433.1:E1.2.1.3|CNUS0000100168.1:E4.1.1.28, DDC|CNUS0000102482.1:E4.1.1.28, DDC|CNUS0000104322.1:E4.1.1.28, DDC|CNUS0000105142.1:E4.1.1.28, DDC|CNUS0000105159.1:E1.2.1.3|CNUS0000106474.1:E4.1.1.28, DDC|CNUS0000106933.1:E1.2.1.3:E1.2.1.19|
Metabolism; Amino Acid Metabolism; Lysine biosynthesis[PATH:ko00300];	3	|CNUS0000096397.1:KARS, lysS|CNUS0000099523.1:KARS, lysS|CNUS0000103221.1:E1.2.1.31|
Metabolism; Amino Acid Metabolism; Lysine degradation [PATH:ko00310];	25	|CNUS0000095742.1:SUV420H|CNUS0000096433.1:E1.2.1.3|CNUS0000096804.1:SUV39H, CLR4|CNUS0000096805.1:SUV39H, CLR4|CNUS0000097171.1:SETD8|CNUS0000097333.1:E1.1.1.35, fadB|CNUS0000098298.1:DOT1L, DOT1|CNUS0000100212.1:SETD1, SET1|CNUS0000100301.1:SETDB|CNUS0000101064.1:NSD1_2|CNUS0000102263.1:OGDH, sucA|CNUS0000102284.1:NSD1_2|CNUS0000102285.1:NSD3, WHSC1L1|CNUS0000102286.1:NSD1_2|CNUS0000102313.1:E3…
Metabolism; Amino Acid Metabolism; Methionine metabolism[PATH:ko00271];	10	|CNUS0000096252.1:E3.3.1.1, ahcY|CNUS0000098917.1:MARS, metG|CNUS0000099251.1:E2.1.1.37, DNMT, dcm|CNUS0000099320.1:MTFMT, fmt|CNUS0000099445.1:E3.3.1.1, ahcY|CNUS0000099951.1:MARS, metG|CNUS0000102021.1:E2.4.2.28, mtaP|CNUS0000103218.1:E2.5.1.6, metK|CNUS0000103232.1:E3.3.1.1, ahcY|CNUS0000105299.1:MARS, metG|
Metabolism; Amino Acid Metabolism; Phenylalanine metabolism[PATH:ko00360];	9	|CNUS0000095452.1:E4.1.1.28, DDC|CNUS0000098788.1:E2.6.1.1B, aspC|CNUS0000100168.1:E4.1.1.28, DDC|CNUS0000101714.1:E2.6.1.1B, aspC|CNUS0000101715.1:E2.6.1.1B, aspC|CNUS0000102482.1:E4.1.1.28, DDC|CNUS0000104322.1:E4.1.1.28, DDC|CNUS0000105142.1:E4.1.1.28, DDC|CNUS0000106474.1:E4.1.1.28, DDC|
Metabolism; Amino Acid Metabolism; Phenylalanine, tyrosine andtryptophan biosynthesis [PATH:ko00400];	8	|CNUS0000097451.1:FARSB, pheT|CNUS0000098788.1:E2.6.1.1B, aspC|CNUS0000099883.1:YARS, tyrS|CNUS0000101714.1:E2.6.1.1B, aspC|CNUS0000101715.1:E2.6.1.1B, aspC|CNUS0000102997.1:FARSA, pheS|CNUS0000105260.1:FARSB, pheT|CNUS0000107569.1:YARS, tyrS|
Metabolism; Amino Acid Metabolism; Tryptophan metabolism[PATH:ko00380];	17	|CNUS0000095452.1:E4.1.1.28, DDC|CNUS0000096068.1:ABP1, AOC1|CNUS0000096107.1:E3.7.1.3|CNUS0000096433.1:E1.2.1.3|CNUS0000097333.1:E1.1.1.35, fadB|CNUS0000097942.1:E1.14.16.4, TPH|CNUS0000098255.1:WARS, trpS|CNUS0000100168.1:E4.1.1.28, DDC|CNUS0000102263.1:OGDH, sucA|CNUS0000102482.1:E4.1.1.28, DDC|CNUS0000102931.1:E1.14.16.4, TPH|CNUS0000104053.1:WARS, trpS|CNUS0000104322.1:E4.1.1.28, DDC|CNUS000…
Metabolism; Amino Acid Metabolism; Tyrosine metabolism[PATH:ko00350];	13	|CNUS0000095452.1:E4.1.1.28, DDC|CNUS0000098788.1:E2.6.1.1B, aspC|CNUS0000100168.1:E4.1.1.28, DDC|CNUS0000100434.1:E1.14.16.2, TH|CNUS0000101714.1:E2.6.1.1B, aspC|CNUS0000101715.1:E2.6.1.1B, aspC|CNUS0000102482.1:E4.1.1.28, DDC|CNUS0000103568.1:E1.14.18.1|CNUS0000104322.1:E4.1.1.28, DDC|CNUS0000104906.1:E1.1.1.1, adh:E1.1.1.284|CNUS0000105076.1:E1.1.1.1, adh:E1.1.1.284|CNUS0000105142.1:E4.1.1.28,…
Metabolism; Amino Acid Metabolism; Urea cycle and metabolism ofamino groups [PATH:ko00220];	6	|CNUS0000096068.1:ABP1, AOC1|CNUS0000096433.1:E1.2.1.3|CNUS0000102021.1:E2.4.2.28, mtaP|CNUS0000103289.1:E3.5.3.1, rocF, arg|CNUS0000105159.1:E1.2.1.3|CNUS0000106933.1:E1.2.1.3:E1.2.1.19|
Metabolism; Amino Acid Metabolism; Valine, leucine and isoleucinebiosynthesis [PATH:ko00290];	12	|CNUS0000095648.1:VARS, valS|CNUS0000096259.1:E4.3.1.19, ilvA, tdcB|CNUS0000096323.1:IARS, ileS|CNUS0000096620.1:IARS, ileS|CNUS0000099088.1:PDHB, pdhB|CNUS0000100115.1:LARS, leuS|CNUS0000100586.1:PDHA, pdhA|CNUS0000100705.1:LARS, leuS|CNUS0000101870.1:VARS, valS|CNUS0000102647.1:LARS, leuS|CNUS0000105318.1:IARS, ileS|CNUS0000105437.1:IARS, ileS|
Metabolism; Amino Acid Metabolism; Valine, leucine and isoleucinedegradation [PATH:ko00280];	8	|CNUS0000096269.1:E2.3.3.10, pksG|CNUS0000096433.1:E1.2.1.3|CNUS0000097333.1:E1.1.1.35, fadB|CNUS0000097437.1:E6.4.1.3B, pccB|CNUS0000098384.1:DLD, lpd, pdhD|CNUS0000103845.1:E6.4.1.3A, pccA|CNUS0000105159.1:E1.2.1.3|CNUS0000106933.1:E1.2.1.3:E1.2.1.19|
Metabolism; Biosynthesis of Secondary Metabolites; Alkaloidbiosynthesis I [PATH:ko00950];	10	|CNUS0000095452.1:E4.1.1.28, DDC|CNUS0000098788.1:E2.6.1.1B, aspC|CNUS0000100168.1:E4.1.1.28, DDC|CNUS0000101714.1:E2.6.1.1B, aspC|CNUS0000101715.1:E2.6.1.1B, aspC|CNUS0000102482.1:E4.1.1.28, DDC|CNUS0000103568.1:E1.14.18.1|CNUS0000104322.1:E4.1.1.28, DDC|CNUS0000105142.1:E4.1.1.28, DDC|CNUS0000106474.1:E4.1.1.28, DDC|
Metabolism; Biosynthesis of Secondary Metabolites; Alkaloidbiosynthesis II [PATH:ko00960];	1	|CNUS0000100135.1:E3.1.1.-, aes|
Metabolism; Biosynthesis of Secondary Metabolites; Indole and ipecacalkaloid biosynthesis [PATH:ko00901];	6	|CNUS0000095452.1:E4.1.1.28, DDC|CNUS0000100168.1:E4.1.1.28, DDC|CNUS0000102482.1:E4.1.1.28, DDC|CNUS0000104322.1:E4.1.1.28, DDC|CNUS0000105142.1:E4.1.1.28, DDC|CNUS0000106474.1:E4.1.1.28, DDC|
Metabolism; Biosynthesis of Secondary Metabolites; Limonene andpinene degradation [PATH:ko00903];	4	|CNUS0000096433.1:E1.2.1.3|CNUS0000099796.1:E3.1.2.-|CNUS0000105159.1:E1.2.1.3|CNUS0000106933.1:E1.2.1.3:E1.2.1.19|
Metabolism; Biosynthesis of Secondary Metabolites; Novobiocinbiosynthesis [PATH:ko00401];	3	|CNUS0000098788.1:E2.6.1.1B, aspC|CNUS0000101714.1:E2.6.1.1B, aspC|CNUS0000101715.1:E2.6.1.1B, aspC|
Metabolism; Biosynthesis of Secondary Metabolites; Streptomycinbiosynthesis [PATH:ko00521];	4	|CNUS0000101430.1:E3.1.3.25, IMPA, suhB|CNUS0000102321.1:E5.4.2.2, pgm|CNUS0000104921.1:E5.4.2.2, pgm|CNUS0000106364.1:E5.4.2.2, pgm|
Metabolism; Biosynthesis of Secondary Metabolites; Terpenoidbiosynthesis [PATH:ko00900];	1	|CNUS0000104086.1:E2.5.1.1:E2.5.1.10, ispA|
Metabolism; Biosynthesis of Secondary Metabolites; Zeatinbiosynthesis [PATH:ko00908];	1	|CNUS0000100130.1:E2.5.1.8, miaA|
Metabolism; Carbohydrate Metabolism; Aminosugars metabolism[PATH:ko00530];	6	|CNUS0000096836.1:E3.2.1.52, nagZ|CNUS0000097222.1:E3.2.1.52, nagZ|CNUS0000101453.1:E3.5.1.25, nagA, AMDHD2|CNUS0000104497.1:nagB, GNPDA|CNUS0000106138.1:E5.4.2.3|CNUS0000107125.1:wecC|
Metabolism; Carbohydrate Metabolism; Ascorbate and aldaratemetabolism [PATH:ko00053];	4	|CNUS0000096433.1:E1.2.1.3|CNUS0000096448.1:E1.1.1.22, ugd|CNUS0000105159.1:E1.2.1.3|CNUS0000106933.1:E1.2.1.3:E1.2.1.19|
Metabolism; Carbohydrate Metabolism; Butanoate metabolism[PATH:ko00650];	8	|CNUS0000096269.1:E2.3.3.10, pksG|CNUS0000096433.1:E1.2.1.3|CNUS0000097333.1:E1.1.1.35, fadB|CNUS0000099088.1:PDHB, pdhB|CNUS0000100586.1:PDHA, pdhA|CNUS0000103445.1:E4.2.1.55, crt|CNUS0000105159.1:E1.2.1.3|CNUS0000106933.1:E1.2.1.3:E1.2.1.19|
Metabolism; Carbohydrate Metabolism; Citrate cycle (TCA cycle)[PATH:ko00020];	27	|CNUS0000095605.1:SDHA, SDH1|CNUS0000096871.1:E4.1.1.32, pckA, PEPCK|CNUS0000096992.1:LSC2|CNUS0000097483.1:LSC1|CNUS0000097684.1:E1.1.1.37B, mdh|CNUS0000097992.1:ACLY|CNUS0000098384.1:DLD, lpd, pdhD|CNUS0000098893.1:CS, gltA|CNUS0000099088.1:PDHB, pdhB|CNUS0000099342.1:E1.1.1.37B, mdh|CNUS0000100586.1:PDHA, pdhA|CNUS0000100714.1:E6.4.1.1A, pycA:E6.4.1.1B, pycB|CNUS0000100936.1:IDH3|CNUS000010128…
Metabolism; Carbohydrate Metabolism; Fructose and mannose metabolism[PATH:ko00051];	10	|CNUS0000098095.1:TPI, tpiA|CNUS0000098096.1:TPI, tpiA|CNUS0000099590.1:E2.7.1.105, PFK:E3.1.3.46|CNUS0000100851.1:E5.3.1.8, manA|CNUS0000102403.1:E4.2.1.47, gmd|CNUS0000102614.1:E2.7.1.105, PFK:E3.1.3.46|CNUS0000102765.1:E2.7.1.105, PFK:E3.1.3.46|CNUS0000103059.1:E5.4.2.8, manB|CNUS0000104040.1:E2.7.7.13|CNUS0000106931.1:E4.2.1.47, gmd|
Metabolism; Carbohydrate Metabolism; Galactose metabolism[PATH:ko00052];	9	|CNUS0000099537.1:E2.7.7.9, galU|CNUS0000099780.1:E3.2.1.20, malZ|CNUS0000100756.1:E2.7.7.12|CNUS0000101740.1:E2.7.1.6, galK|CNUS0000101742.1:E2.7.1.6, galK|CNUS0000102167.1:E3.2.1.23, lacZ|CNUS0000102321.1:E5.4.2.2, pgm|CNUS0000104921.1:E5.4.2.2, pgm|CNUS0000106364.1:E5.4.2.2, pgm|
Metabolism; Carbohydrate Metabolism; Glycolysis / Gluconeogenesis[PATH:ko00010];	31	|CNUS0000096179.1:PK, pyk|CNUS0000096433.1:E1.2.1.3|CNUS0000096871.1:E4.1.1.32, pckA, PEPCK|CNUS0000097821.1:GAPDH, gapA|CNUS0000098095.1:TPI, tpiA|CNUS0000098096.1:TPI, tpiA|CNUS0000098319.1::PGK, pgk|CNUS0000098384.1:DLD, lpd, pdhD|CNUS0000099088.1:PDHB, pdhB|CNUS0000100505.1:ENO, eno|CNUS0000100526.1:LDH, ldh|CNUS0000100527.1:LDH, ldh|CNUS0000100586.1:PDHA, pdhA|CNUS0000101569.1:ACSS, acs|CNUS…
Metabolism; Carbohydrate Metabolism; Glyoxylate and dicarboxylatemetabolism [PATH:ko00630];	5	|CNUS0000097684.1:E1.1.1.37B, mdh|CNUS0000097696.1:E1.5.1.5, folD:E1.5.1.15:E3.5.4.9, folD:E6.3.4.3, fhs|CNUS0000098893.1:CS, gltA|CNUS0000099342.1:E1.1.1.37B, mdh|CNUS0000101727.1:ACO, acnA|
Metabolism; Carbohydrate Metabolism; Inositol metabolism[PATH:ko00031];	2	|CNUS0000098095.1:TPI, tpiA|CNUS0000098096.1:TPI, tpiA|
Metabolism; Carbohydrate Metabolism; Inositol phosphate metabolism[PATH:ko00562];	25	|CNUS0000096646.1:E3.1.3.36|CNUS0000096928.1:E2.7.1.67|CNUS0000097234.1:E3.1.3.36|CNUS0000097242.1:PLCB|CNUS0000097719.1:E2.7.1.153, PIK3C1|CNUS0000098056.1:E3.1.3.67, PTEN|CNUS0000098095.1:TPI, tpiA|CNUS0000098096.1:TPI, tpiA|CNUS0000099071.1:E3.1.3.36|CNUS0000099965.1:PLCB|CNUS0000100200.1:INPP1|CNUS0000100306.1:E2.7.1.68, PIP5K|CNUS0000101029.1:E2.7.1.68, PIP5K|CNUS0000101430.1:E3.1.3.25, IMPA…
Metabolism; Carbohydrate Metabolism; Nucleotide sugars metabolism[PATH:ko00520];	3	|CNUS0000096448.1:E1.1.1.22, ugd|CNUS0000099537.1:E2.7.7.9, galU|CNUS0000100756.1:E2.7.7.12|
Metabolism; Carbohydrate Metabolism; Pentose and glucuronateinterconversions [PATH:ko00040];	4	|CNUS0000096448.1:E1.1.1.22, ugd|CNUS0000096846.1:E5.1.3.1, rpe|CNUS0000099537.1:E2.7.7.9, galU|CNUS0000100872.1:E1.1.1.125, kduD|
Metabolism; Carbohydrate Metabolism; Pentose phosphate pathway[PATH:ko00030];	12	|CNUS0000096846.1:E5.1.3.1, rpe|CNUS0000097850.1:G6PD, zwf|CNUS0000098244.1:E1.1.1.44, PGD, gnd|CNUS0000099886.1:E2.7.6.1, prsA|CNUS0000099964.1:E2.7.1.15, rbsK|CNUS0000101574.1:GPI, pgi|CNUS0000102321.1:E5.4.2.2, pgm|CNUS0000104921.1:E5.4.2.2, pgm|CNUS0000104957.1:GPI, pgi|CNUS0000105483.1:E4.1.2.4, deoC|CNUS0000106364.1:E5.4.2.2, pgm|CNUS0000107747.1:E5.3.1.6A, rpiA|
Metabolism; Carbohydrate Metabolism; Propanoate metabolism[PATH:ko00640];	17	|CNUS0000096433.1:E1.2.1.3|CNUS0000096992.1:LSC2|CNUS0000097437.1:E6.4.1.3B, pccB|CNUS0000097483.1:LSC1|CNUS0000100526.1:LDH, ldh|CNUS0000100527.1:LDH, ldh|CNUS0000101569.1:ACSS, acs|CNUS0000103062.1:E6.3.4.14, accC:ACAC, acc|CNUS0000103539.1:E6.3.4.14, accC:ACAC, acc|CNUS0000103838.1:E6.3.4.14, accC:ACAC, acc|CNUS0000103845.1:E6.4.1.3A, pccA|CNUS0000105159.1:E1.2.1.3|CNUS0000105516.1:E6.3.4.14, …
Metabolism; Carbohydrate Metabolism; Pyruvate metabolism[PATH:ko00620];	28	|CNUS0000096179.1:PK, pyk|CNUS0000096433.1:E1.2.1.3|CNUS0000096871.1:E4.1.1.32, pckA, PEPCK|CNUS0000097684.1:E1.1.1.37B, mdh|CNUS0000098384.1:DLD, lpd, pdhD|CNUS0000099088.1:PDHB, pdhB|CNUS0000099342.1:E1.1.1.37B, mdh|CNUS0000099811.1:E1.1.1.40, maeB|CNUS0000100526.1:LDH, ldh|CNUS0000100527.1:LDH, ldh|CNUS0000100586.1:PDHA, pdhA|CNUS0000100714.1:E6.4.1.1A, pycA:E6.4.1.1B, pycB|CNUS0000101340.1:E1…
Metabolism; Carbohydrate Metabolism; Starch and sucrose metabolism[PATH:ko00500];	15	|CNUS0000095792.1:E3.2.1.10|CNUS0000096448.1:E1.1.1.22, ugd|CNUS0000099537.1:E2.7.7.9, galU|CNUS0000099780.1:E3.2.1.20, malZ|CNUS0000101515.1:E2.4.1.18, glgB|CNUS0000101574.1:GPI, pgi|CNUS0000102321.1:E5.4.2.2, pgm|CNUS0000103248.1:E2.4.1.1, glgP, PYG|CNUS0000103249.1:E2.4.1.1, glgP, PYG|CNUS0000104593.1:E2.4.1.25, malQ:E3.2.1.33|CNUS0000104921.1:E5.4.2.2, pgm|CNUS0000104957.1:GPI, pgi|CNUS000010…
Metabolism; Energy Metabolism; ATPases	16	|CNUS0000095395.1:E3.6.3.9B, ATP1B|CNUS0000095476.1:E3.6.3.4, ATP7, copA|CNUS0000095477.1:E3.6.3.4, ATP7, copA|CNUS0000095479.1:E3.6.3.4, ATP7, copA|CNUS0000096293.1:ATP2B|CNUS0000096933.1:E3.6.3.9A, ATP1A|CNUS0000097557.1:ATP2B|CNUS0000098422.1:E3.6.3.9B, ATP1B|CNUS0000100043.1:E3.6.3.8|CNUS0000101322.1:E3.6.3.9B, ATP1B|CNUS0000102825.1:ATP2B|CNUS0000103090.1:ATP2A|CNUS0000103124.1:ATP2A|CNUS000…
Metabolism; Energy Metabolism; Carbon fixation in photosyntheticorganisms [PATH:ko00710];	16	|CNUS0000096179.1:PK, pyk|CNUS0000096846.1:E5.1.3.1, rpe|CNUS0000097160.1:E2.6.1.2, GPT|CNUS0000097684.1:E1.1.1.37B, mdh|CNUS0000098095.1:TPI, tpiA|CNUS0000098096.1:TPI, tpiA|CNUS0000098319.1::PGK, pgk|CNUS0000098788.1:E2.6.1.1B, aspC|CNUS0000099342.1:E1.1.1.37B, mdh|CNUS0000099811.1:E1.1.1.40, maeB|CNUS0000100171.1:E2.6.1.2, GPT|CNUS0000101340.1:E1.1.1.40, maeB|CNUS0000101714.1:E2.6.1.1B, aspC|C…
Metabolism; Energy Metabolism; Methane metabolism [PATH:ko00680];	3	|CNUS0000095593.1:E2.1.2.1, glyA|CNUS0000104906.1:E1.1.1.1, adh:E1.1.1.284|CNUS0000105076.1:E1.1.1.1, adh:E1.1.1.284|
Metabolism; Energy Metabolism; Nitrogen metabolism [PATH:ko00910];	3	|CNUS0000096243.1:E4.2.1.1|CNUS0000098325.1:E4.2.1.1|CNUS0000106124.1:E1.4.1.3|
Metabolism; Energy Metabolism; Oxidative phosphorylation[PATH:ko00190];	74	|CNUS0000095478.1:NDUFS4|CNUS0000095571.1:NDUFA6|CNUS0000095605.1:SDHA, SDH1|CNUS0000096235.1:ATPeVH, ATP6H|CNUS0000096495.1:ATPeVPL, ATP6L|CNUS0000096929.1:ATPeV54kD|CNUS0000097065.1:COX2|CNUS0000097193.1:ATPeVI, ATP6N1A|CNUS0000097221.1:NDUFA5|CNUS0000097937.1:NDUFS1|CNUS0000098125.1:ATPeVF, ATP6S14|CNUS0000098300.1:QCR2, UQCRC2|CNUS0000098349.1:ATPeF0C, ATP5G|CNUS0000098501.1:ATPeF0F6, ATP5J|C…
Metabolism; Energy Metabolism; Reductive carboxylate cycle (CO2fixation) [PATH:ko00720];	8	|CNUS0000097684.1:E1.1.1.37B, mdh|CNUS0000097992.1:ACLY|CNUS0000099342.1:E1.1.1.37B, mdh|CNUS0000101569.1:ACSS, acs|CNUS0000101727.1:ACO, acnA|CNUS0000102032.1:E4.2.1.2B, fumC|CNUS0000103364.1:IDH1, IDH2, icd|CNUS0000105035.1:E4.2.1.2A, fumA, fumB|
Metabolism; Energy Metabolism; Sulfur metabolism [PATH:ko00920];	2	|CNUS0000097366.1:E1.8.3.1, SUOX|CNUS0000097547.1:E3.1.3.7|
Metabolism; Glycan Biosynthesis and Metabolism; Chondroitin sulfatebiosynthesis [PATH:ko00532];	2	|CNUS0000101309.1:B4GALT7|CNUS0000107528.1:XYLT|
Metabolism; Glycan Biosynthesis and Metabolism; Glycan structures -Biosynthesis 1 [PATH:ko01030];	34	|CNUS0000095516.1:E2.4.1.119|CNUS0000096208.1:GALNT|CNUS0000097233.1:ALG13|CNUS0000097890.1:ALG3|CNUS0000097893.1:ALG11|CNUS0000098185.1:E3.2.1.113, MAN1A|CNUS0000098237.1:GCNT3|CNUS0000098238.1:GCNT1|CNUS0000098811.1:E3.2.1.113, MAN1A|CNUS0000099224.1:E2.4.1.119|CNUS0000099292.1:EXT1|CNUS0000099339.1:OGT|CNUS0000099500.1:GANAB|CNUS0000099901.1:GALNT|CNUS0000099932.1:MGAT1|CNUS0000099948.1:GCNT4|…
Metabolism; Glycan Biosynthesis and Metabolism; Glycan structures -Biosynthesis 2 [PATH:ko01031];	9	|CNUS0000095509.1:PIGU|CNUS0000097036.1:PIGN|CNUS0000097037.1:PIGN|CNUS0000099515.1:PIGT|CNUS0000099947.1:GCNT2|CNUS0000100312.1:PIGA, GPI3|CNUS0000100359.1:GPI7|CNUS0000100490.1:UGCG|CNUS0000106384.1:PIGM|
Metabolism; Glycan Biosynthesis and Metabolism; Glycan structures -Degradation [PATH:ko01032];	7	|CNUS0000096428.1:E3.2.1.51, FUCA1|CNUS0000096836.1:E3.2.1.52, nagZ|CNUS0000097222.1:E3.2.1.52, nagZ|CNUS0000098420.1:E3.2.1.24|CNUS0000098421.1:E3.2.1.24|CNUS0000101474.1:E3.5.1.26|CNUS0000102167.1:E3.2.1.23, lacZ|
Metabolism; Glycan Biosynthesis and Metabolism; Glycosaminoglycandegradation [PATH:ko00531];	3	|CNUS0000096836.1:E3.2.1.52, nagZ|CNUS0000097222.1:E3.2.1.52, nagZ|CNUS0000102167.1:E3.2.1.23, lacZ|
Metabolism; Glycan Biosynthesis and Metabolism; Glycosphingolipidbiosynthesis - ganglioseries [PATH:ko00604];	3	|CNUS0000096836.1:E3.2.1.52, nagZ|CNUS0000097222.1:E3.2.1.52, nagZ|CNUS0000102167.1:E3.2.1.23, lacZ|
Metabolism; Glycan Biosynthesis and Metabolism; Glycosphingolipidbiosynthesis - globoseries [PATH:ko00603];	2	|CNUS0000096836.1:E3.2.1.52, nagZ|CNUS0000097222.1:E3.2.1.52, nagZ|
Metabolism; Glycan Biosynthesis and Metabolism; Glycosphingolipidbiosynthesis - lacto and neolacto series [PATH:ko00601];	1	|CNUS0000099947.1:GCNT2|
Metabolism; Glycan Biosynthesis and Metabolism; Heparan sulfatebiosynthesis [PATH:ko00534];	3	|CNUS0000099292.1:EXT1|CNUS0000101079.1:HS2ST1|CNUS0000104295.1:HS6ST1|
Metabolism; Glycan Biosynthesis and Metabolism; High-mannose typeN-glycan biosynthesis [PATH:ko00513];	2	|CNUS0000098185.1:E3.2.1.113, MAN1A|CNUS0000098811.1:E3.2.1.113, MAN1A|
Metabolism; Glycan Biosynthesis and Metabolism; Keratan sulfatebiosynthesis [PATH:ko00533];	2	|CNUS0000102103.1:FUT8|CNUS0000104321.1:FUT8|
Metabolism; Glycan Biosynthesis and Metabolism; N-Glycan degradation[PATH:ko00511];	7	|CNUS0000096428.1:E3.2.1.51, FUCA1|CNUS0000096836.1:E3.2.1.52, nagZ|CNUS0000097222.1:E3.2.1.52, nagZ|CNUS0000098420.1:E3.2.1.24|CNUS0000098421.1:E3.2.1.24|CNUS0000101474.1:E3.5.1.26|CNUS0000102167.1:E3.2.1.23, lacZ|
Metabolism; Glycan Biosynthesis and Metabolism; N-Glycanbiosynthesis [PATH:ko00510];	26	|CNUS0000095516.1:E2.4.1.119|CNUS0000096659.1:DPM3|CNUS0000097233.1:ALG13|CNUS0000097890.1:ALG3|CNUS0000097893.1:ALG11|CNUS0000098185.1:E3.2.1.113, MAN1A|CNUS0000098811.1:E3.2.1.113, MAN1A|CNUS0000099224.1:E2.4.1.119|CNUS0000099340.1:RFT1|CNUS0000099500.1:GANAB|CNUS0000099932.1:MGAT1|CNUS0000100229.1:ALG2|CNUS0000100649.1:E2.4.1.119|CNUS0000100761.1:ALG7|CNUS0000101016.1:ALG5|CNUS0000101125.1:GCS…
Metabolism; Glycan Biosynthesis and Metabolism; O-Glycanbiosynthesis [PATH:ko00512];	9	|CNUS0000096208.1:GALNT|CNUS0000098237.1:GCNT3|CNUS0000098238.1:GCNT1|CNUS0000099339.1:OGT|CNUS0000099901.1:GALNT|CNUS0000099948.1:GCNT4|CNUS0000101670.1:GALNT|CNUS0000103647.1:GCNT3|CNUS0000105248.1:GCNT4|
Metabolism; Glycan Biosynthesis and Metabolism;Glycosylphosphatidylinositol(GPI)-anchor biosynthesis [PATH:ko00563];	6	|CNUS0000095509.1:PIGU|CNUS0000097036.1:PIGN|CNUS0000097037.1:PIGN|CNUS0000099515.1:PIGT|CNUS0000100312.1:PIGA, GPI3|CNUS0000106384.1:PIGM|
Metabolism; Lipid Metabolism; Arachidonic acid metabolism[PATH:ko00590];	3	|CNUS0000095789.1:E2.3.2.2, ggt|CNUS0000097536.1:E3.3.2.6, LTA4H|CNUS0000100660.1:E2.3.2.2, ggt|
Metabolism; Lipid Metabolism; Bile acid biosynthesis [PATH:ko00120];	7	|CNUS0000096433.1:E1.2.1.3|CNUS0000100991.1:E2.3.1.26, SOAT|CNUS0000101594.1:E1.3.99.-|CNUS0000104906.1:E1.1.1.1, adh:E1.1.1.284|CNUS0000105076.1:E1.1.1.1, adh:E1.1.1.284|CNUS0000105159.1:E1.2.1.3|CNUS0000106933.1:E1.2.1.3:E1.2.1.19|
Metabolism; Lipid Metabolism; Biosynthesis of steroids[PATH:ko00100];	6	|CNUS0000098102.1:E1.3.1.70, TM7SF2, ERG24|CNUS0000098687.1:E2.7.1.36, mvaK1|CNUS0000099836.1:E2.7.4.2, mvaK2|CNUS0000100731.1:E1.1.1.34, HMG1|CNUS0000101415.1:E4.1.1.33, mvaD|CNUS0000104086.1:E2.5.1.1:E2.5.1.10, ispA|
Metabolism; Lipid Metabolism; Biosynthesis of unsaturated fattyacids [PATH:ko01040];	5	|CNUS0000099796.1:E3.1.2.-|CNUS0000100293.1:E3.1.2.2|CNUS0000102092.1:TER|CNUS0000104304.1:FADS1|CNUS0000107545.1:FADS2|
Metabolism; Lipid Metabolism; Ether lipid metabolism [PATH:ko00565];	4	|CNUS0000097953.1:ENPP6|CNUS0000100529.1:E2.7.8.1|CNUS0000102823.1:E2.3.1.51, plsC|CNUS0000103086.1:E3.1.4.4, PLD|
Metabolism; Lipid Metabolism; Fatty acid biosynthesis [PATH:ko00061];	4	|CNUS0000103062.1:E6.3.4.14, accC:ACAC, acc|CNUS0000103539.1:E6.3.4.14, accC:ACAC, acc|CNUS0000103838.1:E6.3.4.14, accC:ACAC, acc|CNUS0000105516.1:E6.3.4.14, accC:ACAC, acc|
Metabolism; Lipid Metabolism; Fatty acid elongation in mitochondria[PATH:ko00062];	3	|CNUS0000096745.1:E3.1.2.22, ppt|CNUS0000097333.1:E1.1.1.35, fadB|CNUS0000098210.1:MECR, NRBF1|
Metabolism; Lipid Metabolism; Fatty acid metabolism [PATH:ko00071];	9	|CNUS0000096041.1:ACSL, fadD|CNUS0000096433.1:E1.2.1.3|CNUS0000097333.1:E1.1.1.35, fadB|CNUS0000102845.1:ACSL, fadD|CNUS0000103081.1:ACSL, fadD|CNUS0000104906.1:E1.1.1.1, adh:E1.1.1.284|CNUS0000105076.1:E1.1.1.1, adh:E1.1.1.284|CNUS0000105159.1:E1.2.1.3|CNUS0000106933.1:E1.2.1.3:E1.2.1.19|
Metabolism; Lipid Metabolism; Glycerolipid metabolism [PATH:ko00561];	12	|CNUS0000096021.1:E2.7.1.107, DGK, dgkA|CNUS0000096433.1:E1.2.1.3|CNUS0000099278.1:E2.7.1.107, DGK, dgkA|CNUS0000099618.1:E2.7.1.107, DGK, dgkA|CNUS0000101664.1:E2.7.1.94, AGK|CNUS0000102167.1:E3.2.1.23, lacZ|CNUS0000102823.1:E2.3.1.51, plsC|CNUS0000102906.1:E2.7.1.107, DGK, dgkA|CNUS0000105159.1:E1.2.1.3|CNUS0000105619.1:DGAT1|CNUS0000105714.1:E2.7.1.107, DGK, dgkA|CNUS0000106933.1:E1.2.1.3:E1.2…
Metabolism; Lipid Metabolism; Glycerophospholipid metabolism[PATH:ko00564];	20	|CNUS0000095489.1:E2.7.7.41, CDS1, cdsA|CNUS0000095727.1:glpA, glpD|CNUS0000096021.1:E2.7.1.107, DGK, dgkA|CNUS0000096931.1::E2.7.1.82, EKI1|CNUS0000097060.1:E1.1.1.8, GPD1|CNUS0000097499.1:PTDSS2|CNUS0000097500.1:PTDSS2|CNUS0000098082.1:LYPLA2|CNUS0000098309.1:E2.7.7.14, PCYT2|CNUS0000098759.1:E2.3.1.6, CHAT|CNUS0000099278.1:E2.7.1.107, DGK, dgkA|CNUS0000099618.1:E2.7.1.107, DGK, dgkA|CNUS000009…
Metabolism; Lipid Metabolism; Sphingolipid metabolism [PATH:ko00600];	6	|CNUS0000098697.1:E2.3.1.50|CNUS0000100490.1:UGCG|CNUS0000100746.1:E4.1.2.27|CNUS0000101178.1:DEGS|CNUS0000102167.1:E3.2.1.23, lacZ|CNUS0000105058.1:E2.7.1.91|
Metabolism; Lipid Metabolism; Synthesis and degradation of ketonebodies [PATH:ko00072];	1	|CNUS0000096269.1:E2.3.3.10, pksG|
Metabolism; Lipid Metabolism; alpha-Linolenic acid metabolism[PATH:ko00592];	1	|CNUS0000107545.1:FADS2|
Metabolism; Metabolism of Cofactors and Vitamins; Biotin metabolism[PATH:ko00780];	2	|CNUS0000097407.1:E6.3.4.9:E6.3.4.10:E6.3.4.11:E6.3.4.15, birA:E6.3.4.-|CNUS0000102313.1:E3.4.-.-|
Metabolism; Metabolism of Cofactors and Vitamins; Folatebiosynthesis [PATH:ko00790];	12	|CNUS0000098117.1:E6.3.2.17|CNUS0000100107.1:E3.6.1.-|CNUS0000100165.1:E3.6.1.-|CNUS0000100733.1:E3.6.1.-|CNUS0000101775.1:E3.1.3.1, phoA, phoB|CNUS0000102148.1:E1.5.1.3, folA|CNUS0000103077.1:E3.6.1.-|CNUS0000103371.1:E3.6.1.-|CNUS0000106006.1:E3.6.1.-|CNUS0000107127.1:E3.6.1.-|CNUS0000107485.1:E3.6.1.-|CNUS0000107491.1:E3.1.3.1, phoA, phoB|
Metabolism; Metabolism of Cofactors and Vitamins; Lipoic acidmetabolism [PATH:ko00785];	1	|CNUS0000100820.1:LIPT1|
Metabolism; Metabolism of Cofactors and Vitamins; Nicotinate andnicotinamide metabolism [PATH:ko00760];	5	|CNUS0000100224.1:E3.1.3.5|CNUS0000101516.1:E2.7.1.23|CNUS0000103763.1:punA|CNUS0000104347.1:E6.3.5.1, nadE|CNUS0000107661.1:E1.6.1.2A, pntA:E1.6.1.2B, pntB|
Metabolism; Metabolism of Cofactors and Vitamins; One carbon pool byfolate [PATH:ko00670];	5	|CNUS0000095593.1:E2.1.2.1, glyA|CNUS0000097696.1:E1.5.1.5, folD:E1.5.1.15:E3.5.4.9, folD:E6.3.4.3, fhs|CNUS0000099320.1:MTFMT, fmt|CNUS0000102148.1:E1.5.1.3, folA|CNUS0000104844.1:E2.1.1.45, thyA|
Metabolism; Metabolism of Cofactors and Vitamins; Pantothenate andCoA biosynthesis [PATH:ko00770];	3	|CNUS0000096279.1:E3.5.2.2, DPYS|CNUS0000100680.1:E3.5.2.2, DPYS|CNUS0000102897.1:coaW|
Metabolism; Metabolism of Cofactors and Vitamins; Porphyrin andchlorophyll metabolism [PATH:ko00860];	8	|CNUS0000096421.1:E4.4.1.17|CNUS0000096446.1:E4.2.1.75, hemD|CNUS0000100158.1:E2.3.1.37, ALAS|CNUS0000100540.1:PARS, proS:EARS, gltX|CNUS0000101599.1:EARS, gltX|CNUS0000102502.1:E4.2.1.24, hemB|CNUS0000104815.1:COX15|CNUS0000106188.1:E4.99.1.1, hemH|
Metabolism; Metabolism of Cofactors and Vitamins; Retinol metabolism[PATH:ko00830];	5	|CNUS0000095892.1:RDH8|CNUS0000104906.1:E1.1.1.1, adh:E1.1.1.284|CNUS0000105076.1:E1.1.1.1, adh:E1.1.1.284|CNUS0000105619.1:DGAT1|CNUS0000106071.1:RDH12|
Metabolism; Metabolism of Cofactors and Vitamins; Riboflavinmetabolism [PATH:ko00740];	4	|CNUS0000095565.1:E3.1.3.2|CNUS0000103495.1:RFK, FMN1|CNUS0000103568.1:E1.14.18.1|CNUS0000106781.1:FLAD1|
Metabolism; Metabolism of Cofactors and Vitamins; Thiaminemetabolism [PATH:ko00730];	2	|CNUS0000101427.1:iscS, NFS1|CNUS0000103950.1:E3.6.1.15|
Metabolism; Metabolism of Cofactors and Vitamins; Ubiquinone andmenaquinone biosynthesis [PATH:ko00130];	4	|CNUS0000096327.1:COQ6|CNUS0000098556.1:COQ3|CNUS0000100464.1:COQ2|CNUS0000105288.1:COQ5|
Metabolism; Metabolism of Cofactors and Vitamins; Vitamin B6metabolism [PATH:ko00750];	2	|CNUS0000101832.1:E1.4.3.5, pdxH|CNUS0000104700.1:E2.7.1.35, pdxK|
Metabolism; Metabolism of Other Amino Acids; Aminophosphonatemetabolism [PATH:ko00440];	2	|CNUS0000098309.1:E2.7.7.14, PCYT2|CNUS0000100529.1:E2.7.8.1|
Metabolism; Metabolism of Other Amino Acids; Cyanoamino acidmetabolism [PATH:ko00460];	3	|CNUS0000095593.1:E2.1.2.1, glyA|CNUS0000095789.1:E2.3.2.2, ggt|CNUS0000100660.1:E2.3.2.2, ggt|
Metabolism; Metabolism of Other Amino Acids; D-Glutamine andD-glutamate metabolism [PATH:ko00471];	1	|CNUS0000106124.1:E1.4.1.3|
Metabolism; Metabolism of Other Amino Acids; Glutathione metabolism[PATH:ko00480];	16	|CNUS0000095789.1:E2.3.2.2, ggt|CNUS0000095798.1:CARP, pepA|CNUS0000095947.1:GCLC|CNUS0000097827.1:ANPEP|CNUS0000097850.1:G6PD, zwf|CNUS0000098244.1:E1.1.1.44, PGD, gnd|CNUS0000099003.1:E2.5.1.18, gst|CNUS0000099899.1:TRYP|CNUS0000100660.1:E2.3.2.2, ggt|CNUS0000101227.1:E2.5.1.18, gst|CNUS0000101228.1:E2.5.1.18, gst|CNUS0000101857.1:RRM1|CNUS0000102076.1:RRM2|CNUS0000102739.1:GGCT|CNUS0000103364.…
Metabolism; Metabolism of Other Amino Acids; Selenoamino acidmetabolism [PATH:ko00450];	12	|CNUS0000095789.1:E2.3.2.2, ggt|CNUS0000096252.1:E3.3.1.1, ahcY|CNUS0000098917.1:MARS, metG|CNUS0000099369.1:E2.7.9.3, selD|CNUS0000099445.1:E3.3.1.1, ahcY|CNUS0000099951.1:MARS, metG|CNUS0000100660.1:E2.3.2.2, ggt|CNUS0000102667.1:E2.7.9.3, selD|CNUS0000103218.1:E2.5.1.6, metK|CNUS0000103232.1:E3.3.1.1, ahcY|CNUS0000105299.1:MARS, metG|CNUS0000105649.1:E2.7.9.3, selD|
Metabolism; Metabolism of Other Amino Acids; Taurine and hypotaurinemetabolism [PATH:ko00430];	3	|CNUS0000095789.1:E2.3.2.2, ggt|CNUS0000099401.1:E1.13.11.20, CDO1|CNUS0000100660.1:E2.3.2.2, ggt|
Metabolism; Metabolism of Other Amino Acids; beta-Alanine metabolism[PATH:ko00410];	5	|CNUS0000096279.1:E3.5.2.2, DPYS|CNUS0000096433.1:E1.2.1.3|CNUS0000100680.1:E3.5.2.2, DPYS|CNUS0000105159.1:E1.2.1.3|CNUS0000106933.1:E1.2.1.3:E1.2.1.19|
Metabolism; Nucleotide Metabolism; Purine metabolism [PATH:ko00230];	38	|CNUS0000095480.1:E3.6.1.5|CNUS0000096089.1:E3.6.1.3|CNUS0000096179.1:PK, pyk|CNUS0000096595.1:E2.4.2.8, hpt|CNUS0000096884.1:E6.3.4.4, purA|CNUS0000098062.1:::E2.7.4.8, gmk|CNUS0000098371.1:E2.4.2.7, apt|CNUS0000098373.1:E2.4.2.7, apt|CNUS0000098880.1:E3.5.4.6, AMPD|CNUS0000099075.1:E3.1.4.17, PDE|CNUS0000099191.1:E2.7.4.8, gmk|CNUS0000099886.1:E2.7.6.1, prsA|CNUS0000100049.1:E6.3.5.2, guaA|CNUS…
Metabolism; Nucleotide Metabolism; Pyrimidine metabolism[PATH:ko00240];	25	|CNUS0000095480.1:E3.6.1.5|CNUS0000095669.1:DHODH|CNUS0000096167.1:E2.7.4.9, tmk|CNUS0000096279.1:E3.5.2.2, DPYS|CNUS0000097751.1:E3.6.1.23, dut|CNUS0000097861.1:CAD|CNUS0000100224.1:E3.1.3.5|CNUS0000100680.1:E3.5.2.2, DPYS|CNUS0000100706.1:E2.7.4.9, tmk|CNUS0000100928.1:E2.7.4.6, ndk|CNUS0000101027.1::E2.7.1.48, udk|CNUS0000101603.1:comEB|CNUS0000101857.1:RRM1|CNUS0000102076.1:RRM2|CNUS000010208…
Metabolism; Xenobiotics Biodegradation and Metabolism; 1- and2-Methylnaphthalene degradation [PATH:ko00624];	3	|CNUS0000101594.1:E1.3.99.-|CNUS0000104906.1:E1.1.1.1, adh:E1.1.1.284|CNUS0000105076.1:E1.1.1.1, adh:E1.1.1.284|
Metabolism; Xenobiotics Biodegradation and Metabolism; Benzoatedegradation via CoA ligation [PATH:ko00632];	2	|CNUS0000099796.1:E3.1.2.-|CNUS0000104618.1:E3.6.1.7, acyP|
Metabolism; Xenobiotics Biodegradation and Metabolism; Caprolactamdegradation [PATH:ko00930];	1	|CNUS0000097333.1:E1.1.1.35, fadB|
Metabolism; Xenobiotics Biodegradation and Metabolism; Drugmetabolism - cytochrome P450 [PATH:ko00982];	5	|CNUS0000099003.1:E2.5.1.18, gst|CNUS0000101227.1:E2.5.1.18, gst|CNUS0000101228.1:E2.5.1.18, gst|CNUS0000104906.1:E1.1.1.1, adh:E1.1.1.284|CNUS0000105076.1:E1.1.1.1, adh:E1.1.1.284|
Metabolism; Xenobiotics Biodegradation and Metabolism; Drugmetabolism - other enzymes [PATH:ko00983];	9	|CNUS0000095870.1:E2.1.1.67, tpmT|CNUS0000096279.1:E3.5.2.2, DPYS|CNUS0000096595.1:E2.4.2.8, hpt|CNUS0000100049.1:E6.3.5.2, guaA|CNUS0000100051.1:E6.3.5.2, guaA|CNUS0000100680.1:E3.5.2.2, DPYS|CNUS0000101027.1::E2.7.1.48, udk|CNUS0000103939.1:E2.4.2.10, pyrE:E4.1.1.23, pyrF|CNUS0000106483.1:E2.4.2.3, udp|
Metabolism; Xenobiotics Biodegradation and Metabolism; Geranioldegradation [PATH:ko00281];	2	|CNUS0000097333.1:E1.1.1.35, fadB|CNUS0000101594.1:E1.3.99.-|
Metabolism; Xenobiotics Biodegradation and Metabolism; Metabolism ofxenobiotics by cytochrome P450 [PATH:ko00980];	5	|CNUS0000099003.1:E2.5.1.18, gst|CNUS0000101227.1:E2.5.1.18, gst|CNUS0000101228.1:E2.5.1.18, gst|CNUS0000104906.1:E1.1.1.1, adh:E1.1.1.284|CNUS0000105076.1:E1.1.1.1, adh:E1.1.1.284|
Metabolism; Xenobiotics Biodegradation and Metabolism;1,2-Dichloroethane degradation [PATH:ko00631];	3	|CNUS0000096433.1:E1.2.1.3|CNUS0000105159.1:E1.2.1.3|CNUS0000106933.1:E1.2.1.3:E1.2.1.19|
Metabolism; Xenobiotics Biodegradation and Metabolism;2,4-Dichlorobenzoate degradation [PATH:ko00623];	1	|CNUS0000100135.1:E3.1.1.-, aes|
Metabolism; Xenobiotics Biodegradation and Metabolism;3-Chloroacrylic acid degradation [PATH:ko00641];	5	|CNUS0000096433.1:E1.2.1.3|CNUS0000104906.1:E1.1.1.1, adh:E1.1.1.284|CNUS0000105076.1:E1.1.1.1, adh:E1.1.1.284|CNUS0000105159.1:E1.2.1.3|CNUS0000106933.1:E1.2.1.3:E1.2.1.19|
Metabolism; Xenobiotics Biodegradation and Metabolism;gamma-Hexachlorocyclohexane degradation [PATH:ko00361];	4	|CNUS0000095565.1:E3.1.3.2|CNUS0000101775.1:E3.1.3.1, phoA, phoB|CNUS0000101982.1:E3.1.3.41|CNUS0000107491.1:E3.1.3.1, phoA, phoB|
>2. Genetic Information Processing
Genetic Information Processing; Folding, Sorting and Degradation;Proteasome [PATH:ko03050];	28	|CNUS0000095620.1:PSMB7|CNUS0000095720.1:RPT5, PSMC3|CNUS0000095788.1:PSMA1|CNUS0000096051.1:RPN2, PSMD1|CNUS0000096053.1:PSME3|CNUS0000097340.1:RPN3, PSMD3|CNUS0000097646.1:PSMA6|CNUS0000097704.1:RPN12, PSMD8|CNUS0000099442.1:RPN7|CNUS0000100119.1:RPT1, PSMC2|CNUS0000100194.1:RPN9, PSMD13|CNUS0000101038.1:RPT2, PSMC1|CNUS0000101060.1:PSMA4|CNUS0000101251.1:PSMB5|CNUS0000101817.1:PSMB4|CNUS000010…
Genetic Information Processing; Folding, Sorting and Degradation;Protein export [PATH:ko03060];	9	|CNUS0000097362.1:SRP72|CNUS0000098340.1:tatD|CNUS0000100876.1:E3.4.21.89, SPASEI, lepB|CNUS0000101126.1:SRP19|CNUS0000102881.1:SRP54, ffh|CNUS0000104973.1:SRPR, ftsY|CNUS0000105090.1:SRP14|CNUS0000105996.1:SRP54, ffh|CNUS0000107682.1:SRP68|
Genetic Information Processing; Folding, Sorting and Degradation;Protein folding and associated processing	15	|CNUS0000095488.1:E5.2.1.8|CNUS0000097072.1:E5.2.1.8|CNUS0000097396.1:E1.8.4.12, msrB|CNUS0000100561.1:E2.1.1.77, pcm|CNUS0000102446.1:E2.3.2.8, ate1|CNUS0000102544.1:EGD2, NACA|CNUS0000103269.1:E2.3.2.8, ate1|CNUS0000103359.1:E5.2.1.8|CNUS0000103724.1:E5.2.1.8|CNUS0000104005.1:E5.2.1.8|CNUS0000104810.1:PARG|CNUS0000105074.1:EGD1, BTF3|CNUS0000106091.1:E1.11.1.15, PRDX, ahpC|CNUS0000107153.1:EGD2…
Genetic Information Processing; Folding, Sorting and Degradation;Regulation of autophagy [PATH:ko04140];	9	|CNUS0000098113.1:GABARAP, ATG8, LC3|CNUS0000098194.1:ATG3|CNUS0000098462.1:PIK3R4, VPS15|CNUS0000098466.1:PIK3R4, VPS15|CNUS0000100060.1:ULK, ATG1|CNUS0000101964.1:ATG4|CNUS0000105066.1:ATG7|CNUS0000106002.1:BECN1, VPS30, ATG6|CNUS0000106122.1:ATG4|
Genetic Information Processing; Folding, Sorting and Degradation;SNARE interactions in vesicular transport [PATH:ko04130];	10	|CNUS0000095481.1:SEC20|CNUS0000097593.1:STX1A|CNUS0000097595.1:VAMP1_2_3|CNUS0000098218.1:BET1|CNUS0000099496.1:STX5|CNUS0000101316.1:SNAP23|CNUS0000101999.1:VTI1|CNUS0000102031.1:STX1A|CNUS0000103557.1:VAMP1_2_3|CNUS0000106299.1:VTI1|
Genetic Information Processing; Folding, Sorting and Degradation;Type II secretion system [PATH:ko03090];	1	|CNUS0000101603.1:comEB|
Genetic Information Processing; Folding, Sorting and Degradation;Ubiquitin mediated proteolysis [PATH:ko04120];	66	|CNUS0000095764.1:DDB1|CNUS0000096152.1:HIP2, UBC1|CNUS0000096474.1:BIRC6, BRUCE|CNUS0000096496.1:UBE2L3, UBCH7|CNUS0000096525.1:FBXW7, SEL10|CNUS0000096814.1:UBE2F|CNUS0000096835.1:UBE3A, E6AP|CNUS0000096887.1:UBE2R, UBC3, CDC34|CNUS0000097138.1:MAP3K1, MEKK1|CNUS0000098160.1:UBE2G1, UBC7|CNUS0000098258.1:UBE2D_E, UBC4, UBC5|CNUS0000098272.1:PRPF19, PRP19|CNUS0000098274.1:UBE2A, UBC2, RAD6A|CNUS…
Genetic Information Processing; Replication and Repair; Baseexcision repair [PATH:ko03410];	17	|CNUS0000095976.1:APEX1|CNUS0000098352.1:HMGB1|CNUS0000098354.1:MUTY|CNUS0000098399.1:MUG, TDG|CNUS0000098516.1:NTH|CNUS0000098703.1:XRCC1|CNUS0000098722.1:APEX2|CNUS0000100230.1:HMGB1|CNUS0000102503.1:PCNA|CNUS0000103014.1:OGG1|CNUS0000103498.1:LIG1|CNUS0000103956.1:FEN1, RAD2|CNUS0000106064.1:UNG, UDG|CNUS0000106240.1:UNG, UDG|CNUS0000107890.1:PARP|CNUS0000107916.1:PARP|CNUS0000107968.1:PARP|
Genetic Information Processing; Replication and Repair; DNAreplication [PATH:ko03030];	38	|CNUS0000095470.1:RNASEH2A|CNUS0000096857.1:RFA1, RPA1, rpa|CNUS0000097014.1:MCM5, CDC46|CNUS0000097015.1:MCM5, CDC46|CNUS0000097498.1:PRI2|CNUS0000097535.1:MCM6|CNUS0000097541.1:PRI1|CNUS0000097923.1:POLD2|CNUS0000097943.1:POLE1|CNUS0000098092.1:RFC1|CNUS0000098712.1:MCM4, CDC54|CNUS0000099277.1:POLA1|CNUS0000099724.1:POLD1|CNUS0000099791.1:RFC3_5|CNUS0000100249.1:MCM7, CDC47|CNUS0000101135.1:RF…
Genetic Information Processing; Replication and Repair; Homologousrecombination [PATH:ko03440];	20	|CNUS0000095397.1:RAD51|CNUS0000096036.1:BLM, RECQL3, SGS1|CNUS0000096303.1:RAD50|CNUS0000096857.1:RFA1, RPA1, rpa|CNUS0000098368.1:RAD54L, RAD54|CNUS0000099377.1:RAD51L2, RAD51C|CNUS0000099676.1:TOP3|CNUS0000100053.1:TOP3|CNUS0000101973.1:MRE11|CNUS0000102865.1:RAD50|CNUS0000102877.1:RAD54B|CNUS0000103827.1:MUS81|CNUS0000104089.1:RFA2, RPA2|CNUS0000105460.1:RAD50|CNUS0000105732.1:TOP3|CNUS000010…
Genetic Information Processing; Replication and Repair; Mismatchrepair [PATH:ko03430];	24	|CNUS0000096857.1:RFA1, RPA1, rpa|CNUS0000098092.1:RFC1|CNUS0000099791.1:RFC3_5|CNUS0000100120.1:EXO1|CNUS0000100795.1:MSH2|CNUS0000100873.1:MSH6|CNUS0000100874.1:MSH6|CNUS0000101135.1:RFC2_4|CNUS0000101601.1:MLH1|CNUS0000101892.1:RFC2_4|CNUS0000102087.1:MSH2|CNUS0000102503.1:PCNA|CNUS0000103121.1:MSH2|CNUS0000103122.1:MSH2|CNUS0000103404.1:RFC3_5|CNUS0000103405.1:RFC3_5|CNUS0000103498.1:LIG1|CNU…
Genetic Information Processing; Replication and Repair; Nucleotideexcision repair [PATH:ko03420];	38	|CNUS0000095558.1:XPC|CNUS0000095764.1:DDB1|CNUS0000096820.1:ERCC1|CNUS0000096857.1:RFA1, RPA1, rpa|CNUS0000097605.1:ERCC5, XPG, RAD2|CNUS0000097923.1:POLD2|CNUS0000097943.1:POLE1|CNUS0000098092.1:RFC1|CNUS0000098227.1:XPA|CNUS0000098261.1:TFIIH4|CNUS0000098474.1:ERCC3, XPB|CNUS0000099055.1:TFIIH4|CNUS0000099449.1:RBX1, ROC1|CNUS0000099724.1:POLD1|CNUS0000099791.1:RFC3_5|CNUS0000099800.1:TFIIH3|C…
Genetic Information Processing; Replication and Repair; Otherreplication, recombination and repair proteins	5	|CNUS0000096638.1:E4.1.99.3, phrB|CNUS0000096639.1:E4.1.99.3, phrB|CNUS0000096944.1:ALKBH6|CNUS0000100206.1:E3.1.11.-|CNUS0000103932.1:ALKBH6|
Genetic Information Processing; Replication and Repair;Non-homologous end-joining [PATH:ko03450];	9	|CNUS0000095805.1:XRCC4|CNUS0000096303.1:RAD50|CNUS0000096368.1:LIG4, DNL4|CNUS0000101567.1:XRCC6, KU70, G22P1|CNUS0000101973.1:MRE11|CNUS0000102865.1:RAD50|CNUS0000103205.1:XRCC5, KU80, G22P2|CNUS0000103956.1:FEN1, RAD2|CNUS0000105460.1:RAD50|
Genetic Information Processing; Transcription; Basal transcriptionfactors [PATH:ko03022];	22	|CNUS0000095609.1:TFIID5, TAF6|CNUS0000095963.1:TFIID3, TAF4|CNUS0000096590.1:TFIID10, TAF12|CNUS0000097508.1:TFIID2, TAF2|CNUS0000098188.1:TFIID1, KAT4|CNUS0000098243.1:TFIIA2|CNUS0000098261.1:TFIIH4|CNUS0000098452.1:TBP, tbp|CNUS0000099055.1:TFIIH4|CNUS0000099800.1:TFIIH3|CNUS0000100436.1:TFIIS|CNUS0000101544.1:TFIID4, TAF5|CNUS0000102132.1:TFIID6, TAF7|CNUS0000102166.1:TFIIH1|CNUS0000103392.1:…
Genetic Information Processing; Transcription; Other transcriptionrelated proteins	10	|CNUS0000096823.1:RCL1|CNUS0000096825.1:E6.5.1.4|CNUS0000099048.1:MBF1|CNUS0000101914.1:SNRP70|CNUS0000102492.1:RUXX|CNUS0000103020.1:SNRPA1|CNUS0000104078.1:SNRPN, SMN|CNUS0000105130.1:E6.5.1.4|CNUS0000105929.1:SNRPA|CNUS0000107177.1:SNRP70|
Genetic Information Processing; Transcription; RNA polymerase[PATH:ko03020];	27	|CNUS0000095827.1:RPB3|CNUS0000096707.1:RPC5|CNUS0000097399.1:RPA1|CNUS0000098675.1:RPB2|CNUS0000099047.1:RPA2|CNUS0000099483.1:RPB11|CNUS0000100915.1:RPB10|CNUS0000101138.1:RPC11|CNUS0000101201.1:RPB4|CNUS0000102011.1:RPB8|CNUS0000102160.1:RPB6|CNUS0000102871.1:RPB5|CNUS0000103536.1:RPB1|CNUS0000103868.1:RPA1|CNUS0000103869.1:RPA1|CNUS0000103870.1:RPA1|CNUS0000104143.1:RPB7|CNUS0000104168.1:RPB2…
Genetic Information Processing; Translation; Aminoacyl-tRNAbiosynthesis [PATH:ko00970];	46	|CNUS0000095648.1:VARS, valS|CNUS0000096118.1:HARS, hisS|CNUS0000096323.1:IARS, ileS|CNUS0000096397.1:KARS, lysS|CNUS0000096620.1:IARS, ileS|CNUS0000097305.1:SEPSECS|CNUS0000097371.1:QARS, glnS|CNUS0000097373.1:QARS, glnS|CNUS0000097451.1:FARSB, pheT|CNUS0000098255.1:WARS, trpS|CNUS0000098917.1:MARS, metG|CNUS0000098926.1:NARS, asnS|CNUS0000099036.1:RARS, argS|CNUS0000099106.1:GARS, glyS1|CNUS000…
Genetic Information Processing; Translation; Other translationproteins	26	|CNUS0000095566.1:E2.1.1.32, trm1|CNUS0000095740.1:K07575|CNUS0000096315.1:E3.4.11.18, map|CNUS0000096449.1:E3.1.26.5|CNUS0000096526.1:PTH2|CNUS0000096815.1:E2.1.1.61, trmU|CNUS0000097038.1:E2.5.1.46, dys1|CNUS0000097338.1:TRUA|CNUS0000097922.1:NMD3|CNUS0000098198.1:METT10D|CNUS0000098296.1:E2.1.1.36, GCD14|CNUS0000099203.1:dtd|CNUS0000100130.1:E2.5.1.8, miaA|CNUS0000100866.1:E2.7.1.160, TRPT1, T…
Genetic Information Processing; Translation; Ribosome [PATH:ko03010];	55	|CNUS0000095574.1:RP-L29e, RPL29|CNUS0000095923.1:RP-S4e, RPS4|CNUS0000095969.1:RP-L8e, RPL8|CNUS0000096456.1:RP-L36e, RPL36|CNUS0000096461.1:RP-L27e, RPL27|CNUS0000096616.1:RP-S27e, RPS27|CNUS0000096734.1:RP-L18e, RPL18|CNUS0000096794.1:RP-L37e, RPL37|CNUS0000096795.1:RP-L44e, RPL44|CNUS0000097216.1:RP-S14e, RPS14|CNUS0000097341.1:RP-L22e, RPL22|CNUS0000097650.1:RP-S30e, RPS30|CNUS0000097764.1:R…
>3. Environmental Information Processing
Environmental Information Processing; Membrane Transport; ABCtransporters [PATH:ko02010];	15	|CNUS0000096581.1:ABCB1|CNUS0000098035.1:ABCC3|CNUS0000098333.1:ABCB11|CNUS0000098665.1:ABCG1|CNUS0000099657.1:ABCA4|CNUS0000099659.1:ABCA1|CNUS0000099660.1:ABCA4|CNUS0000101608.1:ABCB4|CNUS0000102258.1:ABCB1|CNUS0000103669.1:ABCG2|CNUS0000104161.1:ABCB1|CNUS0000104162.1:ABCB4|CNUS0000105286.1:ABCC2|CNUS0000106820.1:ABCB1|CNUS0000106871.1:ABCB4|
Environmental Information Processing; Membrane Transport; Electrontransfer carriers	3	|CNUS0000098214.1:CYB561|CNUS0000105163.1:CYB561|CNUS0000106531.1:CYB561|
Environmental Information Processing; Membrane Transport; Otherion-coupled transporters	15	|CNUS0000098638.1:TC.CPA1|CNUS0000099340.1:RFT1|CNUS0000100309.1:TC.MC|CNUS0000100448.1:SLC8A, NCX|CNUS0000101085.1:SLC4A1, EPB3|CNUS0000101254.1:ANT|CNUS0000101486.1:TC.PIT|CNUS0000102030.1:TC.NRAMP|CNUS0000102035.1:TC.SSS|CNUS0000102520.1:SLC8A, NCX|CNUS0000103111.1:RFT1|CNUS0000104767.1:TC.NRAMP|CNUS0000104834.1:SLC9A1, NHE1|CNUS0000106752.1:RFT1|CNUS0000106936.1:SLC1A2, EAAT2|
Environmental Information Processing; Membrane Transport; Othertransporters	7	|CNUS0000096041.1:ACSL, fadD|CNUS0000099488.1:SEC61B, SBH2|CNUS0000102845.1:ACSL, fadD|CNUS0000103081.1:ACSL, fadD|CNUS0000104813.1:E3.6.3.16, arsA|CNUS0000106217.1:E3.6.3.16, arsA|CNUS0000106218.1:E3.6.3.16, arsA|
Environmental Information Processing; Membrane Transport; Pores ionchannels	3	|CNUS0000097864.1:dnaK|CNUS0000099597.1:HSPA1_8|CNUS0000107464.1:HSPA4|
Environmental Information Processing; Signal Transduction; Calciumsignaling pathway [PATH:ko04020];	61	|CNUS0000095578.1:VDAC|CNUS0000095654.1:GNAQ|CNUS0000095926.1:CAMK2|CNUS0000096293.1:ATP2B|CNUS0000096653.1:P2RX4|CNUS0000096685.1:CALM|CNUS0000096827.1:TRHR|CNUS0000096859.1:E2.7.11.18, MYLK|CNUS0000096998.1:P2RX4|CNUS0000096999.1:P2RX4|CNUS0000097157.1:GRIN1|CNUS0000097242.1:PLCB|CNUS0000097557.1:ATP2B|CNUS0000097708.1:EGFR, ERBB1|CNUS0000097972.1:PPP3R, CNB|CNUS0000098012.1:EGFR, ERBB1|CNUS000…
Environmental Information Processing; Signal Transduction; ErbBsignaling pathway [PATH:ko04012];	39	|CNUS0000095594.1:PAK1|CNUS0000095624.1:PAK1|CNUS0000095926.1:CAMK2|CNUS0000096970.1:SOS|CNUS0000097249.1:SOS|CNUS0000097708.1:EGFR, ERBB1|CNUS0000097719.1:E2.7.1.153, PIK3C1|CNUS0000097843.1:GSK3B|CNUS0000098012.1:EGFR, ERBB1|CNUS0000098013.1:ERBB4, HER4|CNUS0000098014.1:EGFR, ERBB1|CNUS0000098745.1:ERK1_2|CNUS0000099298.1:SHC|CNUS0000099602.1:ERK1_2|CNUS0000100326.1:JNK|CNUS0000100749.1:CPKC|CN…
Environmental Information Processing; Signal Transduction; Hedgehogsignaling pathway [PATH:ko04340];	14	|CNUS0000095708.1:WNT5|CNUS0000097044.1:ZIC2|CNUS0000097672.1:HH|CNUS0000097843.1:GSK3B|CNUS0000097872.1:FU|CNUS0000098798.1:CSNK1D|CNUS0000100333.1:PKA|CNUS0000100840.1:CSNK1G|CNUS0000100890.1:WNT1|CNUS0000103110.1:PKA|CNUS0000103245.1:FBXW1_11, BTRC, beta-TRCP|CNUS0000103703.1:PKA|CNUS0000104960.1:PKA|CNUS0000107587.1:PKA|
Environmental Information Processing; Signal Transduction; Jak-STATsignaling pathway [PATH:ko04630];	11	|CNUS0000096346.1:PIM1|CNUS0000096769.1:SOCS7, NAP4|CNUS0000096970.1:SOS|CNUS0000097249.1:SOS|CNUS0000097719.1:E2.7.1.153, PIK3C1|CNUS0000099053.1:CCND2|CNUS0000101142.1:SOCS7, NAP4|CNUS0000102045.1:GRB2|CNUS0000102543.1:PIK3R|CNUS0000102653.1:CBL|CNUS0000105941.1:AKT|
Environmental Information Processing; Signal Transduction; MAPKsignaling pathway - yeast [PATH:ko04011];	20	|CNUS0000095594.1:PAK1|CNUS0000095624.1:PAK1|CNUS0000098226.1:GNB|CNUS0000098260.1:CDC42|CNUS0000098586.1:TPR|CNUS0000099809.1:GNB|CNUS0000100749.1:CPKC|CNUS0000100941.1:CPKC|CNUS0000101463.1:GNB|CNUS0000101511.1:P38|CNUS0000101512.1:P38|CNUS0000103727.1:TPR|CNUS0000103999.1:CPKC|CNUS0000104286.1:CDC42|CNUS0000105633.1:P38|CNUS0000105914.1:PAK1|CNUS0000105973.1:PAK1|CNUS0000107157.1:GNB|CNUS00001…
Environmental Information Processing; Signal Transduction; MAPKsignaling pathway [PATH:ko04010];	74	|CNUS0000095594.1:PAK1|CNUS0000095624.1:PAK1|CNUS0000096023.1:CACNBN|CNUS0000096250.1:CASP3|CNUS0000096333.1:CACNA1N|CNUS0000096334.1:CACNA1N|CNUS0000096349.1:PPP5C, PP5|CNUS0000096728.1:RASGRF|CNUS0000096864.1:MAP3K13, LZK|CNUS0000096970.1:SOS|CNUS0000097138.1:MAP3K1, MEKK1|CNUS0000097226.1:RAPGEF2, PDZGEF1|CNUS0000097249.1:SOS|CNUS0000097589.1:TGFBR1|CNUS0000097708.1:EGFR, ERBB1|CNUS0000097972.…
Environmental Information Processing; Signal Transduction; Notchsignaling pathway [PATH:ko04330];	18	|CNUS0000096371.1:CIR|CNUS0000097114.1:NUMBL|CNUS0000097486.1:CTBP|CNUS0000097765.1:HDAC1_2|CNUS0000099219.1:DLL|CNUS0000099781.1:DVL|CNUS0000099802.1:JAGGED|CNUS0000100958.1:DVL|CNUS0000101120.1:NCSTN|CNUS0000101290.1:DLL|CNUS0000102072.1:PSEN1, PS1|CNUS0000102608.1:PCAF, KAT2, GCN5|CNUS0000103872.1:SKIIP|CNUS0000104203.1:DLL|CNUS0000104548.1:JAGGED|CNUS0000106187.1:NOTCH|CNUS0000106192.1:APH1|C…
Environmental Information Processing; Signal Transduction; TGF-betasignaling pathway [PATH:ko04350];	23	|CNUS0000096029.1:SMAD1_5_8|CNUS0000097297.1:ROCK|CNUS0000097589.1:TGFBR1|CNUS0000097682.1:PPP2R1|CNUS0000098183.1:PPP2R1|CNUS0000098601.1:RBL|CNUS0000098745.1:ERK1_2|CNUS0000098939.1:ACVR1|CNUS0000099229.1:RHOA|CNUS0000099449.1:RBX1, ROC1|CNUS0000099602.1:ERK1_2|CNUS0000099895.1:SKP1, CBF3D|CNUS0000101145.1::ROCK|CNUS0000101807.1:SMAD2_3|CNUS0000102772.1:PITX2|CNUS0000103273.1:PPP2C|CNUS00001039…
Environmental Information Processing; Signal Transduction; VEGFsignaling pathway [PATH:ko04370];	26	|CNUS0000097719.1:E2.7.1.153, PIK3C1|CNUS0000097972.1:PPP3R, CNB|CNUS0000098260.1:CDC42|CNUS0000098745.1:ERK1_2|CNUS0000098769.1:PPP3R, CNB|CNUS0000099602.1:ERK1_2|CNUS0000100195.1:RAC1|CNUS0000100295.1:MAPKAPK2|CNUS0000100438.1:PPP3C, CNA|CNUS0000100749.1:CPKC|CNUS0000100941.1:CPKC|CNUS0000101342.1:PPP3C, CNA|CNUS0000101511.1:P38|CNUS0000101512.1:P38|CNUS0000102046.1:PPP3C, CNA|CNUS0000102107.1:…
Environmental Information Processing; Signal Transduction; Wntsignaling pathway [PATH:ko04310];	61	|CNUS0000095708.1:WNT5|CNUS0000095858.1:AXIN1|CNUS0000095926.1:CAMK2|CNUS0000096100.1:CTNNB1|CNUS0000096641.1:RUVBL1, RVB1, INO80H|CNUS0000097242.1:PLCB|CNUS0000097297.1:ROCK|CNUS0000097421.1:CSNK2B|CNUS0000097424.1:CSNK2B|CNUS0000097486.1:CTBP|CNUS0000097682.1:PPP2R1|CNUS0000097843.1:GSK3B|CNUS0000097972.1:PPP3R, CNB|CNUS0000098183.1:PPP2R1|CNUS0000098769.1:PPP3R, CNB|CNUS0000099053.1:CCND2|CNUS…
Environmental Information Processing; Signal Transduction; mTORsignaling pathway [PATH:ko04150];	18	|CNUS0000097719.1:E2.7.1.153, PIK3C1|CNUS0000097756.1:GBL|CNUS0000098451.1:RAPTOR|CNUS0000098745.1:ERK1_2|CNUS0000099602.1:ERK1_2|CNUS0000100060.1:ULK, ATG1|CNUS0000100063.1:RPS6KA, RSK2|CNUS0000102139.1:eIF-4E, EIF4E|CNUS0000102161.1:GBL|CNUS0000102362.1:RP-S6e, RPS6|CNUS0000102543.1:PIK3R|CNUS0000103787.1:FRAP|CNUS0000103960.1:RPS6KA, RSK2|CNUS0000104847.1:BRAF|CNUS0000105941.1:AKT|CNUS00001073…
Environmental Information Processing; Signal Transduction;Phosphatidylinositol signaling system [PATH:ko04070];	40	|CNUS0000095489.1:E2.7.7.41, CDS1, cdsA|CNUS0000096021.1:E2.7.1.107, DGK, dgkA|CNUS0000096646.1:E3.1.3.36|CNUS0000096685.1:CALM|CNUS0000096928.1:E2.7.1.67|CNUS0000097234.1:E3.1.3.36|CNUS0000097242.1:PLCB|CNUS0000097719.1:E2.7.1.153, PIK3C1|CNUS0000098056.1:E3.1.3.67, PTEN|CNUS0000099071.1:E3.1.3.36|CNUS0000099278.1:E2.7.1.107, DGK, dgkA|CNUS0000099618.1:E2.7.1.107, DGK, dgkA|CNUS0000099965.1:PLCB…
Environmental Information Processing; Signal Transduction;Two-component system [PATH:ko02020];	3	|CNUS0000101775.1:E3.1.3.1, phoA, phoB|CNUS0000104815.1:COX15|CNUS0000107491.1:E3.1.3.1, phoA, phoB|
Environmental Information Processing; Signaling Molecules andInteraction; Cell adhesion molecules (CAMs) [PATH:ko04514];	7	|CNUS0000097231.1:NLGN|CNUS0000099744.1:NRCAM|CNUS0000100363.1:NRXN|CNUS0000103044.1:ITGB2|CNUS0000103126.1:NRXN|CNUS0000107393.1:NFASC|CNUS0000107489.1:NRXN|
Environmental Information Processing; Signaling Molecules andInteraction; Cytokine-cytokine receptor interaction [PATH:ko04060];	7	|CNUS0000097589.1:TGFBR1|CNUS0000097708.1:EGFR, ERBB1|CNUS0000098012.1:EGFR, ERBB1|CNUS0000098014.1:EGFR, ERBB1|CNUS0000098939.1:ACVR1|CNUS0000105539.1:EGFR, ERBB1|CNUS0000106337.1:EGFR, ERBB1|
Environmental Information Processing; Signaling Molecules andInteraction; ECM-receptor interaction [PATH:ko04512];	10	|CNUS0000095462.1:COL1AS|CNUS0000095463.1:COL1AS|CNUS0000098613.1:COL4A|CNUS0000098614.1:COL4A|CNUS0000098615.1:COL4A|CNUS0000101362.1:ITGA7|CNUS0000103074.1:COL1AS|CNUS0000104693.1:COL1AS|CNUS0000104776.1:COL1AS|CNUS0000106674.1:COL1AS|
Environmental Information Processing; Signaling Molecules andInteraction; Neuroactive ligand-receptor interaction [PATH:ko04080];	20	|CNUS0000095746.1:CHRMN|CNUS0000096653.1:P2RX4|CNUS0000096827.1:TRHR|CNUS0000096998.1:P2RX4|CNUS0000096999.1:P2RX4|CNUS0000097157.1:GRIN1|CNUS0000097993.1:DRDN|CNUS0000099123.1:DRD2|CNUS0000100819.1:PARD3|CNUS0000100930.1:GLRA2|CNUS0000101308.1:TACRN|CNUS0000103128.1:HTR1A|CNUS0000103260.1:NPYNR|CNUS0000103577.1:COPA|CNUS0000103723.1:GRM3|CNUS0000104515.1:NPYNR|CNUS0000107142.1:COPA|CNUS000010745…
>4. Cellular Processes
Cellular Processes; Behavior; Circadian rhythm [PATH:ko04710];	1	|CNUS0000098798.1:CSNK1D|
Cellular Processes; Cell Communication; Adherens junction[PATH:ko04520];	32	|CNUS0000095615.1:ACTB_G1|CNUS0000096100.1:CTNNB1|CNUS0000097421.1:CSNK2B|CNUS0000097424.1:CSNK2B|CNUS0000097589.1:TGFBR1|CNUS0000097708.1:EGFR, ERBB1|CNUS0000098012.1:EGFR, ERBB1|CNUS0000098014.1:EGFR, ERBB1|CNUS0000098260.1:CDC42|CNUS0000098707.1:IGF1R|CNUS0000098745.1:ERK1_2|CNUS0000099229.1:RHOA|CNUS0000099409.1:ACTB_G1|CNUS0000099602.1:ERK1_2|CNUS0000100098.1:CSNK2B|CNUS0000100195.1:RAC1|CNU…
Cellular Processes; Cell Communication; Focal adhesion[PATH:ko04510];	79	|CNUS0000095462.1:COL1AS|CNUS0000095463.1:COL1AS|CNUS0000095594.1:PAK1|CNUS0000095615.1:ACTB_G1|CNUS0000095624.1:PAK1|CNUS0000095672.1:P190|CNUS0000096009.1:TLN|CNUS0000096100.1:CTNNB1|CNUS0000096859.1:E2.7.11.18, MYLK|CNUS0000096957.1:PPP1C|CNUS0000096970.1:SOS|CNUS0000097237.1:TLN|CNUS0000097249.1:SOS|CNUS0000097297.1:ROCK|CNUS0000097708.1:EGFR, ERBB1|CNUS0000097719.1:E2.7.1.153, PIK3C1|CNUS000…
Cellular Processes; Cell Communication; Gap junction [PATH:ko04540];	57	|CNUS0000095654.1:GNAQ|CNUS0000095795.1:TUBA|CNUS0000096970.1:SOS|CNUS0000097178.1:GNAI|CNUS0000097242.1:PLCB|CNUS0000097249.1:SOS|CNUS0000097473.1:PRKG|CNUS0000097708.1:EGFR, ERBB1|CNUS0000098012.1:EGFR, ERBB1|CNUS0000098014.1:EGFR, ERBB1|CNUS0000098019.1:TUBB|CNUS0000098330.1:CDK1, CDC2|CNUS0000098745.1:ERK1_2|CNUS0000098798.1:CSNK1D|CNUS0000099123.1:DRD2|CNUS0000099243.1:GNAQ|CNUS0000099602.1:…
Cellular Processes; Cell Communication; Tight junction[PATH:ko04530];	57	|CNUS0000095487.1:CTTN, EMS1|CNUS0000095615.1:ACTB_G1|CNUS0000096100.1:CTNNB1|CNUS0000096817.1:EXOC4, SEC8L1|CNUS0000097178.1:GNAI|CNUS0000097207.1:CASK|CNUS0000097209.1:NPKC|CNUS0000097421.1:CSNK2B|CNUS0000097424.1:CSNK2B|CNUS0000097682.1:PPP2R1|CNUS0000098056.1:E3.1.3.67, PTEN|CNUS0000098183.1:PPP2R1|CNUS0000098260.1:CDC42|CNUS0000098367.1:EPB41, 4.1R|CNUS0000098766.1:MYH|CNUS0000099229.1:RHOA|…
Cellular Processes; Cell Growth and Death; Apoptosis [PATH:ko04210];	22	|CNUS0000096250.1:CASP3|CNUS0000096253.1:PDCD8, AIF|CNUS0000097719.1:E2.7.1.153, PIK3C1|CNUS0000097972.1:PPP3R, CNB|CNUS0000098769.1:PPP3R, CNB|CNUS0000099105.1:CASP7|CNUS0000100333.1:PKA|CNUS0000100438.1:PPP3C, CNA|CNUS0000101342.1:PPP3C, CNA|CNUS0000101532.1:ATM, TEL1|CNUS0000102046.1:PPP3C, CNA|CNUS0000102107.1:CASP9|CNUS0000102529.1:APAF1|CNUS0000102543.1:PIK3R|CNUS0000102888.1:PRKAR|CNUS0000…
Cellular Processes; Cell Growth and Death; Cell cycle - yeast[PATH:ko04111];	51	|CNUS0000095983.1:CHK1|CNUS0000096105.1:SMC3, CSPG6|CNUS0000096354.1:YCS4, CNAP1, CAPD2|CNUS0000096569.1:MAD2|CNUS0000096810.1:SMC1|CNUS0000096822.1:TTK, MPS1|CNUS0000097014.1:MCM5, CDC46|CNUS0000097015.1:MCM5, CDC46|CNUS0000097040.1:BRRN1, BRN1, CAPH|CNUS0000097535.1:MCM6|CNUS0000098712.1:MCM4, CDC54|CNUS0000099449.1:RBX1, ROC1|CNUS0000099678.1:APC8, CDC23|CNUS0000099687.1:APC3, CDC27|CNUS000009…
Cellular Processes; Cell Growth and Death; Cell cycle [PATH:ko04110];	56	|CNUS0000095983.1:CHK1|CNUS0000096569.1:MAD2|CNUS0000096810.1:SMC1|CNUS0000097014.1:MCM5, CDC46|CNUS0000097015.1:MCM5, CDC46|CNUS0000097535.1:MCM6|CNUS0000097740.1:YWHA|CNUS0000097765.1:HDAC1_2|CNUS0000097843.1:GSK3B|CNUS0000098240.1:YWHA|CNUS0000098330.1:CDK1, CDC2|CNUS0000098407.1:CDK6|CNUS0000098601.1:RBL|CNUS0000098700.1:CCNB|CNUS0000098712.1:MCM4, CDC54|CNUS0000098846.1:CCNB|CNUS0000099053.1…
Cellular Processes; Cell Growth and Death; Cell division	2	|CNUS0000105173.1:maf|CNUS0000105616.1:ftsJ|
Cellular Processes; Cell Growth and Death; p53 signaling pathway[PATH:ko04115];	16	|CNUS0000095983.1:CHK1|CNUS0000096250.1:CASP3|CNUS0000098056.1:E3.1.3.67, PTEN|CNUS0000098330.1:CDK1, CDC2|CNUS0000098407.1:CDK6|CNUS0000098700.1:CCNB|CNUS0000098846.1:CCNB|CNUS0000099053.1:CCND2|CNUS0000101532.1:ATM, TEL1|CNUS0000102076.1:RRM2|CNUS0000102107.1:CASP9|CNUS0000102529.1:APAF1|CNUS0000102684.1:ATR|CNUS0000103866.1:SESN|CNUS0000105256.1:E3.1.3.67, PTEN|CNUS0000105951.1:ATR|
Cellular Processes; Cell Motility; Regulation of actin cytoskeleton[PATH:ko04810];	58	|CNUS0000095594.1:PAK1|CNUS0000095615.1:ACTB_G1|CNUS0000095624.1:PAK1|CNUS0000095685.1:ARPC3|CNUS0000095686.1:ARPC3|CNUS0000096859.1:E2.7.11.18, MYLK|CNUS0000096865.1:CSK|CNUS0000096957.1:PPP1C|CNUS0000096970.1:SOS|CNUS0000097102.1:CYFIP|CNUS0000097249.1:SOS|CNUS0000097297.1:ROCK|CNUS0000097708.1:EGFR, ERBB1|CNUS0000097719.1:E2.7.1.153, PIK3C1|CNUS0000098012.1:EGFR, ERBB1|CNUS0000098014.1:EGFR, E…
Cellular Processes; Development; Axon guidance [PATH:ko04360];	39	|CNUS0000095594.1:PAK1|CNUS0000095624.1:PAK1|CNUS0000096564.1:ROBO1|CNUS0000097178.1:GNAI|CNUS0000097297.1:ROCK|CNUS0000097722.1:ROBO2|CNUS0000097843.1:GSK3B|CNUS0000097972.1:PPP3R, CNB|CNUS0000098260.1:CDC42|CNUS0000098745.1:ERK1_2|CNUS0000098769.1:PPP3R, CNB|CNUS0000099229.1:RHOA|CNUS0000099255.1:PLXNA|CNUS0000099256.1:PLXNA|CNUS0000099602.1:ERK1_2|CNUS0000100089.1:LIMK1|CNUS0000100195.1:RAC1|C…
Cellular Processes; Development; Dorso-ventral axis formation[PATH:ko04320];	14	|CNUS0000096970.1:SOS|CNUS0000097249.1:SOS|CNUS0000097708.1:EGFR, ERBB1|CNUS0000098012.1:EGFR, ERBB1|CNUS0000098014.1:EGFR, ERBB1|CNUS0000098414.1:ORB|CNUS0000098745.1:ERK1_2|CNUS0000099602.1:ERK1_2|CNUS0000102045.1:GRB2|CNUS0000103811.1:KRAS, KRAS2|CNUS0000105539.1:EGFR, ERBB1|CNUS0000106187.1:NOTCH|CNUS0000106337.1:EGFR, ERBB1|CNUS0000107546.1:ERK1_2|
Cellular Processes; Endocrine System; Adipocytokine signalingpathway [PATH:ko04920];	15	|CNUS0000096041.1:ACSL, fadD|CNUS0000096871.1:E4.1.1.32, pckA, PEPCK|CNUS0000097914.1:NR2B3, RXRG|CNUS0000098355.1:PRKAG|CNUS0000098356.1:PRKAG|CNUS0000099334.1:SLC2A1, GLUT1|CNUS0000100326.1:JNK|CNUS0000102845.1:ACSL, fadD|CNUS0000103081.1:ACSL, fadD|CNUS0000103787.1:FRAP|CNUS0000105456.1:ADIPOR|CNUS0000105941.1:AKT|CNUS0000106041.1:JNK|CNUS0000107396.1:FRAP|CNUS0000107686.1:FRAP|
Cellular Processes; Endocrine System; GnRH signaling pathway[PATH:ko04912];	43	|CNUS0000095654.1:GNAQ|CNUS0000095926.1:CAMK2|CNUS0000096685.1:CALM|CNUS0000096970.1:SOS|CNUS0000097138.1:MAP3K1, MEKK1|CNUS0000097242.1:PLCB|CNUS0000097249.1:SOS|CNUS0000097708.1:EGFR, ERBB1|CNUS0000098012.1:EGFR, ERBB1|CNUS0000098014.1:EGFR, ERBB1|CNUS0000098260.1:CDC42|CNUS0000098696.1:MAP2K3, MKK3|CNUS0000098745.1:ERK1_2|CNUS0000099243.1:GNAQ|CNUS0000099602.1:ERK1_2|CNUS0000099965.1:PLCB|CNUS…
Cellular Processes; Endocrine System; Insulin signaling pathway[PATH:ko04910];	49	|CNUS0000096179.1:PK, pyk|CNUS0000096685.1:CALM|CNUS0000096871.1:E4.1.1.32, pckA, PEPCK|CNUS0000096957.1:PPP1C|CNUS0000096970.1:SOS|CNUS0000097249.1:SOS|CNUS0000097719.1:E2.7.1.153, PIK3C1|CNUS0000097843.1:GSK3B|CNUS0000098355.1:PRKAG|CNUS0000098356.1:PRKAG|CNUS0000098451.1:RAPTOR|CNUS0000098561.1:PPP1C|CNUS0000098745.1:ERK1_2|CNUS0000098756.1:PHKA_B|CNUS0000099298.1:SHC|CNUS0000099602.1:ERK1_2|C…
Cellular Processes; Endocrine System; Melanogenesis [PATH:ko04916];	42	|CNUS0000095654.1:GNAQ|CNUS0000095708.1:WNT5|CNUS0000095926.1:CAMK2|CNUS0000096100.1:CTNNB1|CNUS0000096685.1:CALM|CNUS0000097178.1:GNAI|CNUS0000097242.1:PLCB|CNUS0000097843.1:GSK3B|CNUS0000098745.1:ERK1_2|CNUS0000099243.1:GNAQ|CNUS0000099602.1:ERK1_2|CNUS0000099781.1:DVL|CNUS0000099965.1:PLCB|CNUS0000100333.1:PKA|CNUS0000100450.1:CTNNB1|CNUS0000100749.1:CPKC|CNUS0000100890.1:WNT1|CNUS0000100941.1…
Cellular Processes; Endocrine System; PPAR signaling pathway[PATH:ko03320];	7	|CNUS0000096041.1:ACSL, fadD|CNUS0000096871.1:E4.1.1.32, pckA, PEPCK|CNUS0000097914.1:NR2B3, RXRG|CNUS0000102191.1:ILK|CNUS0000102845.1:ACSL, fadD|CNUS0000103081.1:ACSL, fadD|CNUS0000107545.1:FADS2|
Cellular Processes; Endocrine System; Progesterone-mediated oocytematuration [PATH:ko04914];	53	|CNUS0000096082.1:htpG, HSP90A|CNUS0000096569.1:MAD2|CNUS0000097178.1:GNAI|CNUS0000097719.1:E2.7.1.153, PIK3C1|CNUS0000098330.1:CDK1, CDC2|CNUS0000098414.1:ORB|CNUS0000098700.1:CCNB|CNUS0000098707.1:IGF1R|CNUS0000098745.1:ERK1_2|CNUS0000098846.1:CCNB|CNUS0000099075.1:E3.1.4.17, PDE|CNUS0000099595.1:htpG, HSP90A|CNUS0000099596.1:htpG, HSP90A|CNUS0000099602.1:ERK1_2|CNUS0000099678.1:APC8, CDC23|CNU…
Cellular Processes; Endocrine System; Renin - angiotensin system[PATH:ko04614];	4	|CNUS0000097621.1:E3.4.16.5, CTSA|CNUS0000097671.1:E3.4.16.5, CTSA|CNUS0000097827.1:ANPEP|CNUS0000105313.1:E3.4.16.5, CTSA|
Cellular Processes; Immune System; Antigen processing andpresentation [PATH:ko04612];	26	|CNUS0000095508.1:E3.4.22.34, LGMN|CNUS0000096053.1:PSME3|CNUS0000096082.1:htpG, HSP90A|CNUS0000096138.1:E3.4.22.1, CTSB|CNUS0000097938.1:E3.4.22.27, CTSS|CNUS0000098178.1:E3.4.22.1, CTSB|CNUS0000099595.1:htpG, HSP90A|CNUS0000099596.1:htpG, HSP90A|CNUS0000099597.1:HSPA1_8|CNUS0000099617.1:E3.4.22.15, CTSL|CNUS0000099624.1:E3.4.22.27, CTSS|CNUS0000100732.1:CALR|CNUS0000101190.1:CANX|CNUS0000102650…
Cellular Processes; Immune System; B cell receptor signaling pathway[PATH:ko04662];	13	|CNUS0000097719.1:E2.7.1.153, PIK3C1|CNUS0000097843.1:GSK3B|CNUS0000097899.1::SYK|CNUS0000097972.1:PPP3R, CNB|CNUS0000098769.1:PPP3R, CNB|CNUS0000100195.1:RAC1|CNUS0000100438.1:PPP3C, CNA|CNUS0000101342.1:PPP3C, CNA|CNUS0000102046.1:PPP3C, CNA|CNUS0000102543.1:PIK3R|CNUS0000103811.1:KRAS, KRAS2|CNUS0000104668.1:PPP3C, CNA|CNUS0000105941.1:AKT|
Cellular Processes; Immune System; Complement and coagulationcascades [PATH:ko04610];	1	|CNUS0000099864.1:E3.4.21.68, PLAT|
Cellular Processes; Immune System; Fc epsilon RI signaling pathway[PATH:ko04664];	21	|CNUS0000096970.1:SOS|CNUS0000097249.1:SOS|CNUS0000097719.1:E2.7.1.153, PIK3C1|CNUS0000097899.1::SYK|CNUS0000098696.1:MAP2K3, MKK3|CNUS0000098745.1:ERK1_2|CNUS0000099602.1:ERK1_2|CNUS0000100195.1:RAC1|CNUS0000100326.1:JNK|CNUS0000101511.1:P38|CNUS0000101512.1:P38|CNUS0000101837.1:FYN|CNUS0000102045.1:GRB2|CNUS0000102134.1::MAP2K4, MKK4|CNUS0000102543.1:PIK3R|CNUS0000103308.1:MAP2K6, MKK6|CNUS0000…
Cellular Processes; Immune System; Hematopoietic cell lineage[PATH:ko04640];	2	|CNUS0000097827.1:ANPEP|CNUS0000103240.1:CD9|
Cellular Processes; Immune System; Leukocyte transendothelialmigration [PATH:ko04670];	38	|CNUS0000095615.1:ACTB_G1|CNUS0000095672.1:P190|CNUS0000096100.1:CTNNB1|CNUS0000097178.1:GNAI|CNUS0000097297.1:ROCK|CNUS0000097719.1:E2.7.1.153, PIK3C1|CNUS0000098260.1:CDC42|CNUS0000098585.1:RAP1B|CNUS0000099229.1:RHOA|CNUS0000099409.1:ACTB_G1|CNUS0000100195.1:RAC1|CNUS0000100450.1:CTNNB1|CNUS0000100749.1:CPKC|CNUS0000100941.1:CPKC|CNUS0000100974.1:ACTN|CNUS0000101013.1:GNAI|CNUS0000101145.1::RO…
Cellular Processes; Immune System; Natural killer cell mediatedcytotoxicity [PATH:ko04650];	31	|CNUS0000095594.1:PAK1|CNUS0000095624.1:PAK1|CNUS0000096250.1:CASP3|CNUS0000096970.1:SOS|CNUS0000097249.1:SOS|CNUS0000097719.1:E2.7.1.153, PIK3C1|CNUS0000097899.1::SYK|CNUS0000097972.1:PPP3R, CNB|CNUS0000098745.1:ERK1_2|CNUS0000098769.1:PPP3R, CNB|CNUS0000099298.1:SHC|CNUS0000099602.1:ERK1_2|CNUS0000100195.1:RAC1|CNUS0000100438.1:PPP3C, CNA|CNUS0000100749.1:CPKC|CNUS0000100941.1:CPKC|CNUS00001013…
Cellular Processes; Immune System; T cell receptor signaling pathway[PATH:ko04660];	25	|CNUS0000095594.1:PAK1|CNUS0000095624.1:PAK1|CNUS0000096970.1:SOS|CNUS0000097249.1:SOS|CNUS0000097719.1:E2.7.1.153, PIK3C1|CNUS0000097972.1:PPP3R, CNB|CNUS0000098260.1:CDC42|CNUS0000098769.1:PPP3R, CNB|CNUS0000099229.1:RHOA|CNUS0000100438.1:PPP3C, CNA|CNUS0000101342.1:PPP3C, CNA|CNUS0000101837.1:FYN|CNUS0000102045.1:GRB2|CNUS0000102046.1:PPP3C, CNA|CNUS0000102124.1:NCK|CNUS0000102543.1:PIK3R|CNUS…
Cellular Processes; Immune System; Toll-like receptor signalingpathway [PATH:ko04620];	16	|CNUS0000097719.1:E2.7.1.153, PIK3C1|CNUS0000098696.1:MAP2K3, MKK3|CNUS0000098745.1:ERK1_2|CNUS0000099602.1:ERK1_2|CNUS0000100195.1:RAC1|CNUS0000100326.1:JNK|CNUS0000101511.1:P38|CNUS0000101512.1:P38|CNUS0000102134.1::MAP2K4, MKK4|CNUS0000102543.1:PIK3R|CNUS0000103308.1:MAP2K6, MKK6|CNUS0000105633.1:P38|CNUS0000105941.1:AKT|CNUS0000106041.1:JNK|CNUS0000106219.1:TOLLIP|CNUS0000107546.1:ERK1_2|
Cellular Processes; Nervous System; Long-term depression[PATH:ko04730];	37	|CNUS0000095654.1:GNAQ|CNUS0000097178.1:GNAI|CNUS0000097242.1:PLCB|CNUS0000097473.1:PRKG|CNUS0000097682.1:PPP2R1|CNUS0000098183.1:PPP2R1|CNUS0000098707.1:IGF1R|CNUS0000098745.1:ERK1_2|CNUS0000099243.1:GNAQ|CNUS0000099602.1:ERK1_2|CNUS0000099776.1:PRKG|CNUS0000099965.1:PLCB|CNUS0000100749.1:CPKC|CNUS0000100941.1:CPKC|CNUS0000101013.1:GNAI|CNUS0000101863.1:ITPR1|CNUS0000102486.1:ITPR1|CNUS000010301…
Cellular Processes; Nervous System; Long-term potentiation[PATH:ko04720];	43	|CNUS0000095654.1:GNAQ|CNUS0000095926.1:CAMK2|CNUS0000096685.1:CALM|CNUS0000096957.1:PPP1C|CNUS0000097157.1:GRIN1|CNUS0000097242.1:PLCB|CNUS0000097972.1:PPP3R, CNB|CNUS0000098561.1:PPP1C|CNUS0000098585.1:RAP1B|CNUS0000098745.1:ERK1_2|CNUS0000098769.1:PPP3R, CNB|CNUS0000099243.1:GNAQ|CNUS0000099602.1:ERK1_2|CNUS0000099965.1:PLCB|CNUS0000100063.1:RPS6KA, RSK2|CNUS0000100071.1:PPP1R12, MYPT|CNUS0000…
Cellular Processes; Sensory System; Olfactory transduction[PATH:ko04740];	17	|CNUS0000095926.1:CAMK2|CNUS0000096685.1:CALM|CNUS0000097473.1:PRKG|CNUS0000098469.1:GNAL|CNUS0000099776.1:PRKG|CNUS0000100333.1:PKA|CNUS0000101386.1:CALM|CNUS0000102408.1:CALM|CNUS0000103110.1:PKA|CNUS0000103626.1:PRKG|CNUS0000103703.1:PKA|CNUS0000103795.1:PRKG|CNUS0000103895.1:CAMK2|CNUS0000104960.1:PKA|CNUS0000105272.1:PRKG|CNUS0000105842.1:PRKG|CNUS0000107587.1:PKA|
Cellular Processes; Sensory System; Taste transduction[PATH:ko04742];	10	|CNUS0000098224.1:GNB1|CNUS0000100333.1:PKA|CNUS0000103110.1:PKA|CNUS0000103703.1:PKA|CNUS0000103923.1:GNB1|CNUS0000104960.1:PKA|CNUS0000105446.1:CACNA1A|CNUS0000105804.1:GNB1|CNUS0000107389.1:CACNA1A|CNUS0000107587.1:PKA|
>5. Human Diseases
Human Diseases; Cancers; Acute myeloid leukemia [PATH:ko05221];	15	|CNUS0000096346.1:PIM1|CNUS0000096970.1:SOS|CNUS0000097249.1:SOS|CNUS0000097719.1:E2.7.1.153, PIK3C1|CNUS0000098745.1:ERK1_2|CNUS0000099602.1:ERK1_2|CNUS0000102045.1:GRB2|CNUS0000102543.1:PIK3R|CNUS0000103787.1:FRAP|CNUS0000103811.1:KRAS, KRAS2|CNUS0000104847.1:BRAF|CNUS0000105941.1:AKT|CNUS0000107396.1:FRAP|CNUS0000107546.1:ERK1_2|CNUS0000107686.1:FRAP|
Human Diseases; Cancers; Basal cell carcinoma [PATH:ko05217];	12	|CNUS0000095708.1:WNT5|CNUS0000095858.1:AXIN1|CNUS0000096100.1:CTNNB1|CNUS0000097843.1:GSK3B|CNUS0000097872.1:FU|CNUS0000099781.1:DVL|CNUS0000100450.1:CTNNB1|CNUS0000100890.1:WNT1|CNUS0000100958.1:DVL|CNUS0000102489.1:FZD4|CNUS0000106566.1:DVL|CNUS0000107372.1:FZD10|
Human Diseases; Cancers; Bladder cancer [PATH:ko05219];	12	|CNUS0000097708.1:EGFR, ERBB1|CNUS0000097860.1:DAPK|CNUS0000098012.1:EGFR, ERBB1|CNUS0000098014.1:EGFR, ERBB1|CNUS0000098745.1:ERK1_2|CNUS0000099602.1:ERK1_2|CNUS0000100282.1::DAPK|CNUS0000103811.1:KRAS, KRAS2|CNUS0000104847.1:BRAF|CNUS0000105539.1:EGFR, ERBB1|CNUS0000106337.1:EGFR, ERBB1|CNUS0000107546.1:ERK1_2|
Human Diseases; Cancers; Chronic myeloid leukemia [PATH:ko05220];	18	|CNUS0000096970.1:SOS|CNUS0000097249.1:SOS|CNUS0000097486.1:CTBP|CNUS0000097589.1:TGFBR1|CNUS0000097719.1:E2.7.1.153, PIK3C1|CNUS0000097765.1:HDAC1_2|CNUS0000098407.1:CDK6|CNUS0000098745.1:ERK1_2|CNUS0000099298.1:SHC|CNUS0000099602.1:ERK1_2|CNUS0000102006.1:ABL1|CNUS0000102045.1:GRB2|CNUS0000102543.1:PIK3R|CNUS0000102653.1:CBL|CNUS0000103811.1:KRAS, KRAS2|CNUS0000104847.1:BRAF|CNUS0000105941.1:AK…
Human Diseases; Cancers; Colorectal cancer [PATH:ko05210];	46	|CNUS0000095858.1:AXIN1|CNUS0000096100.1:CTNNB1|CNUS0000096250.1:CASP3|CNUS0000096970.1:SOS|CNUS0000097249.1:SOS|CNUS0000097589.1:TGFBR1|CNUS0000097708.1:EGFR, ERBB1|CNUS0000097719.1:E2.7.1.153, PIK3C1|CNUS0000097843.1:GSK3B|CNUS0000098012.1:EGFR, ERBB1|CNUS0000098014.1:EGFR, ERBB1|CNUS0000098707.1:IGF1R|CNUS0000098745.1:ERK1_2|CNUS0000099229.1:RHOA|CNUS0000099602.1:ERK1_2|CNUS0000099781.1:DVL|CN…
Human Diseases; Cancers; Endometrial cancer [PATH:ko05213];	27	|CNUS0000095858.1:AXIN1|CNUS0000096100.1:CTNNB1|CNUS0000096970.1:SOS|CNUS0000097249.1:SOS|CNUS0000097708.1:EGFR, ERBB1|CNUS0000097719.1:E2.7.1.153, PIK3C1|CNUS0000097843.1:GSK3B|CNUS0000098012.1:EGFR, ERBB1|CNUS0000098014.1:EGFR, ERBB1|CNUS0000098056.1:E3.1.3.67, PTEN|CNUS0000098745.1:ERK1_2|CNUS0000099602.1:ERK1_2|CNUS0000100450.1:CTNNB1|CNUS0000101601.1:MLH1|CNUS0000102045.1:GRB2|CNUS0000102107…
Human Diseases; Cancers; Glioma [PATH:ko05214];	34	|CNUS0000095926.1:CAMK2|CNUS0000096685.1:CALM|CNUS0000096970.1:SOS|CNUS0000097249.1:SOS|CNUS0000097708.1:EGFR, ERBB1|CNUS0000097719.1:E2.7.1.153, PIK3C1|CNUS0000098012.1:EGFR, ERBB1|CNUS0000098014.1:EGFR, ERBB1|CNUS0000098056.1:E3.1.3.67, PTEN|CNUS0000098407.1:CDK6|CNUS0000098707.1:IGF1R|CNUS0000098745.1:ERK1_2|CNUS0000099298.1:SHC|CNUS0000099602.1:ERK1_2|CNUS0000100749.1:CPKC|CNUS0000100941.1:CP…
Human Diseases; Cancers; Melanoma [PATH:ko05218];	18	|CNUS0000097708.1:EGFR, ERBB1|CNUS0000097719.1:E2.7.1.153, PIK3C1|CNUS0000098012.1:EGFR, ERBB1|CNUS0000098014.1:EGFR, ERBB1|CNUS0000098056.1:E3.1.3.67, PTEN|CNUS0000098407.1:CDK6|CNUS0000098707.1:IGF1R|CNUS0000098745.1:ERK1_2|CNUS0000099602.1:ERK1_2|CNUS0000102543.1:PIK3R|CNUS0000103012.1:IGF1R|CNUS0000103811.1:KRAS, KRAS2|CNUS0000104847.1:BRAF|CNUS0000105256.1:E3.1.3.67, PTEN|CNUS0000105539.1:EG…
Human Diseases; Cancers; Non-small cell lung cancer [PATH:ko05223];	23	|CNUS0000096970.1:SOS|CNUS0000097249.1:SOS|CNUS0000097708.1:EGFR, ERBB1|CNUS0000097719.1:E2.7.1.153, PIK3C1|CNUS0000097914.1:NR2B3, RXRG|CNUS0000098012.1:EGFR, ERBB1|CNUS0000098014.1:EGFR, ERBB1|CNUS0000098407.1:CDK6|CNUS0000098745.1:ERK1_2|CNUS0000099602.1:ERK1_2|CNUS0000100749.1:CPKC|CNUS0000100941.1:CPKC|CNUS0000102045.1:GRB2|CNUS0000102107.1:CASP9|CNUS0000102543.1:PIK3R|CNUS0000103811.1:KRAS,…
Human Diseases; Cancers; Pancreatic cancer [PATH:ko05212];	24	|CNUS0000095397.1:RAD51|CNUS0000096542.1:RALA|CNUS0000097589.1:TGFBR1|CNUS0000097708.1:EGFR, ERBB1|CNUS0000097719.1:E2.7.1.153, PIK3C1|CNUS0000098012.1:EGFR, ERBB1|CNUS0000098014.1:EGFR, ERBB1|CNUS0000098260.1:CDC42|CNUS0000098407.1:CDK6|CNUS0000098745.1:ERK1_2|CNUS0000099602.1:ERK1_2|CNUS0000100195.1:RAC1|CNUS0000100326.1:JNK|CNUS0000101807.1:SMAD2_3|CNUS0000102107.1:CASP9|CNUS0000102543.1:PIK3R…
Human Diseases; Cancers; Prostate cancer [PATH:ko05215];	33	|CNUS0000096082.1:htpG, HSP90A|CNUS0000096100.1:CTNNB1|CNUS0000096524.1:HSP90B, TRA1|CNUS0000096970.1:SOS|CNUS0000097249.1:SOS|CNUS0000097708.1:EGFR, ERBB1|CNUS0000097719.1:E2.7.1.153, PIK3C1|CNUS0000097843.1:GSK3B|CNUS0000098012.1:EGFR, ERBB1|CNUS0000098014.1:EGFR, ERBB1|CNUS0000098056.1:E3.1.3.67, PTEN|CNUS0000098707.1:IGF1R|CNUS0000098745.1:ERK1_2|CNUS0000099595.1:htpG, HSP90A|CNUS0000099596.1…
Human Diseases; Cancers; Renal cell carcinoma [PATH:ko05211];	26	|CNUS0000095594.1:PAK1|CNUS0000095624.1:PAK1|CNUS0000096970.1:SOS|CNUS0000097249.1:SOS|CNUS0000097719.1:E2.7.1.153, PIK3C1|CNUS0000098260.1:CDC42|CNUS0000098585.1:RAP1B|CNUS0000098745.1:ERK1_2|CNUS0000099334.1:SLC2A1, GLUT1|CNUS0000099449.1:RBX1, ROC1|CNUS0000099602.1:ERK1_2|CNUS0000100195.1:RAC1|CNUS0000102032.1:E4.2.1.2B, fumC|CNUS0000102045.1:GRB2|CNUS0000102189.1:CUL2|CNUS0000102543.1:PIK3R|C…
Human Diseases; Cancers; Small cell lung cancer [PATH:ko05222];	12	|CNUS0000097719.1:E2.7.1.153, PIK3C1|CNUS0000097914.1:NR2B3, RXRG|CNUS0000098056.1:E3.1.3.67, PTEN|CNUS0000098407.1:CDK6|CNUS0000098613.1:COL4A|CNUS0000098614.1:COL4A|CNUS0000098615.1:COL4A|CNUS0000102107.1:CASP9|CNUS0000102529.1:APAF1|CNUS0000102543.1:PIK3R|CNUS0000105256.1:E3.1.3.67, PTEN|CNUS0000105941.1:AKT|
Human Diseases; Cancers; Thyroid Cancer [PATH:ko05216];	13	|CNUS0000096100.1:CTNNB1|CNUS0000097914.1:NR2B3, RXRG|CNUS0000098569.1:CCDC6, PTC|CNUS0000098586.1:TPR|CNUS0000098745.1:ERK1_2|CNUS0000099602.1:ERK1_2|CNUS0000100450.1:CTNNB1|CNUS0000103727.1:TPR|CNUS0000103746.1:TPM3|CNUS0000103811.1:KRAS, KRAS2|CNUS0000104847.1:BRAF|CNUS0000105101.1:TPM3|CNUS0000107546.1:ERK1_2|
Human Diseases; Immune Disorders; Primary immunodeficiency[PATH:ko05340];	3	|CNUS0000100719.1:E3.5.4.4, ADA, add|CNUS0000106064.1:UNG, UDG|CNUS0000106240.1:UNG, UDG|
Human Diseases; Immune Disorders; Systemic lupus erythematosus[PATH:ko05322];	22	|CNUS0000095425.1:H4|CNUS0000095797.1:H4|CNUS0000095939.1:SNRPD3, SMD3|CNUS0000096900.1:H4|CNUS0000099997.1:H2A|CNUS0000100877.1:H2A|CNUS0000100974.1:ACTN|CNUS0000101332.1:H2A|CNUS0000101333.1:H3|CNUS0000101334.1:H2A|CNUS0000101349.1:SNRPD1, SMD1|CNUS0000101619.1:H4|CNUS0000102572.1:H2A|CNUS0000102793.1:H3|CNUS0000102883.1:H3|CNUS0000103574.1:ACTN|CNUS0000104026.1:H2A|CNUS0000105756.1:H4|CNUS0000…
Human Diseases; Infectious Diseases; Epithelial cell signaling inHelicobacter pylori infection [PATH:ko05120];	33	|CNUS0000095594.1:PAK1|CNUS0000095624.1:PAK1|CNUS0000096235.1:ATPeVH, ATP6H|CNUS0000096250.1:CASP3|CNUS0000096495.1:ATPeVPL, ATP6L|CNUS0000096865.1:CSK|CNUS0000096929.1:ATPeV54kD|CNUS0000097193.1:ATPeVI, ATP6N1A|CNUS0000097708.1:EGFR, ERBB1|CNUS0000098012.1:EGFR, ERBB1|CNUS0000098014.1:EGFR, ERBB1|CNUS0000098125.1:ATPeVF, ATP6S14|CNUS0000098260.1:CDC42|CNUS0000100195.1:RAC1|CNUS0000100326.1:JNK|C…
Human Diseases; Infectious Diseases; Vibrio cholerae infection[PATH:ko05110];	29	|CNUS0000095615.1:ACTB_G1|CNUS0000096235.1:ATPeVH, ATP6H|CNUS0000096495.1:ATPeVPL, ATP6L|CNUS0000096929.1:ATPeV54kD|CNUS0000097193.1:ATPeVI, ATP6N1A|CNUS0000097801.1:KDELR|CNUS0000098125.1:ATPeVF, ATP6S14|CNUS0000098369.1:KDELR|CNUS0000099409.1:ACTB_G1|CNUS0000099488.1:SEC61B, SBH2|CNUS0000100333.1:PKA|CNUS0000100427.1:ATPeVPL, ATP6L|CNUS0000100749.1:CPKC|CNUS0000100941.1:CPKC|CNUS0000101744.1:TJ…
Human Diseases; Metabolic Disorders; Maturity onset diabetes of theyoung [PATH:ko04950];	4	|CNUS0000095790.1:PAX6|CNUS0000098271.1:FOXA3, HNF3G|CNUS0000101785.1::NKX2-2|CNUS0000101855.1:NR2A1, HNF4A|
Human Diseases; Metabolic Disorders; Type I diabetes mellitus[PATH:ko04940];	2	|CNUS0000103167.1:groEL, HSPD1|CNUS0000104587.1:PTPRN|
Human Diseases; Metabolic Disorders; Type II diabetes mellitus[PATH:ko04930];	14	|CNUS0000096179.1:PK, pyk|CNUS0000097719.1:E2.7.1.153, PIK3C1|CNUS0000098745.1:ERK1_2|CNUS0000099602.1:ERK1_2|CNUS0000100326.1:JNK|CNUS0000102543.1:PIK3R|CNUS0000103787.1:FRAP|CNUS0000105446.1:CACNA1A|CNUS0000105757.1:PK, pyk|CNUS0000106041.1:JNK|CNUS0000107389.1:CACNA1A|CNUS0000107396.1:FRAP|CNUS0000107546.1:ERK1_2|CNUS0000107686.1:FRAP|
Human Diseases; Neurodegenerative Diseases; Alzheimer's disease[PATH:ko05010];	90	|CNUS0000095478.1:NDUFS4|CNUS0000095571.1:NDUFA6|CNUS0000095605.1:SDHA, SDH1|CNUS0000095654.1:GNAQ|CNUS0000096250.1:CASP3|CNUS0000096316.1:IDE, ide|CNUS0000096317.1:IDE, ide|CNUS0000096685.1:CALM|CNUS0000097065.1:COX2|CNUS0000097157.1:GRIN1|CNUS0000097221.1:NDUFA5|CNUS0000097242.1:PLCB|CNUS0000097334.1:CDK5R1|CNUS0000097821.1:GAPDH, gapA|CNUS0000097843.1:GSK3B|CNUS0000097937.1:NDUFS1|CNUS00000979…
Human Diseases; Neurodegenerative Diseases; Amyotrophic lateralsclerosis (ALS) [PATH:ko05014];	23	|CNUS0000096250.1:CASP3|CNUS0000096759.1:E1.15.1.1C, sodC, SOD1|CNUS0000096925.1:TOM40|CNUS0000097157.1:GRIN1|CNUS0000097972.1:PPP3R, CNB|CNUS0000098112.1:DAXX|CNUS0000098696.1:MAP2K3, MKK3|CNUS0000098769.1:PPP3R, CNB|CNUS0000099443.1:E1.15.1.1C, sodC, SOD1|CNUS0000099444.1:E1.15.1.1C, sodC, SOD1|CNUS0000100195.1:RAC1|CNUS0000100438.1:PPP3C, CNA|CNUS0000101342.1:PPP3C, CNA|CNUS0000101511.1:P38|CN…
Human Diseases; Neurodegenerative Diseases; Huntington's disease[PATH:ko05016];	117	|CNUS0000095478.1:NDUFS4|CNUS0000095571.1:NDUFA6|CNUS0000095578.1:VDAC|CNUS0000095605.1:SDHA, SDH1|CNUS0000095654.1:GNAQ|CNUS0000095827.1:RPB3|CNUS0000095963.1:TFIID3, TAF4|CNUS0000096087.1:DNALI|CNUS0000096250.1:CASP3|CNUS0000096251.1:DNAH|CNUS0000096759.1:E1.15.1.1C, sodC, SOD1|CNUS0000096775.1:DNAH|CNUS0000097065.1:COX2|CNUS0000097157.1:GRIN1|CNUS0000097221.1:NDUFA5|CNUS0000097242.1:PLCB|CNUS0…
Human Diseases; Neurodegenerative Diseases; Parkinson's disease[PATH:ko05012];	67	|CNUS0000095478.1:NDUFS4|CNUS0000095571.1:NDUFA6|CNUS0000095578.1:VDAC|CNUS0000095605.1:SDHA, SDH1|CNUS0000096250.1:CASP3|CNUS0000096496.1:UBE2L3, UBCH7|CNUS0000097065.1:COX2|CNUS0000097201.1:PNUTL1, CDCREL1|CNUS0000097221.1:NDUFA5|CNUS0000097937.1:NDUFS1|CNUS0000098160.1:UBE2G1, UBC7|CNUS0000098300.1:QCR2, UQCRC2|CNUS0000098349.1:ATPeF0C, ATP5G|CNUS0000098501.1:ATPeF0F6, ATP5J|CNUS0000098645.1:N…
Human Diseases; Neurodegenerative Diseases; Prion disease[PATH:ko05060];	1	|CNUS0000103167.1:groEL, HSPD1|
Human Diseases; Neurodegenerative Diseases;Dentatorubropallidoluysian atrophy (DRPLA) [PATH:ko05050];	4	|CNUS0000096250.1:CASP3|CNUS0000097821.1:GAPDH, gapA|CNUS0000099105.1:CASP7|CNUS0000101665.1:AIP5, WWP1|
>6. Drug Development
