# Supplementary material for: Global Expression Analysis Revealed Novel Gender-Specific Gene Expression Features in the Blood Fluke Parasite Schistosoma japonicum
Source: PLoS One. 2011 Apr 6;6(4):e18267. doi: 10.1371/journal.pone.0018267 (PMC3071802; doi:10.1371/journal.pone.0018267)
Supplement: Table S5 — Genes involved in metabolic and other biological functions which were up-regulated in male parasites. (XLS) [file pone.0018267.s005.xls]

## Sheet: Diff_Up_Pathway2Genes
Pahtway	# of Gene of male up regulated	Genes
>1. Metabolism
Metabolism; Amino Acid Metabolism; Alanine and aspartate metabolism[PATH:ko00252];	3	|CNUS0000098788.1:E2.6.1.1B, aspC|CNUS0000100453.1:NARS, asnS|CNUS0000100714.1:E6.4.1.1A, pycA:E6.4.1.1B, pycB|
Metabolism; Amino Acid Metabolism; Arginine and proline metabolism[PATH:ko00330];	4	|CNUS0000098788.1:E2.6.1.1B, aspC|CNUS0000099036.1:RARS, argS|CNUS0000100540.1:PARS, proS:EARS, gltX|CNUS0000103289.1:E3.5.3.1, rocF, arg|
Metabolism; Amino Acid Metabolism; Cysteine metabolism[PATH:ko00272];	5	|CNUS0000098788.1:E2.6.1.1B, aspC|CNUS0000099401.1:E1.13.11.20, CDO1|CNUS0000100526.1:LDH, ldh|CNUS0000100527.1:LDH, ldh|CNUS0000104011.1:CARS, cysS|
Metabolism; Amino Acid Metabolism; Glutamate metabolism[PATH:ko00251];	3	|CNUS0000098788.1:E2.6.1.1B, aspC|CNUS0000100540.1:PARS, proS:EARS, gltX|CNUS0000104347.1:E6.3.5.1, nadE|
Metabolism; Amino Acid Metabolism; Glycine, serine and threoninemetabolism [PATH:ko00260];	2	|CNUS0000098950.1:E1.2.1.8, betB, gbsA|CNUS0000099106.1:GARS, glyS1|
Metabolism; Amino Acid Metabolism; Histidine metabolism[PATH:ko00340];	3	|CNUS0000096118.1:HARS, hisS|CNUS0000100168.1:E4.1.1.28, DDC|CNUS0000105142.1:E4.1.1.28, DDC|
Metabolism; Amino Acid Metabolism; Lysine biosynthesis[PATH:ko00300];	1	|CNUS0000103221.1:E1.2.1.31|
Metabolism; Amino Acid Metabolism; Lysine degradation [PATH:ko00310];	7	|CNUS0000100212.1:SETD1, SET1|CNUS0000101064.1:NSD1_2|CNUS0000102313.1:E3.4.-.-|CNUS0000103084.1:SETD2, SET2|CNUS0000103221.1:E1.2.1.31|CNUS0000103712.1:SETD2, SET2|CNUS0000103713.1:SETD2, SET2|
Metabolism; Amino Acid Metabolism; Methionine metabolism[PATH:ko00271];	2	|CNUS0000096252.1:E3.3.1.1, ahcY|CNUS0000098917.1:MARS, metG|
Metabolism; Amino Acid Metabolism; Phenylalanine metabolism[PATH:ko00360];	3	|CNUS0000098788.1:E2.6.1.1B, aspC|CNUS0000100168.1:E4.1.1.28, DDC|CNUS0000105142.1:E4.1.1.28, DDC|
Metabolism; Amino Acid Metabolism; Phenylalanine, tyrosine andtryptophan biosynthesis [PATH:ko00400];	1	|CNUS0000098788.1:E2.6.1.1B, aspC|
Metabolism; Amino Acid Metabolism; Tryptophan metabolism[PATH:ko00380];	4	|CNUS0000097942.1:E1.14.16.4, TPH|CNUS0000100168.1:E4.1.1.28, DDC|CNUS0000104053.1:WARS, trpS|CNUS0000105142.1:E4.1.1.28, DDC|
Metabolism; Amino Acid Metabolism; Tyrosine metabolism[PATH:ko00350];	4	|CNUS0000098788.1:E2.6.1.1B, aspC|CNUS0000100168.1:E4.1.1.28, DDC|CNUS0000100434.1:E1.14.16.2, TH|CNUS0000105142.1:E4.1.1.28, DDC|
Metabolism; Amino Acid Metabolism; Urea cycle and metabolism ofamino groups [PATH:ko00220];	1	|CNUS0000103289.1:E3.5.3.1, rocF, arg|
Metabolism; Amino Acid Metabolism; Valine, leucine and isoleucinebiosynthesis [PATH:ko00290];	5	|CNUS0000096620.1:IARS, ileS|CNUS0000100115.1:LARS, leuS|CNUS0000100586.1:PDHA, pdhA|CNUS0000101870.1:VARS, valS|CNUS0000105318.1:IARS, ileS|
Metabolism; Amino Acid Metabolism; Valine, leucine and isoleucinedegradation [PATH:ko00280];	1	|CNUS0000097437.1:E6.4.1.3B, pccB|
Metabolism; Biosynthesis of Secondary Metabolites; Alkaloidbiosynthesis I [PATH:ko00950];	3	|CNUS0000098788.1:E2.6.1.1B, aspC|CNUS0000100168.1:E4.1.1.28, DDC|CNUS0000105142.1:E4.1.1.28, DDC|
Metabolism; Biosynthesis of Secondary Metabolites; Indole and ipecacalkaloid biosynthesis [PATH:ko00901];	2	|CNUS0000100168.1:E4.1.1.28, DDC|CNUS0000105142.1:E4.1.1.28, DDC|
Metabolism; Biosynthesis of Secondary Metabolites; Limonene andpinene degradation [PATH:ko00903];	1	|CNUS0000099796.1:E3.1.2.-|
Metabolism; Biosynthesis of Secondary Metabolites; Novobiocinbiosynthesis [PATH:ko00401];	1	|CNUS0000098788.1:E2.6.1.1B, aspC|
Metabolism; Biosynthesis of Secondary Metabolites; Streptomycinbiosynthesis [PATH:ko00521];	1	|CNUS0000101430.1:E3.1.3.25, IMPA, suhB|
Metabolism; Biosynthesis of Secondary Metabolites; Terpenoidbiosynthesis [PATH:ko00900];	1	|CNUS0000104086.1:E2.5.1.1:E2.5.1.10, ispA|
Metabolism; Carbohydrate Metabolism; Aminosugars metabolism[PATH:ko00530];	1	|CNUS0000101453.1:E3.5.1.25, nagA, AMDHD2|
Metabolism; Carbohydrate Metabolism; Butanoate metabolism[PATH:ko00650];	2	|CNUS0000100586.1:PDHA, pdhA|CNUS0000103445.1:E4.2.1.55, crt|
Metabolism; Carbohydrate Metabolism; Citrate cycle (TCA cycle)[PATH:ko00020];	9	|CNUS0000098893.1:CS, gltA|CNUS0000100586.1:PDHA, pdhA|CNUS0000100714.1:E6.4.1.1A, pycA:E6.4.1.1B, pycB|CNUS0000101287.1:SDHB, SDH2|CNUS0000102032.1:E4.2.1.2B, fumC|CNUS0000103364.1:IDH1, IDH2, icd|CNUS0000104116.1:DLAT, aceF, pdhC|CNUS0000105393.1:SDHA, SDH1|CNUS0000107696.1:LSC1|
Metabolism; Carbohydrate Metabolism; Galactose metabolism[PATH:ko00052];	3	|CNUS0000099537.1:E2.7.7.9, galU|CNUS0000099780.1:E3.2.1.20, malZ|CNUS0000100756.1:E2.7.7.12|
Metabolism; Carbohydrate Metabolism; Glycolysis / Gluconeogenesis[PATH:ko00010];	6	|CNUS0000098319.1::PGK, pgk|CNUS0000100526.1:LDH, ldh|CNUS0000100527.1:LDH, ldh|CNUS0000100586.1:PDHA, pdhA|CNUS0000101569.1:ACSS, acs|CNUS0000104116.1:DLAT, aceF, pdhC|
Metabolism; Carbohydrate Metabolism; Glyoxylate and dicarboxylatemetabolism [PATH:ko00630];	1	|CNUS0000098893.1:CS, gltA|
Metabolism; Carbohydrate Metabolism; Inositol phosphate metabolism[PATH:ko00562];	4	|CNUS0000101029.1:E2.7.1.68, PIP5K|CNUS0000101430.1:E3.1.3.25, IMPA, suhB|CNUS0000103112.1:E2.7.1.67|CNUS0000105256.1:E3.1.3.67, PTEN|
Metabolism; Carbohydrate Metabolism; Nucleotide sugars metabolism[PATH:ko00520];	2	|CNUS0000099537.1:E2.7.7.9, galU|CNUS0000100756.1:E2.7.7.12|
Metabolism; Carbohydrate Metabolism; Pentose and glucuronateinterconversions [PATH:ko00040];	1	|CNUS0000099537.1:E2.7.7.9, galU|
Metabolism; Carbohydrate Metabolism; Pentose phosphate pathway[PATH:ko00030];	2	|CNUS0000097850.1:G6PD, zwf|CNUS0000099886.1:E2.7.6.1, prsA|
Metabolism; Carbohydrate Metabolism; Propanoate metabolism[PATH:ko00640];	6	|CNUS0000097437.1:E6.4.1.3B, pccB|CNUS0000100526.1:LDH, ldh|CNUS0000100527.1:LDH, ldh|CNUS0000101569.1:ACSS, acs|CNUS0000103062.1:E6.3.4.14, accC:ACAC, acc|CNUS0000107696.1:LSC1|
Metabolism; Carbohydrate Metabolism; Pyruvate metabolism[PATH:ko00620];	8	|CNUS0000100526.1:LDH, ldh|CNUS0000100527.1:LDH, ldh|CNUS0000100586.1:PDHA, pdhA|CNUS0000100714.1:E6.4.1.1A, pycA:E6.4.1.1B, pycB|CNUS0000101569.1:ACSS, acs|CNUS0000102780.1:E3.1.2.6, gloB|CNUS0000103062.1:E6.3.4.14, accC:ACAC, acc|CNUS0000104116.1:DLAT, aceF, pdhC|
Metabolism; Carbohydrate Metabolism; Starch and sucrose metabolism[PATH:ko00500];	2	|CNUS0000099537.1:E2.7.7.9, galU|CNUS0000099780.1:E3.2.1.20, malZ|
Metabolism; Energy Metabolism; ATPases	4	|CNUS0000095395.1:E3.6.3.9B, ATP1B|CNUS0000096293.1:ATP2B|CNUS0000098422.1:E3.6.3.9B, ATP1B|CNUS0000101322.1:E3.6.3.9B, ATP1B|
Metabolism; Energy Metabolism; Carbon fixation in photosyntheticorganisms [PATH:ko00710];	2	|CNUS0000098319.1::PGK, pgk|CNUS0000098788.1:E2.6.1.1B, aspC|
Metabolism; Energy Metabolism; Oxidative phosphorylation[PATH:ko00190];	10	|CNUS0000095478.1:NDUFS4|CNUS0000096235.1:ATPeVH, ATP6H|CNUS0000098300.1:QCR2, UQCRC2|CNUS0000100618.1:NDUFA8|CNUS0000101287.1:SDHB, SDH2|CNUS0000102662.1:E3.6.1.1, ppa|CNUS0000102909.1:NDUFB9|CNUS0000103134.1:ATPeF1D, ATP5D|CNUS0000105393.1:SDHA, SDH1|CNUS0000107730.1:QCR8, UQCRQ|
Metabolism; Energy Metabolism; Reductive carboxylate cycle (CO2fixation) [PATH:ko00720];	3	|CNUS0000101569.1:ACSS, acs|CNUS0000102032.1:E4.2.1.2B, fumC|CNUS0000103364.1:IDH1, IDH2, icd|
Metabolism; Glycan Biosynthesis and Metabolism; Glycan structures -Biosynthesis 1 [PATH:ko01030];	9	|CNUS0000097233.1:ALG13|CNUS0000099292.1:EXT1|CNUS0000099339.1:OGT|CNUS0000100649.1:E2.4.1.119|CNUS0000101079.1:HS2ST1|CNUS0000101125.1:GCS1|CNUS0000103647.1:GCNT3|CNUS0000104295.1:HS6ST1|CNUS0000104323.1:ALG14|
Metabolism; Glycan Biosynthesis and Metabolism; Glycan structures -Biosynthesis 2 [PATH:ko01031];	2	|CNUS0000097037.1:PIGN|CNUS0000100359.1:GPI7|
Metabolism; Glycan Biosynthesis and Metabolism; Glycan structures -Degradation [PATH:ko01032];	1	|CNUS0000096428.1:E3.2.1.51, FUCA1|
Metabolism; Glycan Biosynthesis and Metabolism; Heparan sulfatebiosynthesis [PATH:ko00534];	3	|CNUS0000099292.1:EXT1|CNUS0000101079.1:HS2ST1|CNUS0000104295.1:HS6ST1|
Metabolism; Glycan Biosynthesis and Metabolism; N-Glycan degradation[PATH:ko00511];	1	|CNUS0000096428.1:E3.2.1.51, FUCA1|
Metabolism; Glycan Biosynthesis and Metabolism; N-Glycanbiosynthesis [PATH:ko00510];	5	|CNUS0000097233.1:ALG13|CNUS0000100649.1:E2.4.1.119|CNUS0000101125.1:GCS1|CNUS0000101277.1:DPM1|CNUS0000104323.1:ALG14|
Metabolism; Glycan Biosynthesis and Metabolism; O-Glycanbiosynthesis [PATH:ko00512];	2	|CNUS0000099339.1:OGT|CNUS0000103647.1:GCNT3|
Metabolism; Glycan Biosynthesis and Metabolism;Glycosylphosphatidylinositol(GPI)-anchor biosynthesis [PATH:ko00563];	1	|CNUS0000097037.1:PIGN|
Metabolism; Lipid Metabolism; Arachidonic acid metabolism[PATH:ko00590];	2	|CNUS0000095789.1:E2.3.2.2, ggt|CNUS0000097536.1:E3.3.2.6, LTA4H|
Metabolism; Lipid Metabolism; Bile acid biosynthesis [PATH:ko00120];	1	|CNUS0000100991.1:E2.3.1.26, SOAT|
Metabolism; Lipid Metabolism; Biosynthesis of steroids[PATH:ko00100];	2	|CNUS0000098687.1:E2.7.1.36, mvaK1|CNUS0000104086.1:E2.5.1.1:E2.5.1.10, ispA|
Metabolism; Lipid Metabolism; Biosynthesis of unsaturated fattyacids [PATH:ko01040];	2	|CNUS0000099796.1:E3.1.2.-|CNUS0000102092.1:TER|
Metabolism; Lipid Metabolism; Ether lipid metabolism [PATH:ko00565];	2	|CNUS0000100529.1:E2.7.8.1|CNUS0000103086.1:E3.1.4.4, PLD|
Metabolism; Lipid Metabolism; Fatty acid biosynthesis [PATH:ko00061];	1	|CNUS0000103062.1:E6.3.4.14, accC:ACAC, acc|
Metabolism; Lipid Metabolism; Fatty acid elongation in mitochondria[PATH:ko00062];	2	|CNUS0000096745.1:E3.1.2.22, ppt|CNUS0000098210.1:MECR, NRBF1|
Metabolism; Lipid Metabolism; Fatty acid metabolism [PATH:ko00071];	2	|CNUS0000096041.1:ACSL, fadD|CNUS0000102845.1:ACSL, fadD|
Metabolism; Lipid Metabolism; Glycerolipid metabolism [PATH:ko00561];	3	|CNUS0000096021.1:E2.7.1.107, DGK, dgkA|CNUS0000099278.1:E2.7.1.107, DGK, dgkA|CNUS0000099618.1:E2.7.1.107, DGK, dgkA|
Metabolism; Lipid Metabolism; Glycerophospholipid metabolism[PATH:ko00564];	7	|CNUS0000095489.1:E2.7.7.41, CDS1, cdsA|CNUS0000096021.1:E2.7.1.107, DGK, dgkA|CNUS0000096931.1::E2.7.1.82, EKI1|CNUS0000099278.1:E2.7.1.107, DGK, dgkA|CNUS0000099618.1:E2.7.1.107, DGK, dgkA|CNUS0000100529.1:E2.7.8.1|CNUS0000103086.1:E3.1.4.4, PLD|
Metabolism; Metabolism of Cofactors and Vitamins; Biotin metabolism[PATH:ko00780];	1	|CNUS0000102313.1:E3.4.-.-|
Metabolism; Metabolism of Cofactors and Vitamins; Folatebiosynthesis [PATH:ko00790];	3	|CNUS0000100107.1:E3.6.1.-|CNUS0000103371.1:E3.6.1.-|CNUS0000106006.1:E3.6.1.-|
Metabolism; Metabolism of Cofactors and Vitamins; Nicotinate andnicotinamide metabolism [PATH:ko00760];	2	|CNUS0000100224.1:E3.1.3.5|CNUS0000104347.1:E6.3.5.1, nadE|
Metabolism; Metabolism of Cofactors and Vitamins; Pantothenate andCoA biosynthesis [PATH:ko00770];	2	|CNUS0000096279.1:E3.5.2.2, DPYS|CNUS0000100680.1:E3.5.2.2, DPYS|
Metabolism; Metabolism of Cofactors and Vitamins; Porphyrin andchlorophyll metabolism [PATH:ko00860];	2	|CNUS0000096421.1:E4.4.1.17|CNUS0000100540.1:PARS, proS:EARS, gltX|
Metabolism; Metabolism of Cofactors and Vitamins; Thiaminemetabolism [PATH:ko00730];	1	|CNUS0000101427.1:iscS, NFS1|
Metabolism; Metabolism of Other Amino Acids; Aminophosphonatemetabolism [PATH:ko00440];	1	|CNUS0000100529.1:E2.7.8.1|
Metabolism; Metabolism of Other Amino Acids; Cyanoamino acidmetabolism [PATH:ko00460];	1	|CNUS0000095789.1:E2.3.2.2, ggt|
Metabolism; Metabolism of Other Amino Acids; Glutathione metabolism[PATH:ko00480];	7	|CNUS0000095789.1:E2.3.2.2, ggt|CNUS0000097850.1:G6PD, zwf|CNUS0000099003.1:E2.5.1.18, gst|CNUS0000101227.1:E2.5.1.18, gst|CNUS0000101857.1:RRM1|CNUS0000103364.1:IDH1, IDH2, icd|CNUS0000104395.1:TRYP|
Metabolism; Metabolism of Other Amino Acids; Selenoamino acidmetabolism [PATH:ko00450];	4	|CNUS0000095789.1:E2.3.2.2, ggt|CNUS0000096252.1:E3.3.1.1, ahcY|CNUS0000098917.1:MARS, metG|CNUS0000099369.1:E2.7.9.3, selD|
Metabolism; Metabolism of Other Amino Acids; Taurine and hypotaurinemetabolism [PATH:ko00430];	2	|CNUS0000095789.1:E2.3.2.2, ggt|CNUS0000099401.1:E1.13.11.20, CDO1|
Metabolism; Metabolism of Other Amino Acids; beta-Alanine metabolism[PATH:ko00410];	2	|CNUS0000096279.1:E3.5.2.2, DPYS|CNUS0000100680.1:E3.5.2.2, DPYS|
Metabolism; Nucleotide Metabolism; Purine metabolism [PATH:ko00230];	12	|CNUS0000096595.1:E2.4.2.8, hpt|CNUS0000098062.1:::E2.7.4.8, gmk|CNUS0000098880.1:E3.5.4.6, AMPD|CNUS0000099191.1:E2.7.4.8, gmk|CNUS0000099886.1:E2.7.6.1, prsA|CNUS0000100224.1:E3.1.3.5|CNUS0000100719.1:E3.5.4.4, ADA, add|CNUS0000101857.1:RRM1|CNUS0000102089.1:E2.7.4.6, ndk|CNUS0000102217.1:E3.1.4.17, PDE|CNUS0000102743.1:ADCY9|CNUS0000102941.1:E2.7.4.3, adk|
Metabolism; Nucleotide Metabolism; Pyrimidine metabolism[PATH:ko00240];	8	|CNUS0000096167.1:E2.7.4.9, tmk|CNUS0000096279.1:E3.5.2.2, DPYS|CNUS0000097751.1:E3.6.1.23, dut|CNUS0000100224.1:E3.1.3.5|CNUS0000100680.1:E3.5.2.2, DPYS|CNUS0000101857.1:RRM1|CNUS0000102089.1:E2.7.4.6, ndk|CNUS0000105167.1:E6.3.4.2, pyrG|
Metabolism; Xenobiotics Biodegradation and Metabolism; Benzoatedegradation via CoA ligation [PATH:ko00632];	1	|CNUS0000099796.1:E3.1.2.-|
Metabolism; Xenobiotics Biodegradation and Metabolism; Drugmetabolism - cytochrome P450 [PATH:ko00982];	2	|CNUS0000099003.1:E2.5.1.18, gst|CNUS0000101227.1:E2.5.1.18, gst|
Metabolism; Xenobiotics Biodegradation and Metabolism; Drugmetabolism - other enzymes [PATH:ko00983];	3	|CNUS0000096279.1:E3.5.2.2, DPYS|CNUS0000096595.1:E2.4.2.8, hpt|CNUS0000100680.1:E3.5.2.2, DPYS|
Metabolism; Xenobiotics Biodegradation and Metabolism; Metabolism ofxenobiotics by cytochrome P450 [PATH:ko00980];	2	|CNUS0000099003.1:E2.5.1.18, gst|CNUS0000101227.1:E2.5.1.18, gst|
Metabolism; Xenobiotics Biodegradation and Metabolism;gamma-Hexachlorocyclohexane degradation [PATH:ko00361];	1	|CNUS0000101982.1:E3.1.3.41|
>2. Genetic Information Processing
Genetic Information Processing; Folding, Sorting and Degradation;Proteasome [PATH:ko03050];	11	|CNUS0000096053.1:PSME3|CNUS0000097340.1:RPN3, PSMD3|CNUS0000099442.1:RPN7|CNUS0000101038.1:RPT2, PSMC1|CNUS0000101817.1:PSMB4|CNUS0000101873.1:RPN10, PSMD4|CNUS0000102205.1:RPT4, PSMC6|CNUS0000102805.1:RPN5, PSMD12|CNUS0000103008.1:PSMB6|CNUS0000103528.1:PSME4|CNUS0000103530.1:POMP, UMP1|
Genetic Information Processing; Folding, Sorting and Degradation;Protein folding and associated processing	6	|CNUS0000097072.1:E5.2.1.8|CNUS0000097396.1:E1.8.4.12, msrB|CNUS0000102544.1:EGD2, NACA|CNUS0000103359.1:E5.2.1.8|CNUS0000104005.1:E5.2.1.8|CNUS0000104810.1:PARG|
Genetic Information Processing; Folding, Sorting and Degradation;Regulation of autophagy [PATH:ko04140];	2	|CNUS0000100060.1:ULK, ATG1|CNUS0000105066.1:ATG7|
Genetic Information Processing; Folding, Sorting and Degradation;SNARE interactions in vesicular transport [PATH:ko04130];	3	|CNUS0000095481.1:SEC20|CNUS0000098218.1:BET1|CNUS0000101999.1:VTI1|
Genetic Information Processing; Folding, Sorting and Degradation;Ubiquitin mediated proteolysis [PATH:ko04120];	20	|CNUS0000096496.1:UBE2L3, UBCH7|CNUS0000096814.1:UBE2F|CNUS0000099449.1:RBX1, ROC1|CNUS0000099642.1:HUWE1, MULE, ARF-BP1|CNUS0000099895.1:SKP1, CBF3D|CNUS0000099916.1:UBLE1A, SAE1|CNUS0000100061.1:SYVN1, HRD1|CNUS0000101366.1:TRIP12|CNUS0000101501.1:UBE3B|CNUS0000101550.1:UBE1, UBA1|CNUS0000102189.1:CUL2|CNUS0000102550.1:NEDD4, RSP5|CNUS0000102653.1:CBL|CNUS0000102715.1:CUL3|CNUS0000102872.1:HERC…
Genetic Information Processing; Replication and Repair; Baseexcision repair [PATH:ko03410];	2	|CNUS0000098722.1:APEX2|CNUS0000103498.1:LIG1|
Genetic Information Processing; Replication and Repair; DNAreplication [PATH:ko03030];	3	|CNUS0000098712.1:MCM4, CDC54|CNUS0000101892.1:RFC2_4|CNUS0000103498.1:LIG1|
Genetic Information Processing; Replication and Repair; Homologousrecombination [PATH:ko03440];	1	|CNUS0000102865.1:RAD50|
Genetic Information Processing; Replication and Repair; Mismatchrepair [PATH:ko03430];	4	|CNUS0000101601.1:MLH1|CNUS0000101892.1:RFC2_4|CNUS0000103498.1:LIG1|CNUS0000105236.1:PMS2|
Genetic Information Processing; Replication and Repair; Nucleotideexcision repair [PATH:ko03420];	6	|CNUS0000096820.1:ERCC1|CNUS0000099449.1:RBX1, ROC1|CNUS0000100361.1:RAD23, HR23|CNUS0000101892.1:RFC2_4|CNUS0000103498.1:LIG1|CNUS0000107940.1:ERCC4, XPF|
Genetic Information Processing; Replication and Repair;Non-homologous end-joining [PATH:ko03450];	1	|CNUS0000102865.1:RAD50|
Genetic Information Processing; Transcription; Basal transcriptionfactors [PATH:ko03022];	4	|CNUS0000098452.1:TBP, tbp|CNUS0000103392.1:TFIIE1|CNUS0000103503.1:TFIID8, TAF10|CNUS0000104382.1:TFIIE2|
Genetic Information Processing; Transcription; Other transcriptionrelated proteins	1	|CNUS0000099048.1:MBF1|
Genetic Information Processing; Transcription; RNA polymerase[PATH:ko03020];	4	|CNUS0000100915.1:RPB10|CNUS0000102160.1:RPB6|CNUS0000103536.1:RPB1|CNUS0000107740.1:RPC34|
Genetic Information Processing; Translation; Aminoacyl-tRNAbiosynthesis [PATH:ko00970];	12	|CNUS0000096118.1:HARS, hisS|CNUS0000096620.1:IARS, ileS|CNUS0000098917.1:MARS, metG|CNUS0000099036.1:RARS, argS|CNUS0000099106.1:GARS, glyS1|CNUS0000100115.1:LARS, leuS|CNUS0000100453.1:NARS, asnS|CNUS0000100540.1:PARS, proS:EARS, gltX|CNUS0000101870.1:VARS, valS|CNUS0000104011.1:CARS, cysS|CNUS0000104053.1:WARS, trpS|CNUS0000105318.1:IARS, ileS|
Genetic Information Processing; Translation; Other translationproteins	9	|CNUS0000095566.1:E2.1.1.32, trm1|CNUS0000096315.1:E3.4.11.18, map|CNUS0000096449.1:E3.1.26.5|CNUS0000098198.1:METT10D|CNUS0000098296.1:E2.1.1.36, GCD14|CNUS0000101769.1:E2.4.2.29, tgt|CNUS0000101839.1:RRP40|CNUS0000103544.1:ksgA|CNUS0000107323.1:E2.4.2.29, tgt|
Genetic Information Processing; Translation; Ribosome [PATH:ko03010];	7	|CNUS0000098595.1:RP-S25e, RPS25|CNUS0000098647.1:RP-S19e, RPS19|CNUS0000099155.1:RP-S3e, RPS3|CNUS0000099790.1:RP-L7Ae, RPL7A|CNUS0000100319.1:RP-S24e, RPS24|CNUS0000102737.1:RP-L6e, RPL6|CNUS0000106278.1:RP-L24e, RPL24|
>3. Environmental Information Processing
Environmental Information Processing; Membrane Transport; ABCtransporters [PATH:ko02010];	2	|CNUS0000098665.1:ABCG1|CNUS0000101608.1:ABCB4|
Environmental Information Processing; Membrane Transport; Electrontransfer carriers	1	|CNUS0000098214.1:CYB561|
Environmental Information Processing; Membrane Transport; Otherion-coupled transporters	5	|CNUS0000100309.1:TC.MC|CNUS0000100448.1:SLC8A, NCX|CNUS0000102035.1:TC.SSS|CNUS0000104767.1:TC.NRAMP|CNUS0000104834.1:SLC9A1, NHE1|
Environmental Information Processing; Membrane Transport; Othertransporters	3	|CNUS0000096041.1:ACSL, fadD|CNUS0000102845.1:ACSL, fadD|CNUS0000104813.1:E3.6.3.16, arsA|
Environmental Information Processing; Membrane Transport; Pores ionchannels	1	|CNUS0000107464.1:HSPA4|
Environmental Information Processing; Signal Transduction; Calciumsignaling pathway [PATH:ko04020];	11	|CNUS0000095578.1:VDAC|CNUS0000096293.1:ATP2B|CNUS0000097157.1:GRIN1|CNUS0000098013.1:ERBB4, HER4|CNUS0000098469.1:GNAL|CNUS0000098756.1:PHKA_B|CNUS0000098769.1:PPP3R, CNB|CNUS0000099243.1:GNAQ|CNUS0000100448.1:SLC8A, NCX|CNUS0000101342.1:PPP3C, CNA|CNUS0000102743.1:ADCY9|
Environmental Information Processing; Signal Transduction; ErbBsignaling pathway [PATH:ko04012];	7	|CNUS0000095594.1:PAK1|CNUS0000095624.1:PAK1|CNUS0000098013.1:ERBB4, HER4|CNUS0000102045.1:GRB2|CNUS0000102653.1:CBL|CNUS0000103787.1:FRAP|CNUS0000106041.1:JNK|
Environmental Information Processing; Signal Transduction; Hedgehogsignaling pathway [PATH:ko04340];	2	|CNUS0000100840.1:CSNK1G|CNUS0000103245.1:FBXW1_11, BTRC, beta-TRCP|
Environmental Information Processing; Signal Transduction; Jak-STATsignaling pathway [PATH:ko04630];	3	|CNUS0000101142.1:SOCS7, NAP4|CNUS0000102045.1:GRB2|CNUS0000102653.1:CBL|
Environmental Information Processing; Signal Transduction; MAPKsignaling pathway - yeast [PATH:ko04011];	4	|CNUS0000095594.1:PAK1|CNUS0000095624.1:PAK1|CNUS0000101463.1:GNB|CNUS0000107157.1:GNB|
Environmental Information Processing; Signal Transduction; MAPKsignaling pathway [PATH:ko04010];	14	|CNUS0000095594.1:PAK1|CNUS0000095624.1:PAK1|CNUS0000098112.1:DAXX|CNUS0000098769.1:PPP3R, CNB|CNUS0000100063.1:RPS6KA, RSK2|CNUS0000100195.1:RAC1|CNUS0000100215.1:CACNBN|CNUS0000100295.1:MAPKAPK2|CNUS0000101342.1:PPP3C, CNA|CNUS0000102045.1:GRB2|CNUS0000102088.1:MAPT, TAU|CNUS0000103200.1:RAP1A|CNUS0000105207.1:DUSP, MKP|CNUS0000106041.1:JNK|
Environmental Information Processing; Signal Transduction; Notchsignaling pathway [PATH:ko04330];	4	|CNUS0000096371.1:CIR|CNUS0000097114.1:NUMBL|CNUS0000099802.1:JAGGED|CNUS0000106187.1:NOTCH|
Environmental Information Processing; Signal Transduction; TGF-betasignaling pathway [PATH:ko04350];	7	|CNUS0000097682.1:PPP2R1|CNUS0000099229.1:RHOA|CNUS0000099449.1:RBX1, ROC1|CNUS0000099895.1:SKP1, CBF3D|CNUS0000101145.1::ROCK|CNUS0000105309.1:E2F4_5|CNUS0000105899.1:SMAD1_5_8|
Environmental Information Processing; Signal Transduction; VEGFsignaling pathway [PATH:ko04370];	5	|CNUS0000098769.1:PPP3R, CNB|CNUS0000100195.1:RAC1|CNUS0000100295.1:MAPKAPK2|CNUS0000101342.1:PPP3C, CNA|CNUS0000102107.1:CASP9|
Environmental Information Processing; Signal Transduction; Wntsignaling pathway [PATH:ko04310];	11	|CNUS0000095858.1:AXIN1|CNUS0000097682.1:PPP2R1|CNUS0000098769.1:PPP3R, CNB|CNUS0000099229.1:RHOA|CNUS0000099449.1:RBX1, ROC1|CNUS0000099895.1:SKP1, CBF3D|CNUS0000100195.1:RAC1|CNUS0000101145.1::ROCK|CNUS0000101342.1:PPP3C, CNA|CNUS0000103245.1:FBXW1_11, BTRC, beta-TRCP|CNUS0000106041.1:JNK|
Environmental Information Processing; Signal Transduction; mTORsignaling pathway [PATH:ko04150];	4	|CNUS0000100060.1:ULK, ATG1|CNUS0000100063.1:RPS6KA, RSK2|CNUS0000102139.1:eIF-4E, EIF4E|CNUS0000103787.1:FRAP|
Environmental Information Processing; Signal Transduction;Phosphatidylinositol signaling system [PATH:ko04070];	8	|CNUS0000095489.1:E2.7.7.41, CDS1, cdsA|CNUS0000096021.1:E2.7.1.107, DGK, dgkA|CNUS0000099278.1:E2.7.1.107, DGK, dgkA|CNUS0000099618.1:E2.7.1.107, DGK, dgkA|CNUS0000101029.1:E2.7.1.68, PIP5K|CNUS0000101430.1:E3.1.3.25, IMPA, suhB|CNUS0000103112.1:E2.7.1.67|CNUS0000105256.1:E3.1.3.67, PTEN|
Environmental Information Processing; Signaling Molecules andInteraction; ECM-receptor interaction [PATH:ko04512];	5	|CNUS0000095462.1:COL1AS|CNUS0000098613.1:COL4A|CNUS0000098614.1:COL4A|CNUS0000098615.1:COL4A|CNUS0000104776.1:COL1AS|
Environmental Information Processing; Signaling Molecules andInteraction; Neuroactive ligand-receptor interaction [PATH:ko04080];	5	|CNUS0000097157.1:GRIN1|CNUS0000100819.1:PARD3|CNUS0000103577.1:COPA|CNUS0000104515.1:NPYNR|CNUS0000107663.1:CHRMN|
>4. Cellular Processes
Cellular Processes; Cell Communication; Adherens junction[PATH:ko04520];	5	|CNUS0000095615.1:ACTB_G1|CNUS0000099229.1:RHOA|CNUS0000099409.1:ACTB_G1|CNUS0000100195.1:RAC1|CNUS0000100819.1:PARD3|
Cellular Processes; Cell Communication; Focal adhesion[PATH:ko04510];	21	|CNUS0000095462.1:COL1AS|CNUS0000095594.1:PAK1|CNUS0000095615.1:ACTB_G1|CNUS0000095624.1:PAK1|CNUS0000096009.1:TLN|CNUS0000098613.1:COL4A|CNUS0000098614.1:COL4A|CNUS0000098615.1:COL4A|CNUS0000099229.1:RHOA|CNUS0000099409.1:ACTB_G1|CNUS0000100195.1:RAC1|CNUS0000101145.1::ROCK|CNUS0000101261.1:MYL2S|CNUS0000101957.1:MYL2S|CNUS0000102033.1:PPP1C|CNUS0000102045.1:GRB2|CNUS0000103200.1:RAP1A|CNUS00001…
Cellular Processes; Cell Communication; Gap junction [PATH:ko04540];	7	|CNUS0000095795.1:TUBA|CNUS0000099243.1:GNAQ|CNUS0000100099.1:TUBA|CNUS0000100493.1:TUBB|CNUS0000102045.1:GRB2|CNUS0000102743.1:ADCY9|CNUS0000103924.1:TUBB|
Cellular Processes; Cell Communication; Tight junction[PATH:ko04530];	14	|CNUS0000095487.1:CTTN, EMS1|CNUS0000095615.1:ACTB_G1|CNUS0000096817.1:EXOC4, SEC8L1|CNUS0000097682.1:PPP2R1|CNUS0000099229.1:RHOA|CNUS0000099409.1:ACTB_G1|CNUS0000100500.1:APKC|CNUS0000100558.1:MYH|CNUS0000100819.1:PARD3|CNUS0000101261.1:MYL2S|CNUS0000101957.1:MYL2S|CNUS0000104305.1:LLGL|CNUS0000104377.1:CASK|CNUS0000105256.1:E3.1.3.67, PTEN|
Cellular Processes; Cell Growth and Death; Apoptosis [PATH:ko04210];	3	|CNUS0000098769.1:PPP3R, CNB|CNUS0000101342.1:PPP3C, CNA|CNUS0000102107.1:CASP9|
Cellular Processes; Cell Growth and Death; Cell cycle - yeast[PATH:ko04111];	6	|CNUS0000096354.1:YCS4, CNAP1, CAPD2|CNUS0000096822.1:TTK, MPS1|CNUS0000098712.1:MCM4, CDC54|CNUS0000099449.1:RBX1, ROC1|CNUS0000099895.1:SKP1, CBF3D|CNUS0000102923.1:SCC1, MCD1, RAD21|
Cellular Processes; Cell Growth and Death; Cell cycle [PATH:ko04110];	5	|CNUS0000097740.1:YWHA|CNUS0000098240.1:YWHA|CNUS0000098712.1:MCM4, CDC54|CNUS0000099449.1:RBX1, ROC1|CNUS0000099895.1:SKP1, CBF3D|
Cellular Processes; Cell Growth and Death; p53 signaling pathway[PATH:ko04115];	3	|CNUS0000102107.1:CASP9|CNUS0000103866.1:SESN|CNUS0000105256.1:E3.1.3.67, PTEN|
Cellular Processes; Cell Motility; Regulation of actin cytoskeleton[PATH:ko04810];	13	|CNUS0000095594.1:PAK1|CNUS0000095615.1:ACTB_G1|CNUS0000095624.1:PAK1|CNUS0000099229.1:RHOA|CNUS0000099409.1:ACTB_G1|CNUS0000100195.1:RAC1|CNUS0000101029.1:E2.7.1.68, PIP5K|CNUS0000101145.1::ROCK|CNUS0000101261.1:MYL2S|CNUS0000101957.1:MYL2S|CNUS0000102033.1:PPP1C|CNUS0000104096.1:CFL|CNUS0000104834.1:SLC9A1, NHE1|
Cellular Processes; Development; Axon guidance [PATH:ko04360];	12	|CNUS0000095594.1:PAK1|CNUS0000095624.1:PAK1|CNUS0000097722.1:ROBO2|CNUS0000098769.1:PPP3R, CNB|CNUS0000099229.1:RHOA|CNUS0000099255.1:PLXNA|CNUS0000100195.1:RAC1|CNUS0000101145.1::ROCK|CNUS0000101342.1:PPP3C, CNA|CNUS0000101939.1:CDK5|CNUS0000102993.1:UNC5|CNUS0000104096.1:CFL|
Cellular Processes; Development; Dorso-ventral axis formation[PATH:ko04320];	2	|CNUS0000102045.1:GRB2|CNUS0000106187.1:NOTCH|
Cellular Processes; Endocrine System; Adipocytokine signalingpathway [PATH:ko04920];	5	|CNUS0000096041.1:ACSL, fadD|CNUS0000099334.1:SLC2A1, GLUT1|CNUS0000102845.1:ACSL, fadD|CNUS0000103787.1:FRAP|CNUS0000106041.1:JNK|
Cellular Processes; Endocrine System; GnRH signaling pathway[PATH:ko04912];	5	|CNUS0000099243.1:GNAQ|CNUS0000102045.1:GRB2|CNUS0000102743.1:ADCY9|CNUS0000103086.1:E3.1.4.4, PLD|CNUS0000106041.1:JNK|
Cellular Processes; Endocrine System; Insulin signaling pathway[PATH:ko04910];	9	|CNUS0000098756.1:PHKA_B|CNUS0000100500.1:APKC|CNUS0000102033.1:PPP1C|CNUS0000102045.1:GRB2|CNUS0000102139.1:eIF-4E, EIF4E|CNUS0000102653.1:CBL|CNUS0000103062.1:E6.3.4.14, accC:ACAC, acc|CNUS0000103787.1:FRAP|CNUS0000106041.1:JNK|
Cellular Processes; Endocrine System; Melanogenesis [PATH:ko04916];	2	|CNUS0000099243.1:GNAQ|CNUS0000102743.1:ADCY9|
Cellular Processes; Endocrine System; PPAR signaling pathway[PATH:ko03320];	2	|CNUS0000096041.1:ACSL, fadD|CNUS0000102845.1:ACSL, fadD|
Cellular Processes; Endocrine System; Progesterone-mediated oocytematuration [PATH:ko04914];	4	|CNUS0000100063.1:RPS6KA, RSK2|CNUS0000102217.1:E3.1.4.17, PDE|CNUS0000102743.1:ADCY9|CNUS0000106041.1:JNK|
Cellular Processes; Immune System; Antigen processing andpresentation [PATH:ko04612];	7	|CNUS0000096053.1:PSME3|CNUS0000096138.1:E3.4.22.1, CTSB|CNUS0000098178.1:E3.4.22.1, CTSB|CNUS0000100732.1:CALR|CNUS0000102650.1:E3.4.22.1, CTSB|CNUS0000103625.1:NFYC|CNUS0000107464.1:HSPA4|
Cellular Processes; Immune System; B cell receptor signaling pathway[PATH:ko04662];	3	|CNUS0000098769.1:PPP3R, CNB|CNUS0000100195.1:RAC1|CNUS0000101342.1:PPP3C, CNA|
Cellular Processes; Immune System; Fc epsilon RI signaling pathway[PATH:ko04664];	3	|CNUS0000100195.1:RAC1|CNUS0000102045.1:GRB2|CNUS0000106041.1:JNK|
Cellular Processes; Immune System; Leukocyte transendothelialmigration [PATH:ko04670];	9	|CNUS0000095615.1:ACTB_G1|CNUS0000099229.1:RHOA|CNUS0000099409.1:ACTB_G1|CNUS0000100195.1:RAC1|CNUS0000101145.1::ROCK|CNUS0000101261.1:MYL2S|CNUS0000101957.1:MYL2S|CNUS0000103200.1:RAP1A|CNUS0000104367.1:P190|
Cellular Processes; Immune System; Natural killer cell mediatedcytotoxicity [PATH:ko04650];	6	|CNUS0000095594.1:PAK1|CNUS0000095624.1:PAK1|CNUS0000098769.1:PPP3R, CNB|CNUS0000100195.1:RAC1|CNUS0000101342.1:PPP3C, CNA|CNUS0000102045.1:GRB2|
Cellular Processes; Immune System; T cell receptor signaling pathway[PATH:ko04660];	7	|CNUS0000095594.1:PAK1|CNUS0000095624.1:PAK1|CNUS0000098769.1:PPP3R, CNB|CNUS0000099229.1:RHOA|CNUS0000101342.1:PPP3C, CNA|CNUS0000102045.1:GRB2|CNUS0000102653.1:CBL|
Cellular Processes; Immune System; Toll-like receptor signalingpathway [PATH:ko04620];	2	|CNUS0000100195.1:RAC1|CNUS0000106041.1:JNK|
Cellular Processes; Nervous System; Long-term depression[PATH:ko04730];	2	|CNUS0000097682.1:PPP2R1|CNUS0000099243.1:GNAQ|
Cellular Processes; Nervous System; Long-term potentiation[PATH:ko04720];	7	|CNUS0000097157.1:GRIN1|CNUS0000098769.1:PPP3R, CNB|CNUS0000099243.1:GNAQ|CNUS0000100063.1:RPS6KA, RSK2|CNUS0000101342.1:PPP3C, CNA|CNUS0000102033.1:PPP1C|CNUS0000103200.1:RAP1A|
Cellular Processes; Sensory System; Olfactory transduction[PATH:ko04740];	1	|CNUS0000098469.1:GNAL|
>5. Human Diseases
Human Diseases; Cancers; Acute myeloid leukemia [PATH:ko05221];	2	|CNUS0000102045.1:GRB2|CNUS0000103787.1:FRAP|
Human Diseases; Cancers; Basal cell carcinoma [PATH:ko05217];	1	|CNUS0000095858.1:AXIN1|
Human Diseases; Cancers; Bladder cancer [PATH:ko05219];	1	|CNUS0000100282.1::DAPK|
Human Diseases; Cancers; Chronic myeloid leukemia [PATH:ko05220];	2	|CNUS0000102045.1:GRB2|CNUS0000102653.1:CBL|
Human Diseases; Cancers; Colorectal cancer [PATH:ko05210];	7	|CNUS0000095858.1:AXIN1|CNUS0000099229.1:RHOA|CNUS0000100195.1:RAC1|CNUS0000101601.1:MLH1|CNUS0000102045.1:GRB2|CNUS0000102107.1:CASP9|CNUS0000106041.1:JNK|
Human Diseases; Cancers; Endometrial cancer [PATH:ko05213];	5	|CNUS0000095858.1:AXIN1|CNUS0000101601.1:MLH1|CNUS0000102045.1:GRB2|CNUS0000102107.1:CASP9|CNUS0000105256.1:E3.1.3.67, PTEN|
Human Diseases; Cancers; Glioma [PATH:ko05214];	3	|CNUS0000102045.1:GRB2|CNUS0000103787.1:FRAP|CNUS0000105256.1:E3.1.3.67, PTEN|
Human Diseases; Cancers; Melanoma [PATH:ko05218];	1	|CNUS0000105256.1:E3.1.3.67, PTEN|
Human Diseases; Cancers; Non-small cell lung cancer [PATH:ko05223];	2	|CNUS0000102045.1:GRB2|CNUS0000102107.1:CASP9|
Human Diseases; Cancers; Pancreatic cancer [PATH:ko05212];	3	|CNUS0000100195.1:RAC1|CNUS0000102107.1:CASP9|CNUS0000106041.1:JNK|
Human Diseases; Cancers; Prostate cancer [PATH:ko05215];	5	|CNUS0000096524.1:HSP90B, TRA1|CNUS0000102045.1:GRB2|CNUS0000102107.1:CASP9|CNUS0000103787.1:FRAP|CNUS0000105256.1:E3.1.3.67, PTEN|
Human Diseases; Cancers; Renal cell carcinoma [PATH:ko05211];	10	|CNUS0000095594.1:PAK1|CNUS0000095624.1:PAK1|CNUS0000099334.1:SLC2A1, GLUT1|CNUS0000099449.1:RBX1, ROC1|CNUS0000100195.1:RAC1|CNUS0000102032.1:E4.2.1.2B, fumC|CNUS0000102045.1:GRB2|CNUS0000102189.1:CUL2|CNUS0000103200.1:RAP1A|CNUS0000107760.1:CUL2|
Human Diseases; Cancers; Small cell lung cancer [PATH:ko05222];	5	|CNUS0000098613.1:COL4A|CNUS0000098614.1:COL4A|CNUS0000098615.1:COL4A|CNUS0000102107.1:CASP9|CNUS0000105256.1:E3.1.3.67, PTEN|
Human Diseases; Cancers; Thyroid Cancer [PATH:ko05216];	2	|CNUS0000103746.1:TPM3|CNUS0000105101.1:TPM3|
Human Diseases; Immune Disorders; Primary immunodeficiency[PATH:ko05340];	1	|CNUS0000100719.1:E3.5.4.4, ADA, add|
Human Diseases; Immune Disorders; Systemic lupus erythematosus[PATH:ko05322];	2	|CNUS0000101349.1:SNRPD1, SMD1|CNUS0000102883.1:H3|
Human Diseases; Infectious Diseases; Epithelial cell signaling inHelicobacter pylori infection [PATH:ko05120];	5	|CNUS0000095594.1:PAK1|CNUS0000095624.1:PAK1|CNUS0000096235.1:ATPeVH, ATP6H|CNUS0000100195.1:RAC1|CNUS0000106041.1:JNK|
Human Diseases; Infectious Diseases; Vibrio cholerae infection[PATH:ko05110];	4	|CNUS0000095615.1:ACTB_G1|CNUS0000096235.1:ATPeVH, ATP6H|CNUS0000099409.1:ACTB_G1|CNUS0000102743.1:ADCY9|
Human Diseases; Metabolic Disorders; Type I diabetes mellitus[PATH:ko04940];	1	|CNUS0000104587.1:PTPRN|
Human Diseases; Metabolic Disorders; Type II diabetes mellitus[PATH:ko04930];	2	|CNUS0000103787.1:FRAP|CNUS0000106041.1:JNK|
Human Diseases; Neurodegenerative Diseases; Alzheimer's disease[PATH:ko05010];	16	|CNUS0000095478.1:NDUFS4|CNUS0000097157.1:GRIN1|CNUS0000097334.1:CDK5R1|CNUS0000098300.1:QCR2, UQCRC2|CNUS0000098769.1:PPP3R, CNB|CNUS0000099243.1:GNAQ|CNUS0000100618.1:NDUFA8|CNUS0000101287.1:SDHB, SDH2|CNUS0000101342.1:PPP3C, CNA|CNUS0000101939.1:CDK5|CNUS0000102088.1:MAPT, TAU|CNUS0000102107.1:CASP9|CNUS0000102909.1:NDUFB9|CNUS0000103134.1:ATPeF1D, ATP5D|CNUS0000105393.1:SDHA, SDH1|CNUS0000107…
Human Diseases; Neurodegenerative Diseases; Amyotrophic lateralsclerosis (ALS) [PATH:ko05014];	7	|CNUS0000097157.1:GRIN1|CNUS0000098112.1:DAXX|CNUS0000098769.1:PPP3R, CNB|CNUS0000099443.1:E1.15.1.1C, sodC, SOD1|CNUS0000100195.1:RAC1|CNUS0000101342.1:PPP3C, CNA|CNUS0000102107.1:CASP9|
Human Diseases; Neurodegenerative Diseases; Huntington's disease[PATH:ko05016];	24	|CNUS0000095478.1:NDUFS4|CNUS0000095578.1:VDAC|CNUS0000097157.1:GRIN1|CNUS0000097433.1:REST|CNUS0000098300.1:QCR2, UQCRC2|CNUS0000098452.1:TBP, tbp|CNUS0000099243.1:GNAQ|CNUS0000099443.1:E1.15.1.1C, sodC, SOD1|CNUS0000100618.1:NDUFA8|CNUS0000100915.1:RPB10|CNUS0000101287.1:SDHB, SDH2|CNUS0000101310.1:DCTN2|CNUS0000101667.1:DCTN4|CNUS0000102107.1:CASP9|CNUS0000102160.1:RPB6|CNUS0000102246.1:DNAH|C…
Human Diseases; Neurodegenerative Diseases; Parkinson's disease[PATH:ko05012];	14	|CNUS0000095478.1:NDUFS4|CNUS0000095578.1:VDAC|CNUS0000096496.1:UBE2L3, UBCH7|CNUS0000098300.1:QCR2, UQCRC2|CNUS0000099966.1:SLC18A|CNUS0000100434.1:E1.14.16.2, TH|CNUS0000100618.1:NDUFA8|CNUS0000101287.1:SDHB, SDH2|CNUS0000101550.1:UBE1, UBA1|CNUS0000102107.1:CASP9|CNUS0000102909.1:NDUFB9|CNUS0000103134.1:ATPeF1D, ATP5D|CNUS0000105393.1:SDHA, SDH1|CNUS0000107730.1:QCR8, UQCRQ|
