# Supplementary material for: Global Expression Analysis Revealed Novel Gender-Specific Gene Expression Features in the Blood Fluke Parasite Schistosoma japonicum
Source: PLoS One. 2011 Apr 6;6(4):e18267. doi: 10.1371/journal.pone.0018267 (PMC3071802; doi:10.1371/journal.pone.0018267)
Supplement: Table S6 — Genes involved in metabolic and other biological functions which were down-regulated in male parasites. (XLS) [file pone.0018267.s006.xls]

## Sheet: Diff_Down_Pathway2Genes
Pahtway	# of Gene of male down regulated	Genes
>1. Metabolism
Metabolism; Amino Acid Metabolism; Alanine and aspartate metabolism[PATH:ko00252];	7	|CNUS0000096884.1:E6.3.4.4, purA|CNUS0000098926.1:NARS, asnS|CNUS0000100288.1:DARS, aspS|CNUS0000101714.1:E2.6.1.1B, aspC|CNUS0000101715.1:E2.6.1.1B, aspC|CNUS0000102186.1:DARS, aspS|CNUS0000103757.1:AARS, alaS|
Metabolism; Amino Acid Metabolism; Arginine and proline metabolism[PATH:ko00330];	5	|CNUS0000096676.1:E2.6.1.13, rocD|CNUS0000101714.1:E2.6.1.1B, aspC|CNUS0000101715.1:E2.6.1.1B, aspC|CNUS0000103456.1:RARS, argS|CNUS0000105078.1:E2.6.1.13, rocD|
Metabolism; Amino Acid Metabolism; Cysteine metabolism[PATH:ko00272];	3	|CNUS0000101714.1:E2.6.1.1B, aspC|CNUS0000101715.1:E2.6.1.1B, aspC|CNUS0000105752.1:LDH, ldh|
Metabolism; Amino Acid Metabolism; Glutamate metabolism[PATH:ko00251];	5	|CNUS0000097371.1:QARS, glnS|CNUS0000097373.1:QARS, glnS|CNUS0000101599.1:EARS, gltX|CNUS0000101714.1:E2.6.1.1B, aspC|CNUS0000101715.1:E2.6.1.1B, aspC|
Metabolism; Amino Acid Metabolism; Glycine, serine and threoninemetabolism [PATH:ko00260];	2	|CNUS0000095593.1:E2.1.2.1, glyA|CNUS0000100158.1:E2.3.1.37, ALAS|
Metabolism; Amino Acid Metabolism; Histidine metabolism[PATH:ko00340];	1	|CNUS0000095452.1:E4.1.1.28, DDC|
Metabolism; Amino Acid Metabolism; Lysine biosynthesis[PATH:ko00300];	1	|CNUS0000096397.1:KARS, lysS|
Metabolism; Amino Acid Metabolism; Lysine degradation [PATH:ko00310];	3	|CNUS0000095742.1:SUV420H|CNUS0000102263.1:OGDH, sucA|CNUS0000105972.1:DLST, sucB|
Metabolism; Amino Acid Metabolism; Methionine metabolism[PATH:ko00271];	5	|CNUS0000099320.1:MTFMT, fmt|CNUS0000102021.1:E2.4.2.28, mtaP|CNUS0000103218.1:E2.5.1.6, metK|CNUS0000103232.1:E3.3.1.1, ahcY|CNUS0000105299.1:MARS, metG|
Metabolism; Amino Acid Metabolism; Phenylalanine metabolism[PATH:ko00360];	3	|CNUS0000095452.1:E4.1.1.28, DDC|CNUS0000101714.1:E2.6.1.1B, aspC|CNUS0000101715.1:E2.6.1.1B, aspC|
Metabolism; Amino Acid Metabolism; Phenylalanine, tyrosine andtryptophan biosynthesis [PATH:ko00400];	5	|CNUS0000097451.1:FARSB, pheT|CNUS0000099883.1:YARS, tyrS|CNUS0000101714.1:E2.6.1.1B, aspC|CNUS0000101715.1:E2.6.1.1B, aspC|CNUS0000102997.1:FARSA, pheS|
Metabolism; Amino Acid Metabolism; Tryptophan metabolism[PATH:ko00380];	2	|CNUS0000095452.1:E4.1.1.28, DDC|CNUS0000102263.1:OGDH, sucA|
Metabolism; Amino Acid Metabolism; Tyrosine metabolism[PATH:ko00350];	4	|CNUS0000095452.1:E4.1.1.28, DDC|CNUS0000101714.1:E2.6.1.1B, aspC|CNUS0000101715.1:E2.6.1.1B, aspC|CNUS0000103568.1:E1.14.18.1|
Metabolism; Amino Acid Metabolism; Urea cycle and metabolism ofamino groups [PATH:ko00220];	1	|CNUS0000102021.1:E2.4.2.28, mtaP|
Metabolism; Amino Acid Metabolism; Valine, leucine and isoleucinebiosynthesis [PATH:ko00290];	3	|CNUS0000095648.1:VARS, valS|CNUS0000099088.1:PDHB, pdhB|CNUS0000102647.1:LARS, leuS|
Metabolism; Amino Acid Metabolism; Valine, leucine and isoleucinedegradation [PATH:ko00280];	1	|CNUS0000096269.1:E2.3.3.10, pksG|
Metabolism; Biosynthesis of Secondary Metabolites; Alkaloidbiosynthesis I [PATH:ko00950];	4	|CNUS0000095452.1:E4.1.1.28, DDC|CNUS0000101714.1:E2.6.1.1B, aspC|CNUS0000101715.1:E2.6.1.1B, aspC|CNUS0000103568.1:E1.14.18.1|
Metabolism; Biosynthesis of Secondary Metabolites; Indole and ipecacalkaloid biosynthesis [PATH:ko00901];	1	|CNUS0000095452.1:E4.1.1.28, DDC|
Metabolism; Biosynthesis of Secondary Metabolites; Novobiocinbiosynthesis [PATH:ko00401];	2	|CNUS0000101714.1:E2.6.1.1B, aspC|CNUS0000101715.1:E2.6.1.1B, aspC|
Metabolism; Biosynthesis of Secondary Metabolites; Streptomycinbiosynthesis [PATH:ko00521];	2	|CNUS0000102321.1:E5.4.2.2, pgm|CNUS0000104921.1:E5.4.2.2, pgm|
Metabolism; Biosynthesis of Secondary Metabolites; Zeatinbiosynthesis [PATH:ko00908];	1	|CNUS0000100130.1:E2.5.1.8, miaA|
Metabolism; Carbohydrate Metabolism; Aminosugars metabolism[PATH:ko00530];	1	|CNUS0000097222.1:E3.2.1.52, nagZ|
Metabolism; Carbohydrate Metabolism; Butanoate metabolism[PATH:ko00650];	2	|CNUS0000096269.1:E2.3.3.10, pksG|CNUS0000099088.1:PDHB, pdhB|
Metabolism; Carbohydrate Metabolism; Citrate cycle (TCA cycle)[PATH:ko00020];	10	|CNUS0000096871.1:E4.1.1.32, pckA, PEPCK|CNUS0000096992.1:LSC2|CNUS0000097684.1:E1.1.1.37B, mdh|CNUS0000099088.1:PDHB, pdhB|CNUS0000099342.1:E1.1.1.37B, mdh|CNUS0000100936.1:IDH3|CNUS0000102263.1:OGDH, sucA|CNUS0000105035.1:E4.2.1.2A, fumA, fumB|CNUS0000105931.1:LSC2|CNUS0000105972.1:DLST, sucB|
Metabolism; Carbohydrate Metabolism; Fructose and mannose metabolism[PATH:ko00051];	5	|CNUS0000098096.1:TPI, tpiA|CNUS0000099590.1:E2.7.1.105, PFK:E3.1.3.46|CNUS0000100851.1:E5.3.1.8, manA|CNUS0000103059.1:E5.4.2.8, manB|CNUS0000104040.1:E2.7.7.13|
Metabolism; Carbohydrate Metabolism; Galactose metabolism[PATH:ko00052];	2	|CNUS0000102321.1:E5.4.2.2, pgm|CNUS0000104921.1:E5.4.2.2, pgm|
Metabolism; Carbohydrate Metabolism; Glycolysis / Gluconeogenesis[PATH:ko00010];	8	|CNUS0000096871.1:E4.1.1.32, pckA, PEPCK|CNUS0000097821.1:GAPDH, gapA|CNUS0000098096.1:TPI, tpiA|CNUS0000099088.1:PDHB, pdhB|CNUS0000100505.1:ENO, eno|CNUS0000102321.1:E5.4.2.2, pgm|CNUS0000104921.1:E5.4.2.2, pgm|CNUS0000105752.1:LDH, ldh|
Metabolism; Carbohydrate Metabolism; Glyoxylate and dicarboxylatemetabolism [PATH:ko00630];	3	|CNUS0000097684.1:E1.1.1.37B, mdh|CNUS0000097696.1:E1.5.1.5, folD:E1.5.1.15:E3.5.4.9, folD:E6.3.4.3, fhs|CNUS0000099342.1:E1.1.1.37B, mdh|
Metabolism; Carbohydrate Metabolism; Inositol metabolism[PATH:ko00031];	1	|CNUS0000098096.1:TPI, tpiA|
Metabolism; Carbohydrate Metabolism; Inositol phosphate metabolism[PATH:ko00562];	6	|CNUS0000096928.1:E2.7.1.67|CNUS0000097242.1:PLCB|CNUS0000097719.1:E2.7.1.153, PIK3C1|CNUS0000098096.1:TPI, tpiA|CNUS0000099071.1:E3.1.3.36|CNUS0000101633.1:E2.7.1.151, IPMK|
Metabolism; Carbohydrate Metabolism; Pentose and glucuronateinterconversions [PATH:ko00040];	2	|CNUS0000096846.1:E5.1.3.1, rpe|CNUS0000100872.1:E1.1.1.125, kduD|
Metabolism; Carbohydrate Metabolism; Pentose phosphate pathway[PATH:ko00030];	6	|CNUS0000096846.1:E5.1.3.1, rpe|CNUS0000099964.1:E2.7.1.15, rbsK|CNUS0000102321.1:E5.4.2.2, pgm|CNUS0000104921.1:E5.4.2.2, pgm|CNUS0000105483.1:E4.1.2.4, deoC|CNUS0000107747.1:E5.3.1.6A, rpiA|
Metabolism; Carbohydrate Metabolism; Propanoate metabolism[PATH:ko00640];	3	|CNUS0000096992.1:LSC2|CNUS0000105752.1:LDH, ldh|CNUS0000105931.1:LSC2|
Metabolism; Carbohydrate Metabolism; Pyruvate metabolism[PATH:ko00620];	7	|CNUS0000096871.1:E4.1.1.32, pckA, PEPCK|CNUS0000097684.1:E1.1.1.37B, mdh|CNUS0000099088.1:PDHB, pdhB|CNUS0000099342.1:E1.1.1.37B, mdh|CNUS0000101340.1:E1.1.1.40, maeB|CNUS0000104618.1:E3.6.1.7, acyP|CNUS0000105752.1:LDH, ldh|
Metabolism; Carbohydrate Metabolism; Starch and sucrose metabolism[PATH:ko00500];	4	|CNUS0000101515.1:E2.4.1.18, glgB|CNUS0000102321.1:E5.4.2.2, pgm|CNUS0000103248.1:E2.4.1.1, glgP, PYG|CNUS0000104921.1:E5.4.2.2, pgm|
Metabolism; Energy Metabolism; ATPases	1	|CNUS0000103090.1:ATP2A|
Metabolism; Energy Metabolism; Carbon fixation in photosyntheticorganisms [PATH:ko00710];	8	|CNUS0000096846.1:E5.1.3.1, rpe|CNUS0000097684.1:E1.1.1.37B, mdh|CNUS0000098096.1:TPI, tpiA|CNUS0000099342.1:E1.1.1.37B, mdh|CNUS0000101340.1:E1.1.1.40, maeB|CNUS0000101714.1:E2.6.1.1B, aspC|CNUS0000101715.1:E2.6.1.1B, aspC|CNUS0000107747.1:E5.3.1.6A, rpiA|
Metabolism; Energy Metabolism; Methane metabolism [PATH:ko00680];	1	|CNUS0000095593.1:E2.1.2.1, glyA|
Metabolism; Energy Metabolism; Oxidative phosphorylation[PATH:ko00190];	14	|CNUS0000095571.1:NDUFA6|CNUS0000096495.1:ATPeVPL, ATP6L|CNUS0000096929.1:ATPeV54kD|CNUS0000097221.1:NDUFA5|CNUS0000100076.1:ATPeF1O, ATP5O|CNUS0000100427.1:ATPeVPL, ATP6L|CNUS0000100560.1:NDUFB10|CNUS0000100929.1:ATPeF0B, ATP5F1|CNUS0000101017.1:ATPeF1B, ATP5B|CNUS0000101409.1:NDUFS8|CNUS0000105255.1:NDUFB7|CNUS0000105295.1:ATPeVAC39, ATP6D|CNUS0000105316.1:RIP1, UQCRFS1, petA|CNUS0000106538.1:C…
Metabolism; Energy Metabolism; Reductive carboxylate cycle (CO2fixation) [PATH:ko00720];	3	|CNUS0000097684.1:E1.1.1.37B, mdh|CNUS0000099342.1:E1.1.1.37B, mdh|CNUS0000105035.1:E4.2.1.2A, fumA, fumB|
Metabolism; Energy Metabolism; Sulfur metabolism [PATH:ko00920];	1	|CNUS0000097547.1:E3.1.3.7|
Metabolism; Glycan Biosynthesis and Metabolism; Glycan structures -Biosynthesis 1 [PATH:ko01030];	8	|CNUS0000095516.1:E2.4.1.119|CNUS0000097890.1:ALG3|CNUS0000097893.1:ALG11|CNUS0000098237.1:GCNT3|CNUS0000099224.1:E2.4.1.119|CNUS0000099932.1:MGAT1|CNUS0000100761.1:ALG7|CNUS0000105765.1:E2.4.1.119|
Metabolism; Glycan Biosynthesis and Metabolism; Glycan structures -Biosynthesis 2 [PATH:ko01031];	2	|CNUS0000099515.1:PIGT|CNUS0000106384.1:PIGM|
Metabolism; Glycan Biosynthesis and Metabolism; Glycan structures -Degradation [PATH:ko01032];	2	|CNUS0000097222.1:E3.2.1.52, nagZ|CNUS0000101474.1:E3.5.1.26|
Metabolism; Glycan Biosynthesis and Metabolism; Glycosaminoglycandegradation [PATH:ko00531];	1	|CNUS0000097222.1:E3.2.1.52, nagZ|
Metabolism; Glycan Biosynthesis and Metabolism; Glycosphingolipidbiosynthesis - ganglioseries [PATH:ko00604];	1	|CNUS0000097222.1:E3.2.1.52, nagZ|
Metabolism; Glycan Biosynthesis and Metabolism; Glycosphingolipidbiosynthesis - globoseries [PATH:ko00603];	1	|CNUS0000097222.1:E3.2.1.52, nagZ|
Metabolism; Glycan Biosynthesis and Metabolism; N-Glycan degradation[PATH:ko00511];	2	|CNUS0000097222.1:E3.2.1.52, nagZ|CNUS0000101474.1:E3.5.1.26|
Metabolism; Glycan Biosynthesis and Metabolism; N-Glycanbiosynthesis [PATH:ko00510];	9	|CNUS0000095516.1:E2.4.1.119|CNUS0000097890.1:ALG3|CNUS0000097893.1:ALG11|CNUS0000099224.1:E2.4.1.119|CNUS0000099932.1:MGAT1|CNUS0000100761.1:ALG7|CNUS0000101016.1:ALG5|CNUS0000103111.1:RFT1|CNUS0000105765.1:E2.4.1.119|
Metabolism; Glycan Biosynthesis and Metabolism; O-Glycanbiosynthesis [PATH:ko00512];	1	|CNUS0000098237.1:GCNT3|
Metabolism; Glycan Biosynthesis and Metabolism;Glycosylphosphatidylinositol(GPI)-anchor biosynthesis [PATH:ko00563];	2	|CNUS0000099515.1:PIGT|CNUS0000106384.1:PIGM|
Metabolism; Lipid Metabolism; Bile acid biosynthesis [PATH:ko00120];	1	|CNUS0000101594.1:E1.3.99.-|
Metabolism; Lipid Metabolism; Biosynthesis of steroids[PATH:ko00100];	1	|CNUS0000099836.1:E2.7.4.2, mvaK2|
Metabolism; Lipid Metabolism; Biosynthesis of unsaturated fattyacids [PATH:ko01040];	1	|CNUS0000104304.1:FADS1|
Metabolism; Lipid Metabolism; Ether lipid metabolism [PATH:ko00565];	1	|CNUS0000097953.1:ENPP6|
Metabolism; Lipid Metabolism; Glycerolipid metabolism [PATH:ko00561];	1	|CNUS0000105619.1:DGAT1|
Metabolism; Lipid Metabolism; Glycerophospholipid metabolism[PATH:ko00564];	3	|CNUS0000098082.1:LYPLA2|CNUS0000098309.1:E2.7.7.14, PCYT2|CNUS0000101265.1:E2.7.8.11|
Metabolism; Lipid Metabolism; Sphingolipid metabolism [PATH:ko00600];	1	|CNUS0000100746.1:E4.1.2.27|
Metabolism; Lipid Metabolism; Synthesis and degradation of ketonebodies [PATH:ko00072];	1	|CNUS0000096269.1:E2.3.3.10, pksG|
Metabolism; Metabolism of Cofactors and Vitamins; Folatebiosynthesis [PATH:ko00790];	2	|CNUS0000098117.1:E6.3.2.17|CNUS0000102148.1:E1.5.1.3, folA|
Metabolism; Metabolism of Cofactors and Vitamins; Nicotinate andnicotinamide metabolism [PATH:ko00760];	2	|CNUS0000101516.1:E2.7.1.23|CNUS0000103763.1:punA|
Metabolism; Metabolism of Cofactors and Vitamins; One carbon pool byfolate [PATH:ko00670];	4	|CNUS0000095593.1:E2.1.2.1, glyA|CNUS0000097696.1:E1.5.1.5, folD:E1.5.1.15:E3.5.4.9, folD:E6.3.4.3, fhs|CNUS0000099320.1:MTFMT, fmt|CNUS0000102148.1:E1.5.1.3, folA|
Metabolism; Metabolism of Cofactors and Vitamins; Porphyrin andchlorophyll metabolism [PATH:ko00860];	5	|CNUS0000096446.1:E4.2.1.75, hemD|CNUS0000100158.1:E2.3.1.37, ALAS|CNUS0000101599.1:EARS, gltX|CNUS0000102502.1:E4.2.1.24, hemB|CNUS0000106188.1:E4.99.1.1, hemH|
Metabolism; Metabolism of Cofactors and Vitamins; Retinol metabolism[PATH:ko00830];	2	|CNUS0000095892.1:RDH8|CNUS0000105619.1:DGAT1|
Metabolism; Metabolism of Cofactors and Vitamins; Riboflavinmetabolism [PATH:ko00740];	2	|CNUS0000095565.1:E3.1.3.2|CNUS0000103568.1:E1.14.18.1|
Metabolism; Metabolism of Cofactors and Vitamins; Ubiquinone andmenaquinone biosynthesis [PATH:ko00130];	3	|CNUS0000096327.1:COQ6|CNUS0000098556.1:COQ3|CNUS0000100464.1:COQ2|
Metabolism; Metabolism of Cofactors and Vitamins; Vitamin B6metabolism [PATH:ko00750];	1	|CNUS0000104700.1:E2.7.1.35, pdxK|
Metabolism; Metabolism of Other Amino Acids; Aminophosphonatemetabolism [PATH:ko00440];	1	|CNUS0000098309.1:E2.7.7.14, PCYT2|
Metabolism; Metabolism of Other Amino Acids; Cyanoamino acidmetabolism [PATH:ko00460];	1	|CNUS0000095593.1:E2.1.2.1, glyA|
Metabolism; Metabolism of Other Amino Acids; Glutathione metabolism[PATH:ko00480];	4	|CNUS0000095947.1:GCLC|CNUS0000099899.1:TRYP|CNUS0000102076.1:RRM2|CNUS0000102739.1:GGCT|
Metabolism; Metabolism of Other Amino Acids; Selenoamino acidmetabolism [PATH:ko00450];	3	|CNUS0000103218.1:E2.5.1.6, metK|CNUS0000103232.1:E3.3.1.1, ahcY|CNUS0000105299.1:MARS, metG|
Metabolism; Nucleotide Metabolism; Purine metabolism [PATH:ko00230];	7	|CNUS0000095480.1:E3.6.1.5|CNUS0000096884.1:E6.3.4.4, purA|CNUS0000100928.1:E2.7.4.6, ndk|CNUS0000102076.1:RRM2|CNUS0000102756.1:E3.6.1.6|CNUS0000103049.1:E2.7.1.20, ADK|CNUS0000103763.1:punA|
Metabolism; Nucleotide Metabolism; Pyrimidine metabolism[PATH:ko00240];	7	|CNUS0000095480.1:E3.6.1.5|CNUS0000100706.1:E2.7.4.9, tmk|CNUS0000100928.1:E2.7.4.6, ndk|CNUS0000102076.1:RRM2|CNUS0000102756.1:E3.6.1.6|CNUS0000103763.1:punA|CNUS0000103939.1:E2.4.2.10, pyrE:E4.1.1.23, pyrF|
Metabolism; Xenobiotics Biodegradation and Metabolism; 1- and2-Methylnaphthalene degradation [PATH:ko00624];	1	|CNUS0000101594.1:E1.3.99.-|
Metabolism; Xenobiotics Biodegradation and Metabolism; Benzoatedegradation via CoA ligation [PATH:ko00632];	1	|CNUS0000104618.1:E3.6.1.7, acyP|
Metabolism; Xenobiotics Biodegradation and Metabolism; Drugmetabolism - other enzymes [PATH:ko00983];	2	|CNUS0000095870.1:E2.1.1.67, tpmT|CNUS0000103939.1:E2.4.2.10, pyrE:E4.1.1.23, pyrF|
Metabolism; Xenobiotics Biodegradation and Metabolism; Geranioldegradation [PATH:ko00281];	1	|CNUS0000101594.1:E1.3.99.-|
Metabolism; Xenobiotics Biodegradation and Metabolism;gamma-Hexachlorocyclohexane degradation [PATH:ko00361];	1	|CNUS0000095565.1:E3.1.3.2|
>2. Genetic Information Processing
Genetic Information Processing; Folding, Sorting and Degradation;Proteasome [PATH:ko03050];	10	|CNUS0000095620.1:PSMB7|CNUS0000095720.1:RPT5, PSMC3|CNUS0000096051.1:RPN2, PSMD1|CNUS0000097646.1:PSMA6|CNUS0000100119.1:RPT1, PSMC2|CNUS0000101251.1:PSMB5|CNUS0000102509.1:PSMB2|CNUS0000104426.1:RPN6, PSMD11|CNUS0000105017.1:PSMA3|CNUS0000105062.1:RPN10, PSMD4|
Genetic Information Processing; Folding, Sorting and Degradation;Protein export [PATH:ko03060];	7	|CNUS0000097362.1:SRP72|CNUS0000100876.1:E3.4.21.89, SPASEI, lepB|CNUS0000101126.1:SRP19|CNUS0000104973.1:SRPR, ftsY|CNUS0000105090.1:SRP14|CNUS0000105996.1:SRP54, ffh|CNUS0000107682.1:SRP68|
Genetic Information Processing; Folding, Sorting and Degradation;Protein folding and associated processing	2	|CNUS0000095488.1:E5.2.1.8|CNUS0000103269.1:E2.3.2.8, ate1|
Genetic Information Processing; Folding, Sorting and Degradation;Regulation of autophagy [PATH:ko04140];	2	|CNUS0000098113.1:GABARAP, ATG8, LC3|CNUS0000106002.1:BECN1, VPS30, ATG6|
Genetic Information Processing; Folding, Sorting and Degradation;SNARE interactions in vesicular transport [PATH:ko04130];	4	|CNUS0000097593.1:STX1A|CNUS0000097595.1:VAMP1_2_3|CNUS0000099496.1:STX5|CNUS0000102031.1:STX1A|
Genetic Information Processing; Folding, Sorting and Degradation;Ubiquitin mediated proteolysis [PATH:ko04120];	22	|CNUS0000096152.1:HIP2, UBC1|CNUS0000096835.1:UBE3A, E6AP|CNUS0000096887.1:UBE2R, UBC3, CDC34|CNUS0000098160.1:UBE2G1, UBC7|CNUS0000098258.1:UBE2D_E, UBC4, UBC5|CNUS0000098680.1:UBE3C|CNUS0000099527.1:PPIL2, CYC4, CHP60|CNUS0000099678.1:APC8, CDC23|CNUS0000099687.1:APC3, CDC27|CNUS0000099942.1:APC1|CNUS0000100447.1:APC10, DOC1|CNUS0000100743.1:CDC20|CNUS0000101004.1:APC6, CDC16|CNUS0000101665.1:A…
Genetic Information Processing; Replication and Repair; Baseexcision repair [PATH:ko03410];	5	|CNUS0000095976.1:APEX1|CNUS0000098352.1:HMGB1|CNUS0000098354.1:MUTY|CNUS0000100230.1:HMGB1|CNUS0000102503.1:PCNA|
Genetic Information Processing; Replication and Repair; DNAreplication [PATH:ko03030];	13	|CNUS0000095470.1:RNASEH2A|CNUS0000096857.1:RFA1, RPA1, rpa|CNUS0000097014.1:MCM5, CDC46|CNUS0000097535.1:MCM6|CNUS0000097541.1:PRI1|CNUS0000099791.1:RFC3_5|CNUS0000101135.1:RFC2_4|CNUS0000102174.1:MCM2|CNUS0000102175.1:MCM2|CNUS0000102320.1:E3.1.26.4A, RNASEH1, rnhA|CNUS0000102503.1:PCNA|CNUS0000103199.1:MCM3|CNUS0000103318.1:POLA2|
Genetic Information Processing; Replication and Repair; Homologousrecombination [PATH:ko03440];	5	|CNUS0000096857.1:RFA1, RPA1, rpa|CNUS0000098368.1:RAD54L, RAD54|CNUS0000099676.1:TOP3|CNUS0000100053.1:TOP3|CNUS0000101973.1:MRE11|
Genetic Information Processing; Replication and Repair; Mismatchrepair [PATH:ko03430];	6	|CNUS0000096857.1:RFA1, RPA1, rpa|CNUS0000099791.1:RFC3_5|CNUS0000100120.1:EXO1|CNUS0000101135.1:RFC2_4|CNUS0000102087.1:MSH2|CNUS0000102503.1:PCNA|
Genetic Information Processing; Replication and Repair; Nucleotideexcision repair [PATH:ko03420];	10	|CNUS0000096857.1:RFA1, RPA1, rpa|CNUS0000098227.1:XPA|CNUS0000098261.1:TFIIH4|CNUS0000099055.1:TFIIH4|CNUS0000099791.1:RFC3_5|CNUS0000099800.1:TFIIH3|CNUS0000101135.1:RFC2_4|CNUS0000102232.1:ERCC3, XPB|CNUS0000102503.1:PCNA|CNUS0000106529.1:RAD23, HR23|
Genetic Information Processing; Replication and Repair;Non-homologous end-joining [PATH:ko03450];	2	|CNUS0000101973.1:MRE11|CNUS0000103205.1:XRCC5, KU80, G22P2|
Genetic Information Processing; Transcription; Basal transcriptionfactors [PATH:ko03022];	6	|CNUS0000095963.1:TFIID3, TAF4|CNUS0000097508.1:TFIID2, TAF2|CNUS0000098261.1:TFIIH4|CNUS0000099055.1:TFIIH4|CNUS0000099800.1:TFIIH3|CNUS0000100436.1:TFIIS|
Genetic Information Processing; Transcription; Other transcriptionrelated proteins	4	|CNUS0000096823.1:RCL1|CNUS0000096825.1:E6.5.1.4|CNUS0000102492.1:RUXX|CNUS0000104078.1:SNRPN, SMN|
Genetic Information Processing; Transcription; RNA polymerase[PATH:ko03020];	8	|CNUS0000095827.1:RPB3|CNUS0000099047.1:RPA2|CNUS0000101201.1:RPB4|CNUS0000102011.1:RPB8|CNUS0000102871.1:RPB5|CNUS0000104143.1:RPB7|CNUS0000104168.1:RPB2|CNUS0000105864.1:RPC2|
Genetic Information Processing; Translation; Aminoacyl-tRNAbiosynthesis [PATH:ko00970];	17	|CNUS0000095648.1:VARS, valS|CNUS0000096397.1:KARS, lysS|CNUS0000097305.1:SEPSECS|CNUS0000097371.1:QARS, glnS|CNUS0000097373.1:QARS, glnS|CNUS0000097451.1:FARSB, pheT|CNUS0000098926.1:NARS, asnS|CNUS0000099320.1:MTFMT, fmt|CNUS0000099883.1:YARS, tyrS|CNUS0000100288.1:DARS, aspS|CNUS0000101599.1:EARS, gltX|CNUS0000102186.1:DARS, aspS|CNUS0000102647.1:LARS, leuS|CNUS0000102997.1:FARSA, pheS|CNUS000…
Genetic Information Processing; Translation; Other translationproteins	13	|CNUS0000095740.1:K07575|CNUS0000096526.1:PTH2|CNUS0000096815.1:E2.1.1.61, trmU|CNUS0000097338.1:TRUA|CNUS0000097922.1:NMD3|CNUS0000099203.1:dtd|CNUS0000100130.1:E2.5.1.8, miaA|CNUS0000101314.1:DUS4|CNUS0000103672.1:RRP45|CNUS0000104608.1:E3.4.11.18, map|CNUS0000104701.1:E2.1.1.98, dph5|CNUS0000106025.1:ksgA|CNUS0000107898.1:E2.7.7.19, pcnB|
Genetic Information Processing; Translation; Ribosome [PATH:ko03010];	32	|CNUS0000095574.1:RP-L29e, RPL29|CNUS0000096461.1:RP-L27e, RPL27|CNUS0000096616.1:RP-S27e, RPS27|CNUS0000096734.1:RP-L18e, RPL18|CNUS0000096794.1:RP-L37e, RPL37|CNUS0000097341.1:RP-L22e, RPL22|CNUS0000097650.1:RP-S30e, RPS30|CNUS0000097764.1:RP-S5e, RPS5|CNUS0000098404.1:RP-L23e, RPL23|CNUS0000098453.1:RP-L26e, RPL26|CNUS0000098709.1:RP-S16e, RPS16|CNUS0000099233.1:RP-S12e, RPS12|CNUS0000099748.1…
>3. Environmental Information Processing
Environmental Information Processing; Membrane Transport; Otherion-coupled transporters	2	|CNUS0000101254.1:ANT|CNUS0000103111.1:RFT1|
Environmental Information Processing; Membrane Transport; Othertransporters	1	|CNUS0000099488.1:SEC61B, SBH2|
Environmental Information Processing; Membrane Transport; Pores ionchannels	2	|CNUS0000097864.1:dnaK|CNUS0000099597.1:HSPA1_8|
Environmental Information Processing; Signal Transduction; Calciumsignaling pathway [PATH:ko04020];	11	|CNUS0000096827.1:TRHR|CNUS0000097242.1:PLCB|CNUS0000100749.1:CPKC|CNUS0000101254.1:ANT|CNUS0000101386.1:CALM|CNUS0000101863.1:ITPR1|CNUS0000102408.1:CALM|CNUS0000102486.1:ITPR1|CNUS0000103090.1:ATP2A|CNUS0000105122.1:VDAC|CNUS0000107455.1:TRHR|
Environmental Information Processing; Signal Transduction; ErbBsignaling pathway [PATH:ko04012];	4	|CNUS0000097719.1:E2.7.1.153, PIK3C1|CNUS0000099602.1:ERK1_2|CNUS0000100749.1:CPKC|CNUS0000103811.1:KRAS, KRAS2|
Environmental Information Processing; Signal Transduction; Jak-STATsignaling pathway [PATH:ko04630];	1	|CNUS0000097719.1:E2.7.1.153, PIK3C1|
Environmental Information Processing; Signal Transduction; MAPKsignaling pathway - yeast [PATH:ko04011];	2	|CNUS0000098586.1:TPR|CNUS0000100749.1:CPKC|
Environmental Information Processing; Signal Transduction; MAPKsignaling pathway [PATH:ko04010];	7	|CNUS0000096023.1:CACNBN|CNUS0000098585.1:RAP1B|CNUS0000099597.1:HSPA1_8|CNUS0000099602.1:ERK1_2|CNUS0000100749.1:CPKC|CNUS0000103811.1:KRAS, KRAS2|CNUS0000105982.1::MAP2K5, MEK5|
Environmental Information Processing; Signal Transduction; Notchsignaling pathway [PATH:ko04330];	4	|CNUS0000097765.1:HDAC1_2|CNUS0000102072.1:PSEN1, PS1|CNUS0000102608.1:PCAF, KAT2, GCN5|CNUS0000103872.1:SKIIP|
Environmental Information Processing; Signal Transduction; TGF-betasignaling pathway [PATH:ko04350];	3	|CNUS0000098939.1:ACVR1|CNUS0000099602.1:ERK1_2|CNUS0000106007.1:PPP2R1|
Environmental Information Processing; Signal Transduction; VEGFsignaling pathway [PATH:ko04370];	4	|CNUS0000097719.1:E2.7.1.153, PIK3C1|CNUS0000099602.1:ERK1_2|CNUS0000100749.1:CPKC|CNUS0000103811.1:KRAS, KRAS2|
Environmental Information Processing; Signal Transduction; Wntsignaling pathway [PATH:ko04310];	6	|CNUS0000097242.1:PLCB|CNUS0000097421.1:CSNK2B|CNUS0000100749.1:CPKC|CNUS0000102072.1:PSEN1, PS1|CNUS0000104279.1:PPP2R5|CNUS0000106007.1:PPP2R1|
Environmental Information Processing; Signal Transduction; mTORsignaling pathway [PATH:ko04150];	4	|CNUS0000097719.1:E2.7.1.153, PIK3C1|CNUS0000099602.1:ERK1_2|CNUS0000102161.1:GBL|CNUS0000102362.1:RP-S6e, RPS6|
Environmental Information Processing; Signal Transduction;Phosphatidylinositol signaling system [PATH:ko04070];	10	|CNUS0000096928.1:E2.7.1.67|CNUS0000097242.1:PLCB|CNUS0000097719.1:E2.7.1.153, PIK3C1|CNUS0000099071.1:E3.1.3.36|CNUS0000100749.1:CPKC|CNUS0000101265.1:E2.7.8.11|CNUS0000101386.1:CALM|CNUS0000101863.1:ITPR1|CNUS0000102408.1:CALM|CNUS0000102486.1:ITPR1|
Environmental Information Processing; Signaling Molecules andInteraction; Cytokine-cytokine receptor interaction [PATH:ko04060];	1	|CNUS0000098939.1:ACVR1|
Environmental Information Processing; Signaling Molecules andInteraction; Neuroactive ligand-receptor interaction [PATH:ko04080];	3	|CNUS0000096827.1:TRHR|CNUS0000101308.1:TACRN|CNUS0000107455.1:TRHR|
>4. Cellular Processes
Cellular Processes; Cell Communication; Adherens junction[PATH:ko04520];	3	|CNUS0000097421.1:CSNK2B|CNUS0000099602.1:ERK1_2|CNUS0000107291.1:ACTN|
Cellular Processes; Cell Communication; Focal adhesion[PATH:ko04510];	8	|CNUS0000097237.1:TLN|CNUS0000097719.1:E2.7.1.153, PIK3C1|CNUS0000098585.1:RAP1B|CNUS0000099602.1:ERK1_2|CNUS0000100749.1:CPKC|CNUS0000102191.1:ILK|CNUS0000107291.1:ACTN|CNUS0000107542.1:ZYX|
Cellular Processes; Cell Communication; Gap junction [PATH:ko04540];	11	|CNUS0000097242.1:PLCB|CNUS0000098330.1:CDK1, CDC2|CNUS0000099602.1:ERK1_2|CNUS0000100749.1:CPKC|CNUS0000101863.1:ITPR1|CNUS0000102486.1:ITPR1|CNUS0000103811.1:KRAS, KRAS2|CNUS0000103947.1:TUBB|CNUS0000104045.1:TUBA|CNUS0000105842.1:PRKG|CNUS0000105982.1::MAP2K5, MEK5|
Cellular Processes; Cell Communication; Tight junction[PATH:ko04530];	6	|CNUS0000097421.1:CSNK2B|CNUS0000098766.1:MYH|CNUS0000100749.1:CPKC|CNUS0000103811.1:KRAS, KRAS2|CNUS0000106007.1:PPP2R1|CNUS0000107291.1:ACTN|
Cellular Processes; Cell Growth and Death; Apoptosis [PATH:ko04210];	2	|CNUS0000097719.1:E2.7.1.153, PIK3C1|CNUS0000099105.1:CASP7|
Cellular Processes; Cell Growth and Death; Cell cycle - yeast[PATH:ko04111];	21	|CNUS0000096105.1:SMC3, CSPG6|CNUS0000096569.1:MAD2|CNUS0000097014.1:MCM5, CDC46|CNUS0000097535.1:MCM6|CNUS0000099678.1:APC8, CDC23|CNUS0000099687.1:APC3, CDC27|CNUS0000099942.1:APC1|CNUS0000100447.1:APC10, DOC1|CNUS0000100743.1:CDC20|CNUS0000101004.1:APC6, CDC16|CNUS0000101330.1:PRMT5, HSL7|CNUS0000102063.1:CDH1|CNUS0000102174.1:MCM2|CNUS0000102175.1:MCM2|CNUS0000102179.1:YCG1, CAPG|CNUS00001026…
Cellular Processes; Cell Growth and Death; Cell cycle [PATH:ko04110];	27	|CNUS0000096569.1:MAD2|CNUS0000097014.1:MCM5, CDC46|CNUS0000097535.1:MCM6|CNUS0000097765.1:HDAC1_2|CNUS0000098330.1:CDK1, CDC2|CNUS0000098700.1:CCNB|CNUS0000099678.1:APC8, CDC23|CNUS0000099687.1:APC3, CDC27|CNUS0000099942.1:APC1|CNUS0000100447.1:APC10, DOC1|CNUS0000100454.1:YWHA|CNUS0000100743.1:CDC20|CNUS0000101004.1:APC6, CDC16|CNUS0000102063.1:CDH1|CNUS0000102174.1:MCM2|CNUS0000102175.1:MCM2|C…
Cellular Processes; Cell Growth and Death; Cell division	1	|CNUS0000105616.1:ftsJ|
Cellular Processes; Cell Growth and Death; p53 signaling pathway[PATH:ko04115];	4	|CNUS0000098330.1:CDK1, CDC2|CNUS0000098700.1:CCNB|CNUS0000102076.1:RRM2|CNUS0000102684.1:ATR|
Cellular Processes; Cell Motility; Regulation of actin cytoskeleton[PATH:ko04810];	7	|CNUS0000097719.1:E2.7.1.153, PIK3C1|CNUS0000099602.1:ERK1_2|CNUS0000100032.1:ARPC2|CNUS0000102748.1:ARPC4|CNUS0000103043.1:ARPC5|CNUS0000103811.1:KRAS, KRAS2|CNUS0000107291.1:ACTN|
Cellular Processes; Development; Axon guidance [PATH:ko04360];	2	|CNUS0000099602.1:ERK1_2|CNUS0000103811.1:KRAS, KRAS2|
Cellular Processes; Development; Dorso-ventral axis formation[PATH:ko04320];	2	|CNUS0000099602.1:ERK1_2|CNUS0000103811.1:KRAS, KRAS2|
Cellular Processes; Endocrine System; Adipocytokine signalingpathway [PATH:ko04920];	2	|CNUS0000096871.1:E4.1.1.32, pckA, PEPCK|CNUS0000097914.1:NR2B3, RXRG|
Cellular Processes; Endocrine System; GnRH signaling pathway[PATH:ko04912];	7	|CNUS0000097242.1:PLCB|CNUS0000099602.1:ERK1_2|CNUS0000101386.1:CALM|CNUS0000101863.1:ITPR1|CNUS0000102408.1:CALM|CNUS0000102486.1:ITPR1|CNUS0000103811.1:KRAS, KRAS2|
Cellular Processes; Endocrine System; Insulin signaling pathway[PATH:ko04910];	8	|CNUS0000096871.1:E4.1.1.32, pckA, PEPCK|CNUS0000097719.1:E2.7.1.153, PIK3C1|CNUS0000099602.1:ERK1_2|CNUS0000101386.1:CALM|CNUS0000102362.1:RP-S6e, RPS6|CNUS0000102408.1:CALM|CNUS0000103248.1:E2.4.1.1, glgP, PYG|CNUS0000103811.1:KRAS, KRAS2|
Cellular Processes; Endocrine System; Melanogenesis [PATH:ko04916];	7	|CNUS0000097242.1:PLCB|CNUS0000099602.1:ERK1_2|CNUS0000100749.1:CPKC|CNUS0000101386.1:CALM|CNUS0000102408.1:CALM|CNUS0000103568.1:E1.14.18.1|CNUS0000103811.1:KRAS, KRAS2|
Cellular Processes; Endocrine System; PPAR signaling pathway[PATH:ko03320];	3	|CNUS0000096871.1:E4.1.1.32, pckA, PEPCK|CNUS0000097914.1:NR2B3, RXRG|CNUS0000102191.1:ILK|
Cellular Processes; Endocrine System; Progesterone-mediated oocytematuration [PATH:ko04914];	17	|CNUS0000096569.1:MAD2|CNUS0000097719.1:E2.7.1.153, PIK3C1|CNUS0000098330.1:CDK1, CDC2|CNUS0000098700.1:CCNB|CNUS0000099595.1:htpG, HSP90A|CNUS0000099602.1:ERK1_2|CNUS0000099678.1:APC8, CDC23|CNUS0000099687.1:APC3, CDC27|CNUS0000099942.1:APC1|CNUS0000100447.1:APC10, DOC1|CNUS0000101004.1:APC6, CDC16|CNUS0000102063.1:CDH1|CNUS0000102669.1:APC2|CNUS0000103158.1:PLK1|CNUS0000103811.1:KRAS, KRAS2|CNU…
Cellular Processes; Endocrine System; Renin - angiotensin system[PATH:ko04614];	2	|CNUS0000097621.1:E3.4.16.5, CTSA|CNUS0000097671.1:E3.4.16.5, CTSA|
Cellular Processes; Immune System; Antigen processing andpresentation [PATH:ko04612];	8	|CNUS0000095508.1:E3.4.22.34, LGMN|CNUS0000097938.1:E3.4.22.27, CTSS|CNUS0000099595.1:htpG, HSP90A|CNUS0000099597.1:HSPA1_8|CNUS0000103805.1:E3.4.22.1, CTSB|CNUS0000104481.1:NFYA|CNUS0000106022.1:E3.4.22.1, CTSB|CNUS0000106983.1:E3.4.22.1, CTSB|
Cellular Processes; Immune System; B cell receptor signaling pathway[PATH:ko04662];	2	|CNUS0000097719.1:E2.7.1.153, PIK3C1|CNUS0000103811.1:KRAS, KRAS2|
Cellular Processes; Immune System; Fc epsilon RI signaling pathway[PATH:ko04664];	3	|CNUS0000097719.1:E2.7.1.153, PIK3C1|CNUS0000099602.1:ERK1_2|CNUS0000103811.1:KRAS, KRAS2|
Cellular Processes; Immune System; Leukocyte transendothelialmigration [PATH:ko04670];	4	|CNUS0000097719.1:E2.7.1.153, PIK3C1|CNUS0000098585.1:RAP1B|CNUS0000100749.1:CPKC|CNUS0000107291.1:ACTN|
Cellular Processes; Immune System; Natural killer cell mediatedcytotoxicity [PATH:ko04650];	4	|CNUS0000097719.1:E2.7.1.153, PIK3C1|CNUS0000099602.1:ERK1_2|CNUS0000100749.1:CPKC|CNUS0000103811.1:KRAS, KRAS2|
Cellular Processes; Immune System; T cell receptor signaling pathway[PATH:ko04660];	2	|CNUS0000097719.1:E2.7.1.153, PIK3C1|CNUS0000103811.1:KRAS, KRAS2|
Cellular Processes; Immune System; Toll-like receptor signalingpathway [PATH:ko04620];	3	|CNUS0000097719.1:E2.7.1.153, PIK3C1|CNUS0000099602.1:ERK1_2|CNUS0000106219.1:TOLLIP|
Cellular Processes; Nervous System; Long-term depression[PATH:ko04730];	8	|CNUS0000097242.1:PLCB|CNUS0000099602.1:ERK1_2|CNUS0000100749.1:CPKC|CNUS0000101863.1:ITPR1|CNUS0000102486.1:ITPR1|CNUS0000103811.1:KRAS, KRAS2|CNUS0000105842.1:PRKG|CNUS0000106007.1:PPP2R1|
Cellular Processes; Nervous System; Long-term potentiation[PATH:ko04720];	9	|CNUS0000097242.1:PLCB|CNUS0000098585.1:RAP1B|CNUS0000099602.1:ERK1_2|CNUS0000100749.1:CPKC|CNUS0000101386.1:CALM|CNUS0000101863.1:ITPR1|CNUS0000102408.1:CALM|CNUS0000102486.1:ITPR1|CNUS0000103811.1:KRAS, KRAS2|
Cellular Processes; Sensory System; Olfactory transduction[PATH:ko04740];	3	|CNUS0000101386.1:CALM|CNUS0000102408.1:CALM|CNUS0000105842.1:PRKG|
>5. Human Diseases
Human Diseases; Cancers; Acute myeloid leukemia [PATH:ko05221];	3	|CNUS0000097719.1:E2.7.1.153, PIK3C1|CNUS0000099602.1:ERK1_2|CNUS0000103811.1:KRAS, KRAS2|
Human Diseases; Cancers; Bladder cancer [PATH:ko05219];	2	|CNUS0000099602.1:ERK1_2|CNUS0000103811.1:KRAS, KRAS2|
Human Diseases; Cancers; Chronic myeloid leukemia [PATH:ko05220];	4	|CNUS0000097719.1:E2.7.1.153, PIK3C1|CNUS0000097765.1:HDAC1_2|CNUS0000099602.1:ERK1_2|CNUS0000103811.1:KRAS, KRAS2|
Human Diseases; Cancers; Colorectal cancer [PATH:ko05210];	4	|CNUS0000097719.1:E2.7.1.153, PIK3C1|CNUS0000099602.1:ERK1_2|CNUS0000102087.1:MSH2|CNUS0000103811.1:KRAS, KRAS2|
Human Diseases; Cancers; Endometrial cancer [PATH:ko05213];	4	|CNUS0000097719.1:E2.7.1.153, PIK3C1|CNUS0000099602.1:ERK1_2|CNUS0000102191.1:ILK|CNUS0000103811.1:KRAS, KRAS2|
Human Diseases; Cancers; Glioma [PATH:ko05214];	6	|CNUS0000097719.1:E2.7.1.153, PIK3C1|CNUS0000099602.1:ERK1_2|CNUS0000100749.1:CPKC|CNUS0000101386.1:CALM|CNUS0000102408.1:CALM|CNUS0000103811.1:KRAS, KRAS2|
Human Diseases; Cancers; Melanoma [PATH:ko05218];	3	|CNUS0000097719.1:E2.7.1.153, PIK3C1|CNUS0000099602.1:ERK1_2|CNUS0000103811.1:KRAS, KRAS2|
Human Diseases; Cancers; Non-small cell lung cancer [PATH:ko05223];	5	|CNUS0000097719.1:E2.7.1.153, PIK3C1|CNUS0000097914.1:NR2B3, RXRG|CNUS0000099602.1:ERK1_2|CNUS0000100749.1:CPKC|CNUS0000103811.1:KRAS, KRAS2|
Human Diseases; Cancers; Pancreatic cancer [PATH:ko05212];	3	|CNUS0000097719.1:E2.7.1.153, PIK3C1|CNUS0000099602.1:ERK1_2|CNUS0000103811.1:KRAS, KRAS2|
Human Diseases; Cancers; Prostate cancer [PATH:ko05215];	4	|CNUS0000097719.1:E2.7.1.153, PIK3C1|CNUS0000099595.1:htpG, HSP90A|CNUS0000099602.1:ERK1_2|CNUS0000103811.1:KRAS, KRAS2|
Human Diseases; Cancers; Renal cell carcinoma [PATH:ko05211];	4	|CNUS0000097719.1:E2.7.1.153, PIK3C1|CNUS0000098585.1:RAP1B|CNUS0000099602.1:ERK1_2|CNUS0000103811.1:KRAS, KRAS2|
Human Diseases; Cancers; Small cell lung cancer [PATH:ko05222];	2	|CNUS0000097719.1:E2.7.1.153, PIK3C1|CNUS0000097914.1:NR2B3, RXRG|
Human Diseases; Cancers; Thyroid Cancer [PATH:ko05216];	4	|CNUS0000097914.1:NR2B3, RXRG|CNUS0000098586.1:TPR|CNUS0000099602.1:ERK1_2|CNUS0000103811.1:KRAS, KRAS2|
Human Diseases; Immune Disorders; Systemic lupus erythematosus[PATH:ko05322];	9	|CNUS0000099997.1:H2A|CNUS0000100877.1:H2A|CNUS0000101333.1:H3|CNUS0000101619.1:H4|CNUS0000102793.1:H3|CNUS0000104026.1:H2A|CNUS0000106148.1:H2A|CNUS0000106760.1:H3|CNUS0000107291.1:ACTN|
Human Diseases; Infectious Diseases; Epithelial cell signaling inHelicobacter pylori infection [PATH:ko05120];	4	|CNUS0000096495.1:ATPeVPL, ATP6L|CNUS0000096929.1:ATPeV54kD|CNUS0000100427.1:ATPeVPL, ATP6L|CNUS0000105295.1:ATPeVAC39, ATP6D|
Human Diseases; Infectious Diseases; Vibrio cholerae infection[PATH:ko05110];	7	|CNUS0000096495.1:ATPeVPL, ATP6L|CNUS0000096929.1:ATPeV54kD|CNUS0000097801.1:KDELR|CNUS0000099488.1:SEC61B, SBH2|CNUS0000100427.1:ATPeVPL, ATP6L|CNUS0000100749.1:CPKC|CNUS0000105295.1:ATPeVAC39, ATP6D|
Human Diseases; Metabolic Disorders; Type I diabetes mellitus[PATH:ko04940];	1	|CNUS0000103167.1:groEL, HSPD1|
Human Diseases; Metabolic Disorders; Type II diabetes mellitus[PATH:ko04930];	2	|CNUS0000097719.1:E2.7.1.153, PIK3C1|CNUS0000099602.1:ERK1_2|
Human Diseases; Neurodegenerative Diseases; Alzheimer's disease[PATH:ko05010];	23	|CNUS0000095571.1:NDUFA6|CNUS0000096316.1:IDE, ide|CNUS0000096317.1:IDE, ide|CNUS0000097221.1:NDUFA5|CNUS0000097242.1:PLCB|CNUS0000097821.1:GAPDH, gapA|CNUS0000099105.1:CASP7|CNUS0000099602.1:ERK1_2|CNUS0000100076.1:ATPeF1O, ATP5O|CNUS0000100222.1:BACE1|CNUS0000100560.1:NDUFB10|CNUS0000100929.1:ATPeF0B, ATP5F1|CNUS0000101017.1:ATPeF1B, ATP5B|CNUS0000101386.1:CALM|CNUS0000101409.1:NDUFS8|CNUS00001…
Human Diseases; Neurodegenerative Diseases; Amyotrophic lateralsclerosis (ALS) [PATH:ko05014];	3	|CNUS0000096759.1:E1.15.1.1C, sodC, SOD1|CNUS0000096925.1:TOM40|CNUS0000099444.1:E1.15.1.1C, sodC, SOD1|
Human Diseases; Neurodegenerative Diseases; Huntington's disease[PATH:ko05016];	30	|CNUS0000095571.1:NDUFA6|CNUS0000095827.1:RPB3|CNUS0000095963.1:TFIID3, TAF4|CNUS0000096087.1:DNALI|CNUS0000096759.1:E1.15.1.1C, sodC, SOD1|CNUS0000097221.1:NDUFA5|CNUS0000097242.1:PLCB|CNUS0000097765.1:HDAC1_2|CNUS0000099444.1:E1.15.1.1C, sodC, SOD1|CNUS0000100076.1:ATPeF1O, ATP5O|CNUS0000100560.1:NDUFB10|CNUS0000100929.1:ATPeF0B, ATP5F1|CNUS0000101017.1:ATPeF1B, ATP5B|CNUS0000101201.1:RPB4|CNUS…
Human Diseases; Neurodegenerative Diseases; Parkinson's disease[PATH:ko05012];	14	|CNUS0000095571.1:NDUFA6|CNUS0000097201.1:PNUTL1, CDCREL1|CNUS0000097221.1:NDUFA5|CNUS0000098160.1:UBE2G1, UBC7|CNUS0000100076.1:ATPeF1O, ATP5O|CNUS0000100560.1:NDUFB10|CNUS0000100929.1:ATPeF0B, ATP5F1|CNUS0000101017.1:ATPeF1B, ATP5B|CNUS0000101254.1:ANT|CNUS0000101409.1:NDUFS8|CNUS0000105122.1:VDAC|CNUS0000105255.1:NDUFB7|CNUS0000105316.1:RIP1, UQCRFS1, petA|CNUS0000106538.1:COX1|
Human Diseases; Neurodegenerative Diseases; Prion disease[PATH:ko05060];	1	|CNUS0000103167.1:groEL, HSPD1|
Human Diseases; Neurodegenerative Diseases;Dentatorubropallidoluysian atrophy (DRPLA) [PATH:ko05050];	3	|CNUS0000097821.1:GAPDH, gapA|CNUS0000099105.1:CASP7|CNUS0000101665.1:AIP5, WWP1|
